# Supplementary material for: Crystal structure of N-(1H-indol-2-yl­methyl­idene)-4-meth­oxy­aniline
Source: Acta Crystallogr E Crystallogr Commun. 2022 Mar 31;78(Pt 4):449–52. doi: 10.1107/S2056989022002973 (PMC8983973; doi:10.1107/S2056989022002973)
Supplement: Supplementary file 1 [file e-78-00449-sup1.cif]

##############################################################################
#                                                                            #
# This CIF contains the data in a paper accepted for publication in          #
# Acta Crystallographica Section E. It conforms to the requirements of       #
# Notes for Authors for Acta Crystallographica Section E, and has been       #
# peer reviewed under the auspices of the IUCr Commission on Journals.       #
#                                                                            #
# Full details of the Crystallographic Information File format               #
# are given in the paper "The Crystallographic Information File (CIF):       #
# a New Standard Archive File for Crystallography" by S. R. Hall, F. H.      #
# Allen and I. D. Brown [Acta Cryst. (1991), A47, 655-685].                  #
#                                                                            #
# The current version of the core CIF dictionary is obtainable from          #
# ftp://ftp.iucr.org/pub/cif_core.dic.                                       #
#                                                                            #
# Software is freely available for graphical display of the structure(s)     #
# in this CIF. For information consult the CIF software page                 #
# http://www.iucr.org/resources/cif/software.                                #
#                                                                            #
# This file may be used for bona fide research purposes within the           #
# scientific community so long as proper attribution is given to the journal # 
# article from which it was obtained.                                        #
#                                                                            #
##############################################################################
data_global
_audit_creation_method     'by CrystalStructure 4.3'
_journal_date_recd_electronic     2022-03-10
_journal_date_accepted     2022-03-17
_journal_name_full     'Acta Crystallographica, Section E'
_journal_year     2022
_journal_volume     78
_journal_issue      4
_journal_page_first     449
_journal_page_last     452
_journal_paper_category     GO
_journal_paper_doi     10.1107/S2056989022002973
_journal_coeditor_code     YK2166
_publ_contact_author_name     'Masatsugu Taneda'
_publ_contact_author_address
;
Department of Science Education
Faculty of Education
Osaka Kyoiku University
Kashiwara, Osaka 582-8582
Japan
;
_publ_contact_author_email     tane@cc.osaka-kyoiku.ac.jp
_publ_contact_author_fax    '(+81)72-978-3554'
_publ_contact_author_phone    '(+81)72-978-3398'
_publ_section_title
;
Crystal structure of <i>N</i>-(1<i>H</i>-indol-2-ylmethylidene)-4-methoxyaniline
;
_publ_section_title_footnote     .
loop_
    _publ_author_name
    _publ_author_footnote
    _publ_author_address
    'Taneda, Masatsugu' .
;
Department of Science Education
Faculty of Education
Osaka Kyoiku University
Kashiwara, Osaka 582-8582
Japan
;
    'Nishi, Masato' .
;
Department of Science Education
Faculty of Education
Osaka Kyoiku University
Kashiwara, Osaka 582-8582
Japan
;
    'Kubono, Koji' .
;
Division of Natural Sciences
Osaka Kyoiku University
Kashiwara, Osaka 582-8582
Japan
;
    'Kashiwagi, Yukiyasu' .
;
Osaka Research Institute of Industrial Science and Technology,
1-6-50 Morinomiya, Joto-ku, Osaka 536-8553,
Japan
;
    'Matsumoto, Taisuke' .
;
Institute for Materials Chemistry and Engineering
Kyushu University
Kasuga, Fukuoka 816-8580, Japan
;
_publ_section_synopsis
;
The molecule of the title compound contains an essentially planar indole ring
system and a phenyl ring. In the crystal, the molecules are linked by a weak
intermolecular C---H...O hydrogen bond and C---H...\p interactions, forming
a two-dimensional network structure.
;
data_I
_chemical_name_systematic
;
<i>N</i>-(1<i>H</i>-Indol-2-ylmethylidene)-4-methoxyaniline
;
_chemical_formula_moiety     'C16 H14 N2 O'
_chemical_formula_sum     'C16 H14 N2 O'
_chemical_formula_iupac     'C16 H14 N2 O'
_chemical_formula_weight     250.29
_chemical_melting_point     ?
_space_group_crystal_system     monoclinic
_space_group_name_H-M_alt     'P 21/n'
_space_group_name_Hall     '-P 2yn'
loop_
    _space_group_symop_id
    _space_group_symop_operation_xyz
    1 '+X,+Y,+Z'
    2 '1/2-X,1/2+Y,1/2-Z'
    3 '-X,-Y,-Z'
    4 '-1/2+X,-1/2-Y,-1/2+Z'
_cell_length_a     5.87685(19)
_cell_length_b     7.5999(3)
_cell_length_c     28.4578(11)
_cell_angle_alpha     90.0000
_cell_angle_beta     90.604(3)
_cell_angle_gamma     90.0000
_cell_volume     1270.95(8)
_cell_formula_units_Z     4
_cell_measurement_reflns_used     6329
_cell_measurement_theta_min     2.76
_cell_measurement_theta_max     30.77
_cell_measurement_temperature     123
_exptl_crystal_description     prism
_exptl_crystal_colour     colourless
_exptl_crystal_size_max     0.300
_exptl_crystal_size_mid     0.200
_exptl_crystal_size_min     0.100
_exptl_crystal_density_diffrn     1.308
_exptl_crystal_density_meas     ?
_exptl_crystal_density_method     'not measured'
_exptl_crystal_F_000     528.00
_exptl_absorpt_coefficient_mu     0.083
_exptl_absorpt_correction_type     multi-scan
_exptl_absorpt_process_details
;
CrysAlisPro; Rigaku OD, 2018)
;
_exptl_absorpt_correction_T_min     0.608
_exptl_absorpt_correction_T_max     0.992
_diffrn_ambient_temperature     123
_diffrn_source     'rotating anode X-ray generator'
_diffrn_source_power     0.8000
_diffrn_source_voltage     50.0000
_diffrn_source_current     16.0000
_diffrn_radiation_type     MoK\a
_diffrn_radiation_wavelength     0.71073
_diffrn_radiation_monochromator     'multi-layer mirror optics'
_diffrn_measurement_device_type     'Rigaku AFC10 Saturn70 area detector'
_diffrn_measurement_device     AFC10
_diffrn_measurement_method     '\w scans'
_diffrn_detector     'CCD area detector'
_diffrn_detector_area_resol_mean     28.5714
_diffrn_reflns_number     11128
_diffrn_reflns_av_R_equivalents     0.0558
_diffrn_reflns_av_unetI/netI     0.0370
_diffrn_reflns_theta_min     2.774
_diffrn_reflns_theta_max     27.474
_diffrn_reflns_theta_full     25.242
_diffrn_measured_fraction_theta_max     0.998
_diffrn_measured_fraction_theta_full     0.998
_diffrn_reflns_limit_h_min     -7
_diffrn_reflns_limit_h_max     7
_diffrn_reflns_limit_k_min     -8
_diffrn_reflns_limit_k_max     9
_diffrn_reflns_limit_l_min     -36
_diffrn_reflns_limit_l_max     35
_diffrn_radiation_probe     x-ray
_refine_special_details
;
    Refinement was performed using all reflections. The weighted
    R-factor (wR) and goodness of fit (S) are based on F^2^.
    R-factor (gt) are based on F. The threshold expression of
    F^2^ > 2.0 sigma(F^2^) is used only for calculating R-factor (gt).
;
_reflns_number_total     2907
_reflns_number_gt     2525
_reflns_threshold_expression     F^2^>2.0\s(F^2^)
_refine_ls_structure_factor_coef     Fsqd
_refine_ls_R_factor_all     0.0563
_refine_ls_R_factor_gt     0.0487
_refine_ls_wR_factor_gt     0.1214
_refine_ls_wR_factor_ref     0.1266
_refine_ls_goodness_of_fit_ref     1.049
_refine_ls_number_reflns     2907
_refine_ls_number_parameters     178
_refine_ls_number_restraints     0
_refine_ls_hydrogen_treatment     mixed
_refine_ls_weighting_scheme     calc
_refine_ls_weighting_details
            'w = 1/[\s^2^(Fo^2^)+(0.0686P)^2^+0.3253P] where P=(Fo^2^+2Fc^2^)/3'
_atom_sites_solution_hydrogens     geom
_atom_sites_solution_primary     direct
_atom_sites_solution_secondary     difmap
_refine_ls_shift/su_max     0.001
_refine_diff_density_max     0.39
_refine_diff_density_min     -0.29
_refine_ls_extinction_method     SHELXL
_refine_ls_extinction_coef     0.259(14)
loop_
    _atom_type_symbol
    _atom_type_description
    _atom_type_scat_dispersion_real
    _atom_type_scat_dispersion_imag
    _atom_type_scat_source
    'C' 'C' 0.0033 0.0016
;
International Tables for Crystallography
(Vol. C, Tables 4.2.6.8 and 6.1.1.4)
;
    'H' 'H' 0.0000 0.0000
;
International Tables for Crystallography
(Vol. C, Table 6.1.1.4)
;
    'N' 'N' 0.0061 0.0033
;
International Tables for Crystallography
(Vol. C, Tables 4.2.6.8 and 6.1.1.4)
;
    'O' 'O' 0.0106 0.0060
;
International Tables for Crystallography
(Vol. C, Tables 4.2.6.8 and 6.1.1.4)
;
_computing_data_collection
;
CrysAlisPro (Rigaku OD, 2018)
;
_computing_cell_refinement
;
CrysAlisPro (Rigaku OD, 2018)
;
_computing_data_reduction
;
CrysAlisPro (Rigaku OD, 2018)
;
_computing_structure_solution
;
SIR92 (Altomare <i>et al.</i>,  1993)
;
_computing_structure_refinement
;
<i>SHELXL2018/3</i> (Sheldrick, 2015)
;
_computing_molecular_graphics
;
PLATON (Spek, 2020)
;
_computing_publication_material
;
CrystalStructure (Rigaku, 2019)
;
loop_
    _atom_site_type_symbol
    _atom_site_label
    _atom_site_fract_x
    _atom_site_fract_y
    _atom_site_fract_z
    _atom_site_U_iso_or_equiv
    _atom_site_adp_type
    _atom_site_calc_flag
    _atom_site_occupancy
    _atom_site_disorder_assembly
    _atom_site_disorder_group
    O O1 0.06455(16) 0.60985(13) 0.93970(3) 0.0292(3) Uani d 1 . .
    N N2 0.57779(18) 0.68608(14) 0.66418(4) 0.0237(3) Uani d 1 . .
    N N3 0.40410(18) 0.64748(14) 0.75724(4) 0.0248(3) Uani d 1 . .
    C C4 0.7005(2) 0.61479(16) 0.70151(4) 0.0240(3) Uani d 1 . .
    C C5 0.9058(2) 0.55340(17) 0.68542(5) 0.0249(3) Uani d 1 . .
    H H5 1.0199 0.5007 0.7034 0.030 Uiso calc 1 . .
    C C6 0.9115(2) 0.58536(16) 0.63609(4) 0.0221(3) Uani d 1 . .
    C C7 1.0717(2) 0.55168(17) 0.60070(5) 0.0253(3) Uani d 1 . .
    H H7 1.2079 0.4950 0.6079 0.030 Uiso calc 1 . .
    C C8 1.0237(2) 0.60388(17) 0.55530(5) 0.0272(3) Uani d 1 . .
    H H8 1.1287 0.5822 0.5318 0.033 Uiso calc 1 . .
    C C9 0.8174(2) 0.68975(17) 0.54398(5) 0.0266(3) Uani d 1 . .
    H H9 0.7899 0.7250 0.5131 0.032 Uiso calc 1 . .
    C C10 0.6548(2) 0.72278(17) 0.57776(4) 0.0253(3) Uani d 1 . .
    H H10 0.5182 0.7780 0.5701 0.030 Uiso calc 1 . .
    C C11 0.7037(2) 0.67011(16) 0.62387(4) 0.0219(3) Uani d 1 . .
    C C12 0.6095(2) 0.60207(17) 0.74822(4) 0.0245(3) Uani d 1 . .
    H H12 0.7019 0.5599 0.7724 0.029 Uiso calc 1 . .
    C C13 0.3193(2) 0.62794(16) 0.80344(4) 0.0231(3) Uani d 1 . .
    C C14 0.4210(2) 0.52631(17) 0.83908(5) 0.0264(3) Uani d 1 . .
    H H14 0.5511 0.4612 0.8327 0.032 Uiso calc 1 . .
    C C15 0.3296(2) 0.52215(17) 0.88355(5) 0.0266(3) Uani d 1 . .
    H H15 0.3993 0.4548 0.9069 0.032 Uiso calc 1 . .
    C C16 0.1332(2) 0.61828(16) 0.89388(4) 0.0233(3) Uani d 1 . .
    C C17 0.0233(2) 0.71292(17) 0.85845(5) 0.0253(3) Uani d 1 . .
    H H17 -0.1111 0.7729 0.8645 0.030 Uiso calc 1 . .
    C C18 0.1179(2) 0.71653(17) 0.81370(5) 0.0247(3) Uani d 1 . .
    H H18 0.0446 0.7798 0.7900 0.030 Uiso calc 1 . .
    C C19 -0.1427(3) 0.6969(2) 0.95149(5) 0.0367(4) Uani d 1 . .
    H H19A -0.1793 0.6722 0.9836 0.044 Uiso calc 1 . .
    H H19B -0.2632 0.6554 0.9313 0.044 Uiso calc 1 . .
    H H19C -0.1247 0.8215 0.9474 0.044 Uiso calc 1 . .
    H H2 0.438(3) 0.737(2) 0.6678(5) 0.032(4) Uiso d 1 . .
loop_
    _atom_site_aniso_label
    _atom_site_aniso_U_11
    _atom_site_aniso_U_22
    _atom_site_aniso_U_33
    _atom_site_aniso_U_12
    _atom_site_aniso_U_13
    _atom_site_aniso_U_23
    O1 0.0294(5) 0.0304(5) 0.0279(5) 0.0010(4) 0.0024(4) -0.0028(4)
    N2 0.0196(5) 0.0258(6) 0.0258(5) 0.0019(4) -0.0007(4) -0.0004(4)
    N3 0.0257(5) 0.0218(6) 0.0270(6) -0.0006(4) -0.0012(4) 0.0001(4)
    C4 0.0223(6) 0.0226(6) 0.0270(7) -0.0032(5) -0.0028(5) -0.0007(5)
    C5 0.0216(6) 0.0242(6) 0.0288(7) -0.0008(5) -0.0046(5) 0.0014(5)
    C6 0.0194(6) 0.0180(6) 0.0289(7) -0.0027(4) -0.0030(5) -0.0015(5)
    C7 0.0192(6) 0.0228(6) 0.0339(7) 0.0008(5) -0.0006(5) -0.0029(5)
    C8 0.0247(6) 0.0259(7) 0.0310(7) -0.0034(5) 0.0029(5) -0.0056(5)
    C9 0.0289(6) 0.0249(7) 0.0258(6) -0.0022(5) -0.0032(5) -0.0005(5)
    C10 0.0235(6) 0.0238(6) 0.0283(7) 0.0021(5) -0.0040(5) 0.0000(5)
    C11 0.0194(6) 0.0189(6) 0.0273(6) -0.0015(5) -0.0009(4) -0.0023(5)
    C12 0.0237(6) 0.0239(7) 0.0259(6) -0.0032(5) -0.0042(5) -0.0007(5)
    C13 0.0221(6) 0.0200(6) 0.0270(6) -0.0023(5) -0.0017(5) -0.0005(5)
    C14 0.0216(6) 0.0242(7) 0.0335(7) 0.0047(5) 0.0029(5) 0.0042(5)
    C15 0.0250(6) 0.0243(7) 0.0305(7) 0.0019(5) -0.0022(5) 0.0053(5)
    C16 0.0239(6) 0.0192(6) 0.0266(6) -0.0043(5) -0.0009(5) -0.0025(5)
    C17 0.0206(6) 0.0212(6) 0.0340(7) 0.0012(5) -0.0017(5) -0.0023(5)
    C18 0.0227(6) 0.0222(6) 0.0289(7) 0.0009(5) -0.0054(5) 0.0016(5)
    C19 0.0341(8) 0.0398(9) 0.0364(8) 0.0040(6) 0.0069(6) -0.0064(7)
_geom_special_details
;
 All esds (except the esd in the dihedral angle between two l.s. planes)
 are estimated using the full covariance matrix.  The cell esds are taken
 into account individually in the estimation of esds in distances, angles
 and torsion angles; correlations between esds in cell parameters are only
 used when they are defined by crystal symmetry.  An approximate (isotropic)
 treatment of cell esds is used for estimating esds involving l.s. planes.
;
loop_
    _geom_bond_atom_site_label_1
    _geom_bond_atom_site_label_2
    _geom_bond_site_symmetry_2
    _geom_bond_distance
    _geom_bond_publ_flag
    O1 C16 . 1.3705(15) ?
    O1 C19 . 1.4287(17) ?
    N2 C11 . 1.3769(16) ?
    N2 C4 . 1.3876(16) ?
    N2 H2 . 0.912(17) ?
    N3 C12 . 1.2840(17) ?
    N3 C13 . 1.4189(17) ?
    C4 C5 . 1.3768(18) ?
    C4 C12 . 1.4413(18) ?
    C5 C6 . 1.4252(18) ?
    C5 H5 . 0.9300 ?
    C6 C7 . 1.4094(18) ?
    C6 C11 . 1.4205(17) ?
    C7 C8 . 1.3781(19) ?
    C7 H7 . 0.9300 ?
    C8 C9 . 1.4111(18) ?
    C8 H8 . 0.9300 ?
    C9 C10 . 1.3852(19) ?
    C9 H9 . 0.9300 ?
    C10 C11 . 1.3989(17) ?
    C10 H10 . 0.9300 ?
    C12 H12 . 0.9300 ?
    C13 C18 . 1.3950(17) ?
    C13 C14 . 1.4035(18) ?
    C14 C15 . 1.3803(18) ?
    C14 H14 . 0.9300 ?
    C15 C16 . 1.4000(18) ?
    C15 H15 . 0.9300 ?
    C16 C17 . 1.3918(18) ?
    C17 C18 . 1.3950(18) ?
    C17 H17 . 0.9300 ?
    C18 H18 . 0.9300 ?
    C19 H19A . 0.9600 ?
    C19 H19B . 0.9600 ?
    C19 H19C . 0.9600 ?
loop_
    _geom_angle_atom_site_label_1
    _geom_angle_atom_site_label_2
    _geom_angle_atom_site_label_3
    _geom_angle_site_symmetry_1
    _geom_angle_site_symmetry_3
    _geom_angle
    _geom_angle_publ_flag
    C16 O1 C19 . . 117.50(11) ?
    C11 N2 C4 . . 108.89(10) ?
    C11 N2 H2 . . 128.4(10) ?
    C4 N2 H2 . . 122.7(10) ?
    C12 N3 C13 . . 119.83(11) ?
    C5 C4 N2 . . 109.15(11) ?
    C5 C4 C12 . . 128.24(12) ?
    N2 C4 C12 . . 122.51(11) ?
    C4 C5 C6 . . 107.42(11) ?
    C4 C5 H5 . . 126.3 ?
    C6 C5 H5 . . 126.3 ?
    C7 C6 C11 . . 119.10(12) ?
    C7 C6 C5 . . 134.07(12) ?
    C11 C6 C5 . . 106.83(11) ?
    C8 C7 C6 . . 119.08(12) ?
    C8 C7 H7 . . 120.5 ?
    C6 C7 H7 . . 120.5 ?
    C7 C8 C9 . . 120.94(12) ?
    C7 C8 H8 . . 119.5 ?
    C9 C8 H8 . . 119.5 ?
    C10 C9 C8 . . 121.49(12) ?
    C10 C9 H9 . . 119.3 ?
    C8 C9 H9 . . 119.3 ?
    C9 C10 C11 . . 117.58(12) ?
    C9 C10 H10 . . 121.2 ?
    C11 C10 H10 . . 121.2 ?
    N2 C11 C10 . . 130.50(11) ?
    N2 C11 C6 . . 107.71(11) ?
    C10 C11 C6 . . 121.79(12) ?
    N3 C12 C4 . . 121.67(12) ?
    N3 C12 H12 . . 119.2 ?
    C4 C12 H12 . . 119.2 ?
    C18 C13 C14 . . 118.05(12) ?
    C18 C13 N3 . . 116.78(11) ?
    C14 C13 N3 . . 125.17(12) ?
    C15 C14 C13 . . 120.54(12) ?
    C15 C14 H14 . . 119.7 ?
    C13 C14 H14 . . 119.7 ?
    C14 C15 C16 . . 120.68(12) ?
    C14 C15 H15 . . 119.7 ?
    C16 C15 H15 . . 119.7 ?
    O1 C16 C17 . . 125.06(12) ?
    O1 C16 C15 . . 115.28(11) ?
    C17 C16 C15 . . 119.65(12) ?
    C16 C17 C18 . . 119.03(12) ?
    C16 C17 H17 . . 120.5 ?
    C18 C17 H17 . . 120.5 ?
    C13 C18 C17 . . 121.91(11) ?
    C13 C18 H18 . . 119.0 ?
    C17 C18 H18 . . 119.0 ?
    O1 C19 H19A . . 109.5 ?
    O1 C19 H19B . . 109.5 ?
    H19A C19 H19B . . 109.5 ?
    O1 C19 H19C . . 109.5 ?
    H19A C19 H19C . . 109.5 ?
    H19B C19 H19C . . 109.5 ?
loop_
    _geom_torsion_atom_site_label_1
    _geom_torsion_atom_site_label_2
    _geom_torsion_atom_site_label_3
    _geom_torsion_atom_site_label_4
    _geom_torsion_site_symmetry_1
    _geom_torsion_site_symmetry_2
    _geom_torsion_site_symmetry_3
    _geom_torsion_site_symmetry_4
    _geom_torsion
    _geom_torsion_publ_flag
    C11 N2 C4 C5 . . . . 0.24(14) ?
    C11 N2 C4 C12 . . . . -176.34(11) ?
    N2 C4 C5 C6 . . . . -0.69(14) ?
    C12 C4 C5 C6 . . . . 175.63(12) ?
    C4 C5 C6 C7 . . . . -179.42(14) ?
    C4 C5 C6 C11 . . . . 0.87(14) ?
    C11 C6 C7 C8 . . . . 0.81(18) ?
    C5 C6 C7 C8 . . . . -178.88(13) ?
    C6 C7 C8 C9 . . . . -0.08(19) ?
    C7 C8 C9 C10 . . . . -0.8(2) ?
    C8 C9 C10 C11 . . . . 0.89(19) ?
    C4 N2 C11 C10 . . . . -179.44(13) ?
    C4 N2 C11 C6 . . . . 0.32(14) ?
    C9 C10 C11 N2 . . . . 179.59(12) ?
    C9 C10 C11 C6 . . . . -0.14(19) ?
    C7 C6 C11 N2 . . . . 179.51(11) ?
    C5 C6 C11 N2 . . . . -0.73(13) ?
    C7 C6 C11 C10 . . . . -0.71(19) ?
    C5 C6 C11 C10 . . . . 179.05(11) ?
    C13 N3 C12 C4 . . . . 178.13(11) ?
    C5 C4 C12 N3 . . . . -171.94(13) ?
    N2 C4 C12 N3 . . . . 3.94(19) ?
    C12 N3 C13 C18 . . . . 165.19(12) ?
    C12 N3 C13 C14 . . . . -15.23(19) ?
    C18 C13 C14 C15 . . . . -3.23(19) ?
    N3 C13 C14 C15 . . . . 177.21(12) ?
    C13 C14 C15 C16 . . . . 0.4(2) ?
    C19 O1 C16 C17 . . . . 3.66(18) ?
    C19 O1 C16 C15 . . . . -176.29(12) ?
    C14 C15 C16 O1 . . . . -177.25(11) ?
    C14 C15 C16 C17 . . . . 2.80(19) ?
    O1 C16 C17 C18 . . . . 177.07(11) ?
    C15 C16 C17 C18 . . . . -2.98(18) ?
    C14 C13 C18 C17 . . . . 3.04(19) ?
    N3 C13 C18 C17 . . . . -177.36(11) ?
    C16 C17 C18 C13 . . . . 0.05(19) ?
loop_
    _geom_hbond_atom_site_label_D
    _geom_hbond_atom_site_label_H
    _geom_hbond_atom_site_label_A
    _geom_hbond_site_symmetry_D
    _geom_hbond_site_symmetry_H
    _geom_hbond_site_symmetry_A
    _geom_hbond_distance_DH
    _geom_hbond_distance_HA
    _geom_hbond_distance_DA
    _geom_hbond_angle_DHA
    _geom_hbond_publ_flag
    C10 H10 O1 . . 2_556 0.93 2.58 3.2479(16) 129 yes
    C14 H14 Cg1 . . 2_646 0.93 2.81 3.6006(14) 143 yes
    C15 H15 Cg2 . . 2_646 0.93 2.79 3.5153(14) 136 yes
    C17 H17 Cg1 . . 2_556 0.93 2.89 3.5718(14) 131 yes
    C19 H19C Cg2 . . 2_556 0.96 2.97 3.7716(16) 142 yes
_shelx_hkl_file
;
   0   0  -3    0.23    0.23
   0   0   3    0.11    0.25
   0   0   3    0.07    0.23
   0   0  -3    0.76    0.33
   0   0  -4 2844.72   12.34
   0   0   4 2701.06   12.20
   0   0   5    0.78    0.53
   0   0  -5   -0.17    0.38
   0   0   5    0.52    0.55
   0   0  -5    1.22    0.64
   0   0   6  452.10    6.01
   0   0  -6  447.48    6.90
   0   0  -6  435.03    5.92
   0   0   6  443.18    6.76
   0   0  -7   -0.19    0.41
   0   0   7    0.06    0.50
   0   0  -7   -0.24    0.70
   0   0   7   -0.02    0.50
   0   0   8 1084.40   12.12
   0   0  -8 1099.52   10.12
   0   0  -9   -0.27    0.73
   0   0   9    0.89    0.64
   0   0   9   -0.21    0.58
   0   0  -9    0.49    0.50
   0   0 -10 1367.04   12.84
   0   0  10 1343.76   15.17
   0   0 -11    0.47    0.88
   0   0  11    1.02    0.74
   0   0 -11    0.00    0.55
   0   0  11    0.96    0.81
   0   0 -12  250.10    6.09
   0   0  12  233.75    6.43
   0   0 -12  245.12    7.29
   0   0  12  241.81    7.05
   0   0 -13   -0.19    1.01
   0   0 -13   -0.43    0.70
   0   0  13    1.61    0.95
   0   0 -14  978.29   16.10
   0   0  14  955.43   14.00
   0   0  15    1.94    1.18
   0   0 -15   -0.44    1.15
   0   0 -15   -0.06    0.67
   0   0 -16 2175.18   20.23
   0   0 -16 2220.78   25.91
   0   0 -17    1.69    0.86
   0   0 -17    3.48    1.98
   0   0  17    1.83    1.10
   0   0 -18   10.74    2.16
   0   0  18    8.10    1.65
   0   0 -19    0.93    1.32
   0   0 -20 1178.20   21.41
   0   0 -21   -0.68    1.01
   0   0 -21    2.82    2.01
   0   0 -22  142.43    8.05
   0   0 -22  154.99    6.78
   0   0 -23    0.48    1.56
   0   0 -23    0.19    1.04
   0   0 -24    6.30    1.70
   0   0 -24    7.22    2.41
   0   0 -25   -0.32    1.12
   0   0 -25    0.05    1.57
   0   0 -26   24.32    3.07
   0   0 -26   26.49    4.18
   0   0 -27    0.99    1.79
   0   0 -27   -1.36    1.19
   0   0 -28   43.29    4.24
   0   0 -28   45.80    5.50
   0   0 -29   -0.65    1.36
   0   0 -29    0.00    2.06
   0   0 -30    1.45    1.47
   0   0 -30    0.62    1.71
   0   0 -31    1.21    1.65
   0   0 -31    2.69    2.60
   0   0 -32    3.07    2.22
   0   0 -32    6.99    2.29
   0   0 -33   -0.62    1.63
   0   0 -33    2.68    2.59
   0   0 -34  215.22   12.93
   0   0 -34  219.16   10.27
   0   0 -35    3.99    2.81
   0   0 -36  109.60    9.64
   0   1   0   -0.23    0.29
   0   1   0   -0.08    0.28
   0   1  -1   13.12    0.70
   0   1  -1   11.47    0.87
   0   1   1   11.34    0.66
   0  -1  -1   11.20    0.66
   0   1  -2  127.76    2.47
   0   1   2  130.52    2.48
   0   1  -2  153.74    3.42
   0  -1   2  128.00    2.44
   0  -1  -2  144.40    2.61
   0  -1   2  147.80    3.35
   0   1  -3   42.59    1.59
   0   1  -3   37.90    1.85
   0   1   3   34.81    1.47
   0  -1   3   42.35    1.99
   0  -1  -3   39.44    1.58
   0   1  -4  203.43    4.46
   0   1   4  203.28    3.98
   0  -1   4  215.48    4.76
   0  -1  -4  205.25    3.95
   0   1   5  128.89    3.50
   0   1  -5  156.86    3.78
   0   1  -5  133.24    3.97
   0  -1   5  135.73    4.06
   0  -1  -5  143.82    3.69
   0  -1   5  152.57    3.55
   0   1  -6  199.51    5.17
   0   1   6  189.40    4.55
   0   1   6  207.04    2.72
   0  -1   6  200.85    5.21
   0  -1   6  196.47    4.53
   0  -1  -6  198.45    2.52
   0  -1  -6  207.07    4.82
   0   1  -7    1.44    0.77
   0   1  -7    0.54    0.68
   0   1   7    0.39    0.58
   0   1   7    0.64    0.31
   0  -1  -7    0.46    0.68
   0  -1   7    0.18    0.64
   0  -1  -7    0.65    0.27
   0  -1   7    0.74    0.54
   0   1  -8   89.01    3.60
   0   1   8   88.94    3.58
   0   1  -8   98.67    3.76
   0   1   8   90.83    2.37
   0  -1  -8   97.68    2.30
   0  -1  -8   96.18    3.83
   0  -1   8   92.59    4.09
   0   1  -9    7.67    1.27
   0   1   9    8.16    0.86
   0   1   9    6.86    1.15
   0   1  -9    8.13    1.29
   0  -1   9    8.54    1.19
   0  -1   9    6.44    1.21
   0  -1  -9    9.25    0.82
   0  -1  -9    6.17    1.20
   0   1  10   92.65    4.09
   0   1 -10   97.13    4.18
   0   1  10   87.74    2.88
   0   1 -10  110.95    4.44
   0  -1 -10   93.46    4.20
   0  -1  10  102.93    4.53
   0  -1 -10   95.70    2.69
   0  -1  10  105.65    4.21
   0   1 -11   10.49    1.61
   0   1  11    6.98    1.22
   0   1 -11    8.20    1.41
   0   1  11    7.07    0.98
   0  -1  11   11.51    1.53
   0  -1 -11    8.52    1.53
   0  -1  11    9.47    1.64
   0  -1 -11    9.61    0.98
   0   1 -12    7.17    1.34
   0   1  12    6.41    1.40
   0   1 -12   12.09    1.82
   0   1  12    6.37    1.01
   0  -1 -12    8.04    1.61
   0  -1  12    6.69    1.31
   0  -1 -12    8.76    1.00
   0  -1  12    7.38    1.55
   0   1  13  231.66    5.70
   0   1 -13  243.29    7.80
   0   1 -13  217.36    6.81
   0  -1 -13  233.12    5.05
   0  -1 -13  257.07    8.01
   0  -1  13  210.73    7.27
   0   1  14  187.71    5.39
   0   1 -14  210.18    7.62
   0  -1 -14  211.56    5.02
   0  -1  14  195.99    7.34
   0  -1 -14  204.07    7.50
   0   1  15   89.45    3.90
   0   1 -15   99.32    5.34
   0  -1 -15   84.30    5.07
   0  -1 -15   93.02    3.50
   0  -1  15   95.39    5.19
   0   1  16   13.07    1.64
   0   1 -16   19.78    2.74
   0  -1  16   16.42    2.42
   0  -1 -16   18.31    1.67
   0  -1 -16   15.30    2.45
   0   1 -17  273.32    9.39
   0   1  17  242.56    6.98
   0  -1  17  269.56    9.09
   0  -1 -17  268.41    6.43
   0  -1 -17  256.51    9.31
   0   1 -18   14.32    2.38
   0  -1 -18   12.81    2.44
   0  -1 -18   13.03    1.55
   0   1 -19   90.08    5.78
   0  -1 -19  100.38    4.27
   0  -1 -19  102.93    6.29
   0   1 -20   47.99    4.46
   0   1 -20   60.67    4.52
   0  -1 -20   44.67    3.00
   0  -1 -20   56.11    4.93
   0   1 -21   99.96    6.39
   0   1 -21  118.33    6.29
   0  -1 -21  117.81    5.26
   0  -1 -21   99.06    6.51
   0   1 -22  974.51   20.54
   0   1 -22 1008.41   18.56
   0  -1 -22 1019.64   21.14
   0  -1 -22  988.24   15.67
   0   1 -23  309.85   12.07
   0   1 -23  332.44   10.92
   0  -1 -23  299.52   11.92
   0   1 -24    0.78    1.52
   0   1 -24    2.11    1.39
   0  -1 -24    5.09    1.48
   0  -1 -24    5.39    2.26
   0   1 -25   61.15    4.93
   0   1 -25   58.09    5.66
   0  -1 -25   53.97    3.97
   0  -1 -25   52.26    5.38
   0   1 -26  264.11   11.91
   0   1 -26  272.08   10.44
   0  -1 -26  296.12    9.54
   0   1 -27    8.22    2.42
   0   1 -27    9.89    2.28
   0  -1 -27   11.05    2.13
   0  -1 -27   13.03    3.27
   0   1 -28    2.65    1.62
   0   1 -28    5.30    2.63
   0  -1 -28    1.03    1.76
   0  -1 -28    3.23    1.50
   0   1 -29    9.75    2.50
   0   1 -29    7.88    2.67
   0  -1 -29    4.70    2.39
   0  -1 -29    9.50    2.13
   0   1 -30    0.67    1.38
   0   1 -30    2.99    2.24
   0  -1 -30    1.76    1.32
   0  -1 -30   -0.48    1.75
   0   1 -31    3.85    1.88
   0   1 -31    0.85    2.09
   0  -1 -31    3.73    2.09
   0  -1 -31    4.60    1.76
   0   1 -32   69.10    5.98
   0   1 -32   65.10    7.09
   0  -1 -32   59.09    6.62
   0   1 -33   13.18    3.11
   0   1 -33   15.95    3.90
   0  -1 -33    9.22    3.18
   0   1 -34    2.54    2.01
   0   1 -34    6.66    3.11
   0  -1 -34    4.85    2.98
   0   1 -35   30.18    4.35
   0   1 -35   23.50    4.76
   0  -1 -35   23.72    4.77
   0   1 -36    2.59    2.73
   0   1 -36    4.27    2.53
   0  -1 -36    0.85    2.45
   0   2   0  392.23    5.35
   0   2   0  377.06    6.30
   0  -2   0  394.28    5.42
   0   2  -2  276.58    5.76
   0   2   2  283.45    4.62
   0   2  -2  293.52    4.62
   0   2   2  333.89    5.01
   0   2  -2  296.78    6.13
   0   2  -2  305.76    5.17
   0  -2  -2  354.43    5.22
   0   2  -3 1280.07   10.17
   0   2  -3 1269.49   12.89
   0   2   3 1283.89   10.33
   0  -2  -3 1293.37   10.48
   0  -2   3 1255.70   10.19
   0  -2  -3 1275.88    8.90
   0   2   4  302.23    3.82
   0   2  -4  293.76    6.64
   0   2  -4  341.95    6.97
   0   2   4  349.96    5.86
   0   2  -4  327.00    5.52
   0  -2  -4  296.14    3.84
   0  -2  -4  355.16    5.81
   0  -2   4  334.03    5.52
   0   2   5  859.86    5.94
   0   2  -5  860.01    9.48
   0   2   5  871.74    9.66
   0  -2   5  884.22    9.71
   0  -2  -5  883.67    9.97
   0   2  -6   76.51    3.72
   0   2  -6   81.98    3.14
   0   2  -6   89.98    1.94
   0   2   6   72.32    3.03
   0  -2  -6   73.13    3.06
   0  -2   6   92.17    3.27
   0   2   7  116.27    4.06
   0   2  -7  128.14    4.93
   0   2  -7  130.01    4.21
   0  -2   7  132.37    5.22
   0  -2  -7  122.06    4.20
   0   2   8  482.53    8.69
   0   2  -8  478.19    9.73
   0  -2  -8  497.66    9.05
   0  -2   8  501.11    8.59
   0  -2   8  511.76   10.44
   0   2  -9  160.32    5.72
   0   2   9  145.85    5.06
   0   2  -9  186.89    5.67
   0  -2   9  169.50    6.28
   0  -2  -9  162.78    5.50
   0  -2   9  189.64    5.47
   0   2  10  831.84    6.01
   0   2 -10  844.34   13.45
   0   2 -10  798.80   12.38
   0   2  10  811.01   12.33
   0  -2  10  832.70   12.19
   0  -2 -10  734.69   12.11
   0  -2  10  891.10   14.79
   0  -2 -10  772.82    5.95
   0   2  11  115.39    2.61
   0   2  11  115.43    4.86
   0   2 -11  132.10    5.23
   0  -2  11  139.03    5.09
   0  -2 -11  120.91    5.09
   0  -2  11  136.52    2.35
   0  -2  11  127.29    5.80
   0  -2 -11  112.46    2.44
   0   2 -12   -0.56    0.79
   0   2  12    0.44    0.39
   0  -2  12    0.58    0.33
   0  -2  12    2.03    1.42
   0  -2 -12    0.38    0.89
   0  -2  12   -0.65    0.83
   0  -2 -12    0.19    0.30
   0   2 -13  137.89    5.89
   0  -2 -13  127.15    5.68
   0  -2  13  130.50    2.87
   0  -2 -13  120.10    2.90
   0   2 -14  225.05    7.73
   0   2  14  178.20    4.17
   0  -2  14  223.49    4.21
   0  -2 -14  199.68    3.97
   0  -2 -14  198.63    7.34
   0   2 -15 2002.92   23.96
   0   2  15 1874.58   14.60
   0  -2 -15 1984.20   23.78
   0  -2 -15 1873.91   12.83
   0  -2  15 1755.41   12.90
   0   2 -16   14.00    2.35
   0   2 -16   11.89    2.50
   0  -2 -16    7.33    2.14
   0  -2  16   13.95    1.26
   0  -2 -16   10.39    1.09
   0   2 -17  235.05    8.93
   0   2 -17  212.76    8.40
   0  -2 -17  180.62    7.78
   0  -2  17  208.37    4.78
   0  -2 -17  194.24    4.63
   0   2 -18  153.38    7.44
   0  -2 -18  139.95    4.13
   0  -2 -18  141.39    7.04
   0  -2  18  148.53    4.20
   0   2 -19  206.40    8.51
   0   2 -19  204.87    8.76
   0  -2  19  203.74    5.22
   0  -2 -19  221.87    5.78
   0   2 -20   29.35    3.58
   0   2 -20   27.75    3.45
   0  -2  20   25.79    1.95
   0  -2 -20   24.48    3.35
   0  -2 -20   21.16    1.87
   0  -2 -20   31.19    2.34
   0   2 -21  842.41   17.78
   0   2 -21  784.34   17.95
   0  -2  21  786.84   11.05
   0  -2 -21  746.14   17.37
   0  -2 -21  833.72   12.21
   0  -2 -21  697.55   10.52
   0   2 -22  161.90    8.12
   0   2 -22  143.38    8.03
   0  -2 -22  156.19    8.45
   0  -2  22  141.39    4.93
   0  -2 -22  164.52    5.59
   0   2 -23    5.28    2.07
   0   2 -23    4.97    1.94
   0  -2 -23    4.28    1.18
   0  -2 -23    6.68    2.28
   0  -2 -23    4.98    1.23
   0  -2  23    5.66    1.16
   0   2 -24  106.04    7.29
   0   2 -24  123.26    7.31
   0  -2  24  111.26    4.65
   0  -2 -24  128.38    5.30
   0  -2 -24   97.79    6.98
   0   2 -25   78.62    6.04
   0   2 -25   76.69    6.43
   0  -2  25   75.91    4.00
   0  -2 -25   85.47    4.43
   0   2 -26   24.97    3.63
   0   2 -26   32.77    4.39
   0  -2 -26   31.33    2.74
   0  -2  26   31.32    2.68
   0  -2 -26   29.78    4.24
   0   2 -27   -0.11    1.74
   0   2 -27   -0.19    1.48
   0  -2 -27    1.19    1.81
   0  -2 -27    2.11    1.02
   0   2 -28    0.07    1.81
   0   2 -28   -0.80    1.55
   0  -2 -28   -0.28    0.95
   0  -2 -28   -1.56    2.03
   0   2 -29   39.64    4.80
   0   2 -29   34.87    5.02
   0  -2 -29   32.43    4.80
   0   2 -30   25.30    4.38
   0   2 -30   24.30    3.74
   0  -2 -30   18.95    4.02
   0   2 -31    0.05    1.82
   0   2 -31    2.46    2.29
   0  -2 -31   -0.12    2.26
   0   2 -32   67.10    6.21
   0   2 -32   64.39    7.05
   0  -2 -32   68.33    7.34
   0   2 -33   10.90    3.39
   0   2 -33    9.74    2.65
   0  -2 -33   19.71    4.46
   0   2 -34   16.61    3.69
   0   2 -34   18.77    4.46
   0  -2 -34   13.15    3.87
   0   2 -35  141.95    9.38
   0   2 -35  139.16   10.83
   0  -2 -35  139.88   11.20
   0   2 -36    3.52    2.55
   0   2 -36    9.12    3.58
   0  -2 -36    6.79    3.38
   0   3   0    1.03    0.63
   0   3   0    0.43    0.62
   0   3   0   -0.23    0.45
   0  -3   0    1.19    0.66
   0   3  -1   94.11    3.79
   0   3  -1   84.79    3.04
   0   3   1  108.08    3.41
   0   3   1   92.43    3.40
   0   3  -1   85.89    3.72
   0   3  -1  102.53    3.09
   0   3   1   83.63    3.42
   0  -3  -1   83.41    3.09
   0   3  -2  106.38    4.25
   0   3   2  117.13    3.86
   0   3  -2  128.88    4.63
   0   3  -2  140.91    3.64
   0   3  -2  123.02    3.83
   0   3   2  119.90    3.55
   0   3   2  132.92    4.03
   0  -3  -2  119.66    3.66
   0   3  -3  135.67    4.93
   0   3  -3  158.78    5.22
   0   3   3  152.61    4.01
   0   3   3  144.23    4.05
   0   3  -3  135.34    4.18
   0   3   3  142.39    4.03
   0  -3  -3  153.62    4.29
   0   3  -4  777.64    9.72
   0   3  -4  829.61   12.59
   0   3  -4  897.72   11.32
   0   3  -4  873.30   13.02
   0   3   4  897.67   10.22
   0   3   4  957.75    9.71
   0   3   4  803.08    8.99
   0  -3  -4  827.51   10.46
   0   3  -5   88.08    4.25
   0   3  -5   98.35    3.49
   0   3  -5   81.46    4.24
   0   3   5   85.77    2.76
   0   3   5   88.45    2.67
   0   3   5   86.66    3.47
   0  -3  -5   92.52    3.64
   0   3   6    2.02    0.57
   0   3  -6    2.10    1.03
   0   3  -6    1.57    0.69
   0   3  -6    0.74    0.72
   0   3   6    0.98    0.61
   0   3   6    1.33    0.53
   0  -3   6    2.69    0.73
   0  -3  -6    1.12    0.68
   0   3   7  730.66   10.82
   0   3   7  737.04    6.52
   0   3   7  807.37    7.25
   0   3  -7  731.73    7.39
   0   3  -7  749.61   13.12
   0   3  -7  745.33   10.55
   0  -3  -7  743.28   10.96
   0  -3   7  667.91    9.99
   0   3   8  115.31    2.40
   0   3   8  121.66    4.66
   0   3  -8  143.15    4.94
   0   3  -8  137.65    5.75
   0   3  -8  140.06    3.00
   0   3   8  117.82    2.34
   0  -3  -8  117.93    4.62
   0  -3   8  142.72    4.79
   0   3  -9  121.27    4.72
   0   3  -9  130.66    5.77
   0   3  -9  125.40    2.52
   0   3   9  110.34    4.64
   0  -3   9  135.04    4.85
   0  -3  -9  113.09    4.77
   0   3 -10  175.18    6.79
   0   3  10  154.36    5.72
   0   3 -10  177.47    5.89
   0  -3 -10  172.60    6.05
   0   3 -11  147.70    5.63
   0   3 -11  159.87    6.68
   0  -3  11  164.35    5.78
   0   3 -12   78.86    4.89
   0   3 -12   80.63    4.41
   0  -3 -12   67.48    4.12
   0   3 -13   54.85    3.83
   0   3 -13   56.97    4.16
   0  -3 -13   50.47    3.69
   0   3 -14  374.86   11.01
   0   3 -14  386.07   10.18
   0  -3 -14  359.45   10.13
   0   3 -15   73.85    4.74
   0   3 -15   75.08    5.12
   0  -3 -15   65.34    4.64
   0   3 -16  157.00    7.60
   0   3 -16  147.55    6.69
   0  -3 -16  141.13    6.90
   0   3 -17    0.12    1.09
   0   3 -17    0.96    1.59
   0  -3 -17   -0.20    0.34
   0  -3 -17    0.47    1.05
   0  -3 -17   -0.05    0.28
   0   3 -18   22.69    3.01
   0   3 -18   23.57    3.22
   0  -3 -18   21.22    3.18
   0  -3 -18   15.97    1.01
   0  -3 -18   21.46    1.17
   0   3 -19  100.32    6.29
   0   3 -19  109.27    6.60
   0  -3 -19  108.79    2.76
   0  -3 -19   98.09    6.39
   0   3 -20  650.35   16.23
   0   3 -20  656.41   16.24
   0  -3 -20  636.06   16.32
   0  -3 -20  615.00    7.04
   0   3 -21  966.66   19.94
   0   3 -21  790.44   18.56
   0  -3 -21  884.84    9.04
   0  -3 -21 1019.62   21.43
   0   3 -22  111.26    7.24
   0   3 -22  108.25    7.12
   0  -3 -22   90.84    6.77
   0  -3 -22  108.36    3.34
   0   3 -23  303.85   11.91
   0   3 -23  321.12   12.22
   0  -3 -23  321.60    6.18
   0  -3 -23  300.56   12.20
   0   3 -24  425.75   14.23
   0   3 -24  420.26   14.25
   0  -3 -24  439.54   15.12
   0   3 -25  518.14   16.28
   0   3 -25  562.26   16.62
   0  -3 -25  546.32   17.15
   0   3 -26   40.36    4.95
   0   3 -26   45.52    5.12
   0  -3 -26   44.87    5.41
   0   3 -27   40.95    4.99
   0   3 -27   46.58    5.22
   0  -3 -27   33.77    4.85
   0   3 -28   13.86    3.38
   0   3 -28   10.49    3.04
   0  -3 -28    7.40    2.89
   0   3 -29   89.28    7.21
   0   3 -29   84.33    7.43
   0  -3 -29   97.38    8.08
   0   3 -30   -1.30    2.05
   0   3 -30   -0.89    1.77
   0  -3 -30    0.51    1.82
   0   3 -31   15.60    3.31
   0   3 -31   15.08    3.52
   0  -3 -31    9.08    3.13
   0   3 -32   11.58    3.02
   0   3 -32   14.43    3.64
   0  -3 -32    6.50    2.67
   0   3 -33   11.89    3.02
   0   3 -33   15.49    4.07
   0  -3 -33   12.50    3.80
   0   3 -34    1.79    2.47
   0   3 -34   -1.77    2.26
   0  -3 -34    2.12    2.51
   0   3 -35    7.26    3.30
   0   3 -35    2.62    2.07
   0  -3 -35    5.28    2.81
   0   4   0  792.45   12.17
   0   4   0  860.11   12.92
   0   4   1    7.30    1.34
   0   4   1    8.39    1.48
   0   4  -1    5.82    1.21
   0   4   1    9.50    1.20
   0   4  -1    6.55    1.00
   0   4  -1    7.43    1.51
   0   4  -1    7.02    1.15
   0  -4  -1    7.72    1.23
   0   4  -2  107.81    5.02
   0   4   2  123.00    4.59
   0   4  -2  128.14    3.93
   0   4  -2  113.52    4.82
   0   4   2  107.97    4.27
   0   4  -2  108.08    3.95
   0   4   2  106.16    3.79
   0  -4  -2  111.98    4.13
   0   4  -3    8.71    1.39
   0   4   3    8.32    1.32
   0   4  -3    8.38    1.58
   0   4   3   11.01    1.40
   0   4   3    9.70    1.27
   0   4  -3    7.31    1.06
   0  -4  -3   10.77    1.41
   0   4  -4  790.33   11.25
   0   4   4  725.67   10.39
   0   4  -4  730.03    9.96
   0   4  -4  727.54   13.18
   0   4   4  890.58   11.39
   0   4   4  868.70   11.14
   0  -4  -4  880.86   11.60
   0   4   5    5.19    0.98
   0   4  -5    5.44    1.19
   0   4   5    5.41    1.02
   0   4  -5    6.36    1.07
   0   4   5    4.55    1.01
   0   4  -5    5.15    1.60
   0  -4  -5    4.16    1.02
   0   4  -6  778.83   12.17
   0   4  -6  697.90   13.61
   0   4  -6  693.75   10.75
   0   4   6  878.06   10.13
   0   4   6  871.49   12.15
   0   4   6  780.61    9.46
   0  -4  -6  943.73   12.97
   0   4   7  314.23    5.84
   0   4   7  309.21    7.50
   0   4   7  328.06    5.89
   0   4  -7  302.22    7.07
   0  -4  -7  313.75    7.71
   0   4  -8   -0.20    0.90
   0   4  -8    0.81    0.54
   0   4   8    0.32    0.69
   0   4  -8    0.72    0.78
   0   4   8    0.12    0.42
   0   4   8   -0.04    0.45
   0  -4  -8   -1.14    0.98
   0  -4   8    0.19    0.58
   0   4   9  158.99    3.22
   0   4  -9  195.56    4.34
   0   4  -9  180.72    7.36
   0   4   9  174.44    6.13
   0   4  -9  189.39    6.15
   0   4   9  178.04    3.59
   0  -4  -9  176.95    6.25
   0   4  10  100.18    2.29
   0   4 -10  122.70    6.19
   0   4  10  117.88    2.51
   0   4 -10  118.17    5.03
   0   4 -10  124.99    3.19
   0  -4  10  134.98    5.26
   0  -4 -10  107.78    5.03
   0   4 -11  122.41    5.26
   0   4 -11  117.24    2.70
   0   4 -11  120.24    6.38
   0  -4 -11  104.17    5.15
   0   4 -12  171.40    6.51
   0  -4 -12  174.11    6.79
   0   4 -13    2.49    1.07
   0   4 -13    1.81    1.20
   0  -4 -13    3.51    1.32
   0   4 -14   19.29    2.83
   0   4 -14   25.24    2.80
   0  -4 -14   16.61    2.46
   0   4 -15    1.54    1.41
   0   4 -15   -0.88    1.12
   0  -4 -15    0.54    1.18
   0   4 -16  609.02   15.58
   0   4 -16  591.27   13.78
   0   4 -17    4.29    1.52
   0   4 -17    7.24    2.09
   0  -4 -17    6.30    1.81
   0   4 -18   20.62    3.20
   0   4 -18   24.62    3.13
   0  -4 -18   17.27    2.73
   0   4 -19    2.84    1.62
   0   4 -19    0.76    1.23
   0  -4 -19    3.09    1.33
   0   4 -20  550.22   15.85
   0   4 -20  546.79   14.90
   0  -4 -20  521.45   14.84
   0   4 -21  177.16    8.75
   0   4 -21  161.12    8.81
   0  -4 -21  163.64    8.60
   0   4 -22  134.10    8.26
   0   4 -22  137.40    7.96
   0  -4 -22  120.78    7.72
   0   4 -23  102.03    7.36
   0   4 -23   89.25    6.62
   0  -4 -23   81.08    6.44
   0   4 -24    2.73    2.29
   0   4 -24    1.02    1.52
   0  -4 -24    1.88    1.76
   0   4 -25   52.65    5.76
   0   4 -25   41.76    4.81
   0  -4 -25   45.46    5.19
   0   4 -26  243.19   11.46
   0   4 -26  251.52   12.06
   0  -4 -26  242.78   11.75
   0   4 -27  192.07   10.52
   0   4 -27  226.68   11.42
   0  -4 -27  206.15   11.15
   0   4 -28   23.95    4.06
   0   4 -28   19.67    3.77
   0  -4 -28   22.40    4.15
   0   4 -29   34.16    4.70
   0   4 -29   33.47    4.95
   0  -4 -29   27.96    4.53
   0   4 -30   70.21    6.84
   0   4 -30   75.80    7.30
   0  -4 -30   72.35    7.23
   0   4 -31   16.67    3.82
   0   4 -31   17.31    3.65
   0  -4 -31   18.89    4.20
   0   4 -32    1.02    1.87
   0   4 -32    4.24    2.51
   0  -4 -32    8.01    3.28
   0   4 -33    3.29    2.66
   0   4 -33    2.74    2.23
   0  -4 -33    5.34    2.69
   0   5   0    0.03    0.62
   0   5   0    0.30    0.79
   0   5   0    0.30    0.61
   0   5   1    7.13    1.48
   0   5  -1    9.39    1.31
   0   5  -1    7.07    1.51
   0   5   1   11.34    1.42
   0   5  -1    7.15    1.28
   0  -5  -1    7.07    1.33
   0   5   2   23.97    2.44
   0   5   2   24.98    2.45
   0   5  -2   22.23    2.13
   0   5  -2   23.35    2.55
   0   5  -2   25.04    1.97
   0   5   2   24.03    2.06
   0  -5  -2   23.74    2.31
   0   5  -3  195.66    7.19
   0   5   3  191.67    6.39
   0   5   3  205.95    6.61
   0   5  -3  198.56    6.07
   0   5   3  193.79    5.80
   0  -5  -3  179.96    5.99
   0   5   4  133.18    4.85
   0   5  -4  136.64    6.20
   0   5  -4  132.07    5.02
   0   5   4  154.13    5.54
   0   5  -4  159.44    5.03
   0   5   4  128.88    5.06
   0  -5  -4  135.54    5.30
   0   5  -5  119.58    4.57
   0   5  -5  103.13    5.51
   0   5   5  114.16    4.79
   0   5   5   99.14    4.24
   0   5   5  110.21    4.41
   0   5  -5  103.33    4.73
   0  -5  -5  104.36    4.73
   0   5   6  139.53    4.85
   0   5  -6  149.28    6.76
   0   5  -6  127.31    5.20
   0   5  -6  164.47    5.43
   0   5   6  147.85    4.90
   0   5   6  140.82    5.33
   0  -5  -6  142.08    5.48
   0   5   7  180.47    5.30
   0   5   7  170.65    4.97
   0   5  -7  178.45    7.57
   0   5  -7  194.80    5.95
   0   5   7  160.78    5.80
   0  -5  -7  176.31    6.34
   0   5   8  372.72    6.90
   0   5  -8  400.25   11.62
   0   5   8  364.11    9.08
   0   5  -8  416.74    9.01
   0   5   8  409.54    7.62
   0  -5  -8  398.35    9.66
   0   5   9    2.14    0.77
   0   5   9   -0.38    0.62
   0   5  -9    1.01    0.69
   0   5  -9    0.34    0.69
   0   5  -9    0.61    1.36
   0  -5  -9    0.16    0.82
   0   5  10   80.93    2.72
   0   5 -10   82.28    4.31
   0   5 -10   80.52    3.22
   0   5  10   74.92    2.56
   0   5 -10   86.52    5.69
   0  -5 -10   80.83    4.74
   0   5 -11  116.90    3.51
   0   5  11   94.79    2.48
   0   5 -11  120.31    5.37
   0   5 -11  115.70    6.75
   0   5  11  102.42    2.53
   0  -5 -11  116.96    5.82
   0   5 -12   49.43    2.04
   0   5 -12   59.54    3.88
   0   5 -12   63.04    5.06
   0  -5 -12   61.27    4.46
   0   5 -13   23.95    3.30
   0   5 -13   25.92    2.77
   0  -5 -13   21.91    2.76
   0   5 -14   27.53    2.98
   0   5 -14   24.88    3.44
   0  -5 -14   25.06    3.00
   0   5 -15  118.73    7.34
   0   5 -15  115.17    6.00
   0  -5 -15  111.78    6.26
   0   5 -16    2.57    1.37
   0   5 -16    1.95    1.60
   0  -5 -16    0.47    1.25
   0   5 -17   20.07    2.82
   0   5 -17   20.73    3.41
   0  -5 -17   22.81    3.20
   0   5 -18   15.80    3.10
   0   5 -18   19.22    2.79
   0  -5 -18   14.59    2.67
   0   5 -19   36.31    4.47
   0   5 -19   37.21    3.94
   0  -5 -19   39.42    4.31
   0   5 -20  133.42    8.37
   0   5 -20  114.98    6.94
   0  -5 -20  122.10    7.50
   0   5 -21  176.71    9.66
   0   5 -21  154.15    8.31
   0  -5 -21  157.92    8.71
   0   5 -22  192.01   10.27
   0   5 -22  197.99    9.67
   0  -5 -22  180.81    9.65
   0   5 -23    2.09    1.73
   0   5 -23    2.71    1.80
   0  -5 -23    0.10    1.52
   0   5 -24    2.75    1.84
   0   5 -24    2.46    2.02
   0  -5 -24    0.24    1.62
   0   5 -25   37.21    4.50
   0   5 -25   38.94    4.95
   0  -5 -25   35.08    4.75
   0   5 -26   64.18    6.30
   0   5 -26   63.09    5.97
   0  -5 -26   61.92    6.33
   0   5 -27    6.50    2.55
   0   5 -27    7.00    2.63
   0  -5 -27    2.47    2.19
   0   5 -28   43.30    5.34
   0   5 -28   39.19    5.11
   0  -5 -28   36.29    5.22
   0   5 -29    8.81    2.91
   0  -5 -29    7.69    2.98
   0   5 -30   47.16    5.89
   0   5 -30   43.68    5.73
   0  -5 -30   35.11    5.33
   0   5 -31   24.50    4.58
   0   5 -31   30.38    4.77
   0  -5 -31   29.12    5.22
   0   6   0    9.18    1.81
   0   6   0   12.75    1.59
   0   6  -1   24.49    2.37
   0   6  -1   25.41    3.17
   0   6   1   27.57    2.28
   0   6   1   24.15    2.36
   0   6   1   26.55    2.93
   0   6  -1   26.68    2.25
   0   6  -2    9.23    1.67
   0   6  -2    9.56    1.43
   0   6  -2   10.35    2.13
   0   6   2    9.82    1.95
   0   6   2    6.79    1.46
   0   6   3  334.74    9.55
   0   6  -3  353.61    7.72
   0   6  -3  338.04   10.75
   0   6   3  307.47    7.83
   0   6  -3  322.68    8.36
   0  -6  -3  331.92    8.90
   0   6  -4    4.61    2.11
   0   6  -4    3.24    1.17
   0   6  -4    2.78    1.07
   0   6   4    4.09    1.35
   0   6   4    4.70    1.32
   0  -6  -4    6.51    1.73
   0   6   5  627.60   11.91
   0   6  -5  565.76   11.32
   0   6  -5  635.31   14.83
   0   6   5  640.58   12.05
   0   6  -5  675.15   11.07
   0  -6  -5  597.45   12.01
   0   6   6   63.13    3.68
   0   6  -6   75.63    3.89
   0   6   6   64.72    3.92
   0   6  -6   56.95    3.77
   0   6  -6   64.41    5.04
   0  -6  -6   59.82    4.05
   0   6   7  175.57    6.02
   0   6  -7  177.63    8.18
   0   6  -7  161.96    6.57
   0   6   7  178.84    5.94
   0   6  -7  181.22    5.94
   0  -6  -7  182.28    7.06
   0   6  -8  107.89    4.80
   0   6  -8   99.81    6.18
   0   6   8  101.41    4.27
   0   6   8   94.81    4.09
   0  -6  -8   97.70    5.25
   0   6  -9    7.28    1.46
   0   6  -9    8.14    2.12
   0   6   9    7.22    1.24
   0  -6  -9    8.67    1.78
   0   6  10   15.68    1.51
   0   6 -10   18.10    2.16
   0   6 -10   19.88    3.75
   0  -6 -10   18.17    2.55
   0   6 -11    9.34    1.75
   0   6  11    6.36    1.01
   0  -6 -11    9.56    2.10
   0   6 -12    5.82    1.49
   0   6 -12    5.27    2.06
   0  -6 -12    6.90    1.95
   0   6 -13   82.85    4.94
   0   6 -13   85.80    6.25
   0  -6 -13   85.92    5.66
   0   6 -14  116.19    7.26
   0   6 -14  116.85    5.96
   0  -6 -14  129.45    7.07
   0   6 -15   22.60    3.40
   0   6 -15   23.51    2.83
   0  -6 -15   24.49    3.30
   0   6 -16   46.27    4.03
   0   6 -16   47.81    4.94
   0  -6 -16   46.05    4.54
   0   6 -17   96.44    7.06
   0   6 -17  104.16    6.26
   0  -6 -17  113.04    7.24
   0   6 -18  126.92    6.99
   0   6 -18  129.24    8.14
   0  -6 -18  127.30    7.76
   0   6 -19   14.30    2.69
   0   6 -19   12.17    2.96
   0  -6 -19   16.87    3.19
   0   6 -20   38.86    4.23
   0   6 -20   31.18    4.28
   0  -6 -20   35.73    4.44
   0   6 -21  366.50   12.83
   0   6 -21  355.12   14.05
   0  -6 -21  379.27   14.11
   0   6 -22   27.80    3.87
   0   6 -22   31.27    4.73
   0  -6 -22   35.38    4.58
   0   6 -23    9.65    2.49
   0   6 -23   14.35    3.13
   0  -6 -23    7.71    2.38
   0   6 -24  213.33   11.55
   0   6 -24  188.28    9.82
   0  -6 -24  217.28   11.32
   0   6 -25   12.13    3.05
   0   6 -25   14.75    3.67
   0  -6 -25   11.59    3.30
   0   6 -26   91.29    7.79
   0   6 -26  108.08    7.82
   0  -6 -26   91.64    7.80
   0   6 -27   64.55    6.25
   0   6 -27   63.83    6.71
   0  -6 -27   63.46    6.79
   0   6 -28   66.89    7.07
   0   6 -28   71.08    6.71
   0  -6 -28   64.89    6.98
   0   6 -29  114.27    9.24
   0   6 -29  107.30    8.40
   0  -6 -29  106.75    9.00
   0   7   0    0.46    1.19
   0   7   0    0.40    0.89
   0   7   1  134.82    4.97
   0   7   1  146.73    7.20
   0   7  -1  144.78    5.15
   0   7  -1  134.37    7.04
   0   7  -2   67.33    3.59
   0   7  -2   73.58    5.36
   0   7   2   74.21    5.04
   0   7   2   69.53    3.64
   0   7  -3   27.35    2.46
   0   7   3   25.84    2.25
   0   7  -3   19.82    2.90
   0   7   3   24.21    2.85
   0   7  -4    4.53    1.12
   0   7  -4    3.34    1.57
   0   7   4    5.47    1.45
   0   7   5   32.94    3.18
   0   7  -5   29.78    2.51
   0   7  -5   26.88    3.43
   0  -7  -5   26.65    2.92
   0   7  -6    5.29    1.29
   0   7   6    3.36    1.19
   0   7  -6    2.55    1.61
   0  -7  -6    2.61    1.21
   0   7   7   30.59    2.84
   0   7  -7   38.95    4.40
   0   7  -7   35.02    2.82
   0  -7  -7   34.43    3.30
   0   7  -8    7.92    2.49
   0   7   8    6.26    1.43
   0   7  -8    4.92    1.28
   0  -7  -8    2.74    1.36
   0   7  -9   16.82    3.19
   0   7  -9   13.77    1.99
   0  -7  -9   10.82    2.15
   0   7 -10   22.48    2.46
   0   7 -10   22.14    3.41
   0  -7 -10   18.18    2.65
   0   7 -11   17.13    2.26
   0   7 -11   18.95    3.31
   0  -7 -11   16.52    2.57
   0   7 -12  116.36    5.70
   0   7 -12  108.23    7.40
   0  -7 -12  111.77    6.40
   0   7 -13    5.15    2.42
   0   7 -13    7.19    1.81
   0  -7 -13    5.65    1.89
   0   7 -14    4.71    2.27
   0   7 -14    2.90    1.50
   0  -7 -14    2.44    1.44
   0   7 -15   40.00    3.73
   0   7 -15   38.09    4.75
   0  -7 -15   46.34    4.66
   0   7 -16   70.25    5.00
   0   7 -16   72.16    6.43
   0  -7 -16   81.15    6.24
   0   7 -17   13.56    2.48
   0   7 -17   10.45    2.73
   0  -7 -17   10.78    2.70
   0   7 -18    0.97    1.20
   0   7 -18   -0.63    1.68
   0  -7 -18   -0.26    1.48
   0   7 -19   -0.94    1.70
   0   7 -19    0.82    1.26
   0  -7 -19    3.86    2.27
   0   7 -20   -1.36    2.19
   0   7 -20    3.43    1.84
   0  -7 -20    0.14    1.74
   0   7 -21    0.69    1.50
   0   7 -21    3.31    2.21
   0  -7 -21    4.86    2.52
   0   7 -22    4.19    2.55
   0  -7 -22    3.23    2.12
   0   7 -23   20.92    4.24
   0  -7 -23   31.16    4.71
   0   7 -24    7.30    3.16
   0  -7 -24    3.48    2.15
   0   7 -25   49.09    6.16
   0  -7 -25   55.41    6.44
   0   7 -26   50.26    6.39
   0  -7 -26   41.72    5.81
   0   8   0    1.46    1.28
   0   8  -1   18.91    3.19
   0   8   1   23.69    3.27
   0   8  -2   33.78    4.05
   0   8   2   35.23    3.84
   0   8  -3   48.32    4.94
   0   8   3   47.91    4.34
   0   8  -4   52.49    5.15
   0   8   4   57.33    4.56
   0   8  -5   71.33    5.89
   0   8  -6   99.68    7.03
   0   8  -7   71.03    6.12
   0   8  -8    1.28    1.68
   0   8  -9   10.01    2.79
   0   8 -10   57.65    5.82
   0   8 -11   62.61    6.08
   0   8 -12    4.69    2.95
   0   8 -13  138.24    9.11
   0   8 -14   15.19    3.67
   0   8 -15    5.47    2.67
   0   8 -16   41.00    5.39
   0   8 -17   92.07    7.96
   0   8 -18    4.08    2.60
   0   8 -19   69.39    7.14
   0   8 -20   40.77    5.64
   0   8 -21   -3.43    3.17
   0   9  -1  111.85    7.38
   0   9  -2  157.99    8.85
   0   9  -3  162.96    9.23
   0   9  -4   25.42    4.27
   0   9  -5   15.34    3.34
   0   9  -6   10.21    2.82
   0   9  -7   38.80    5.01
   0   9  -8   11.48    3.18
   0   9  -9    3.69    2.20
   0   9 -10   13.44    3.44
   0   9 -11   19.01    3.92
   0   9 -12    2.69    2.24
   0   9 -13  111.65    8.58
   0   9 -14    5.24    2.82
   0   9 -15    0.67    2.05
   1   0 -36   -0.64    2.79
   1   0 -35   23.87    4.02
   1   0 -35   21.99    4.75
   1   0 -34   -1.14    2.35
   1   0 -34   -2.79    1.91
   1   0 -33    2.83    2.53
   1   0 -33    4.01    2.29
   1   0 -32    0.12    2.03
   1   0 -32    1.57    1.79
   1   0 -31   11.08    3.28
  -1   0  30   -2.27    2.13
   1   0 -30    0.50    1.90
   1   0 -29   47.23    5.76
  -1   0  29   36.90    4.69
   1   0 -28    0.66    1.96
  -1   0  28   -2.44    1.90
  -1   0  27  142.81    8.37
   1   0 -27  169.16    9.87
  -1   0  26    0.14    1.68
   1   0 -26   -1.54    1.94
  -1   0  25  188.19    9.26
   1   0 -25  234.20   11.13
  -1   0  24   -0.16    1.66
   1   0 -24   -0.71    1.90
  -1   0  23   75.89    5.57
   1   0 -23  101.25    7.02
  -1   0  22   -2.25    1.67
   1   0 -22    0.83    1.51
  -1   0  21 1005.16   19.34
   1   0 -21 1067.13   21.11
  -1   0  20   -0.92    1.36
   1   0 -20    1.32    1.40
   1   0 -19    2.66    1.75
  -1   0  19    2.02    1.32
  -1   0  18    0.01    0.93
   1   0 -18    3.03    1.66
  -1   0  17  123.04    5.99
   1   0 -17  128.53    6.57
   1   0 -16   -0.23    0.98
  -1   0  16   -2.16    1.24
   1   0 -15  568.52   12.90
  -1   0  15  618.84   12.02
   1   0 -14   -0.59    0.76
   1   0 -14   -0.32    1.14
  -1   0  14   -1.83    1.09
   1   0 -13   88.91    3.94
   1   0 -13   95.05    4.93
  -1   0  13   88.44    4.40
   1   0 -12    0.81    0.71
  -1   0  12   -0.74    0.73
   1   0 -11  339.07    7.25
   1   0 -11  357.90    8.69
  -1   0  11  361.91    8.11
   1   0 -10    0.38    0.53
  -1   0  10    0.14    0.61
  -1   0  10   -0.98    0.81
   1   0 -10   -0.03    0.76
   1   0  -9   28.49    2.31
  -1   0   9   26.46    2.13
  -1   0   9   27.43    2.22
   1   0  -9   24.34    1.84
  -1   0   8   -0.02    0.65
   1   0  -8   -0.17    0.49
  -1   0   8    0.41    0.61
   1   0  -8    0.18    0.66
  -1   0   7  566.95    9.16
   1   0  -7  570.81    8.24
   1   0  -6   -0.26    0.54
   1   0  -6    0.12    0.54
  -1   0   6    0.99    0.64
  -1   0   6   -0.15    0.56
  -1   0   5  234.87    5.25
   1   0  -5  227.07    5.17
   1   0  -4    0.09    0.43
  -1   0   4    0.03    0.52
  -1   0   4   -0.09    0.54
   1   0  -4    0.64    0.56
  -1   0   4   -0.61    0.55
   1   0  -3  206.06    4.40
   1   0  -3  196.60    4.27
  -1   0   3  200.48    4.43
  -1   0   2    0.66    0.56
   1   0  -2    0.69    0.41
   1   0  -2    0.14    0.48
   1   0  -2    0.35    0.39
  -1   0   2   -0.06    0.46
  -1   0   1  377.25    6.12
   1   0  -1  310.62    5.32
  -1   0   1  292.76    5.22
   1   0  -1  314.74    5.42
   1   0  -1  391.20    5.89
  -1   0   1  334.64    5.33
  -1   0   0    0.80    0.53
   1   0   0   -0.24    0.45
  -1   0   0   -0.21    0.46
   1   0   0    0.30    0.42
   1   0   0    0.57    0.52
  -1   0   0    0.54    0.57
  -1   0  -1   46.29    2.24
  -1   0  -1   41.23    1.81
   1   0   1   44.52    1.95
  -1   0  -1   41.43    1.88
   1   0   1   44.33    2.06
   1   0   1   42.80    1.90
  -1   0  -2    0.23    0.53
  -1   0  -2    0.18    0.47
   1   0   2    0.47    0.48
  -1   0  -2   -0.08    0.45
   1   0   2    0.36    0.57
   1   0   3   32.61    1.73
  -1   0  -3   34.16    1.78
  -1   0  -3   30.96    1.76
   1   0   3   35.99    2.13
  -1   0  -3   33.80    1.98
   1   0   4    0.30    0.61
   1   0   4    0.48    0.49
  -1   0  -4    0.80    0.55
   1   0   4   -0.17    0.49
  -1   0  -4   -0.62    0.61
   1   0   5  687.48    8.72
   1   0   5  678.93    9.34
   1   0   5  635.25    8.08
  -1   0  -5  642.02    7.77
  -1   0  -5  656.88    8.69
   1   0   6   -0.40    0.61
  -1   0  -6    0.51    0.66
   1   0   6   -0.28    0.51
  -1   0  -6    0.81    0.52
  -1   0  -7 1076.30   12.25
   1   0   7 1077.26   12.11
   1   0   7 1074.96   11.29
   1   0   8    0.35    0.49
  -1   0  -8    1.58    0.77
  -1   0  -8    0.33    0.64
   1   0   8   -0.84    0.63
   1   0   9 1768.67   15.70
   1   0   9 1785.06   17.37
   1   0  10   -0.64    0.61
  -1   0 -10    0.04    0.62
  -1   0 -10   -0.86    0.81
   1   0  10   -0.41    0.67
  -1   0 -11  193.43    6.47
  -1   0 -11  203.71    5.45
  -1   0 -12   -0.15    0.73
  -1   0 -12    0.50    0.60
  -1   0 -12   -1.00    1.01
  -1   0 -13 1387.81   15.81
  -1   0 -13 1302.93   17.88
  -1   0 -14   -0.44    0.65
  -1   0 -14    0.52    0.82
  -1   0 -14    0.11    1.32
  -1   0 -15   75.21    4.68
  -1   0 -15   71.43    3.87
  -1   0 -16    0.25    0.97
  -1   0 -16    1.48    1.03
  -1   0 -16    0.18    0.71
  -1   0 -17   74.81    5.10
  -1   0 -17   90.37    4.62
  -1   0 -18   -0.78    0.94
  -1   0 -18    4.14    1.68
  -1   0 -19  123.97    5.67
  -1   0 -19  112.26    6.51
  -1   0 -20    0.87    0.97
  -1   0 -20    2.31    1.60
  -1   0 -21   32.32    3.80
  -1   0 -21   38.79    3.38
  -1   0 -22   -0.90    1.07
  -1   0 -22   -2.44    1.78
  -1   0 -23   90.06    6.55
  -1   0 -23  103.53    5.79
  -1   0 -24   -0.26    1.31
  -1   0 -24   -0.73    1.81
  -1   0 -25  568.98   17.10
  -1   0 -25  628.60   14.67
  -1   0 -26    1.45    1.65
  -1   0 -26    1.07    1.60
  -1   0 -27   21.22    3.02
  -1   0 -27   15.45    3.37
  -1   0 -28    2.28    1.58
  -1   0 -28   -1.25    2.02
  -1   0 -29   17.87    2.97
  -1   0 -29   11.76    3.37
  -1   0 -30    0.62    1.37
  -1   0 -30   -4.37    2.41
  -1   0 -31   26.39    4.68
  -1   0 -31   26.97    3.64
  -1   0 -32   -0.02    1.42
  -1   0 -32    1.07    2.33
  -1   0 -33   18.31    3.19
  -1   0 -33   18.13    4.10
  -1   0 -34    0.16    2.20
  -1   0 -35   72.84    8.07
  -1   0 -36    4.19    2.80
   1   1 -36   -0.42    2.22
   1   1 -36    4.36    3.27
   1  -1 -36    3.80    3.12
   1   1 -35    9.23    3.37
   1   1 -35    7.20    2.85
   1  -1 -35    8.87    3.56
   1   1 -34   11.93    3.24
   1   1 -34   13.32    3.83
   1  -1 -34   11.46    3.78
   1   1 -33   77.06    6.62
   1   1 -33   59.14    7.10
   1  -1 -33   59.31    6.90
   1   1 -32    2.81    2.43
   1   1 -32    3.37    2.11
   1  -1 -32    3.15    2.22
   1  -1 -32    3.83    1.72
   1   1 -31    4.84    2.78
   1  -1 -31    2.40    2.29
   1   1 -30    6.48    2.77
   1  -1 -30    6.55    2.60
  -1   1  29   13.46    3.09
   1   1 -29   17.00    3.57
  -1  -1  29   15.92    3.55
   1  -1 -29   17.78    3.81
  -1   1  28   10.43    2.56
   1   1 -28   22.01    3.88
   1  -1 -28   15.82    3.22
  -1  -1  28   14.26    3.27
  -1   1  27   41.31    4.32
   1   1 -27   62.42    6.13
  -1  -1  27   47.34    5.56
   1  -1 -27   59.93    6.01
   1   1 -26  342.03   13.78
  -1   1  26  256.26   10.38
   1  -1 -26  329.99   13.46
  -1  -1  26  266.87   11.89
  -1   1  25   69.17    5.38
   1   1 -25   86.11    6.86
  -1  -1  25   82.87    6.70
   1  -1 -25   92.98    7.10
   1   1 -24  169.60    9.40
   1  -1 -24  188.92    9.74
  -1  -1  24  162.20    9.05
  -1   1  23  648.62   15.10
   1   1 -23  892.03   20.67
   1  -1 -23  810.30   19.49
  -1  -1  23  725.35   18.59
  -1   1  22  254.94    9.37
   1   1 -22  285.97   11.28
  -1  -1  22  289.18   11.31
   1  -1 -22  299.04   11.48
  -1   1  21    2.45    1.27
   1   1 -21   -0.17    1.61
  -1  -1  21    0.16    1.37
   1  -1 -21    0.99    1.53
   1   1 -20   34.77    3.91
  -1   1  20   26.34    2.91
  -1  -1  20   27.76    3.60
   1  -1 -20   26.70    3.41
   1   1 -19  237.73    9.58
  -1   1  19  212.21    7.67
   1  -1 -19  232.40    9.27
  -1  -1  19  209.33    9.06
   1   1 -18   -1.21    1.31
  -1   1  18   -0.08    0.89
   1  -1 -18    3.16    1.77
  -1  -1  18    0.92    1.22
  -1   1  17    1.42    0.98
   1   1 -17    0.76    1.22
   1  -1 -17    1.81    0.87
  -1  -1  17    1.35    1.21
   1  -1 -17    3.61    1.48
   1   1 -16  165.80    7.35
  -1   1  16  154.28    5.81
  -1  -1  16  137.85    6.63
   1  -1 -16  146.30    5.22
   1  -1 -16  163.92    7.10
  -1   1  15    2.11    0.82
   1   1 -15    1.98    1.13
   1  -1 -15    2.44    0.74
  -1  -1  15    3.53    1.39
   1  -1 -15    1.61    1.22
   1   1 -14 1025.30   16.86
  -1   1  14 1080.36   14.12
   1  -1 -14  945.35   16.04
  -1  -1  14 1091.65   17.67
   1  -1 -14  965.08   12.34
  -1   1  13 2448.64   21.06
   1   1 -13 2326.93   24.73
   1  -1 -13 2320.68   18.86
   1  -1 -13 2198.76   23.16
  -1  -1  13 2566.60   25.88
  -1   1  12 1503.47   17.84
   1   1 -12 1471.72   19.15
  -1   1  12 1583.24   15.85
  -1  -1  12 1622.39   19.51
   1  -1 -12 1523.65   18.58
  -1   1  11  779.39   12.29
   1   1 -11  768.22   13.13
   1   1 -11  783.26   12.09
  -1   1  11  866.28   11.24
   1  -1 -11  719.42   12.15
  -1  -1  11  744.63   12.96
   1  -1 -11  767.92   10.09
  -1  -1  11  846.83   13.54
  -1   1  10   24.61    2.13
   1   1 -10   23.05    2.25
  -1   1  10   21.31    1.77
   1   1 -10   18.38    1.90
  -1  -1  10   29.18    2.48
   1  -1 -10   19.91    2.01
  -1  -1  10   20.53    2.15
   1  -1 -10   17.10    1.51
   1   1  -9   50.32    3.06
  -1   1   9   44.07    2.69
  -1   1   9   47.59    2.48
   1   1  -9   39.29    2.60
   1  -1  -9   42.28    2.66
  -1  -1   9   46.37    1.89
   1  -1  -9   46.89    2.45
  -1  -1   9   44.44    2.99
   1   1  -8  692.38   10.42
   1   1  -8  739.34   11.48
  -1   1   8  754.20   10.39
  -1   1   8  773.31    9.47
   1  -1  -8  726.89   10.42
  -1  -1   8  674.06   11.13
   1  -1  -8  714.35    9.20
  -1  -1   8  630.32    6.75
  -1  -1   8  763.77   11.20
   1   1  -7  284.97    6.37
  -1   1   7  334.42    6.07
  -1   1   7  291.58    6.06
   1   1  -7  261.68    6.50
  -1  -1   7  329.74    4.77
   1  -1  -7  328.68    5.97
  -1  -1   7  259.27    6.51
   1  -1  -7  277.30    6.11
  -1  -1   7  309.39    7.03
  -1   1   6  227.11    4.94
  -1   1   6  236.27    5.10
   1   1  -6  194.50    5.12
   1   1  -6  195.18    5.43
   1  -1  -6  226.89    4.91
  -1  -1   6  261.13    6.19
   1  -1  -6  209.94    4.86
  -1  -1   6  217.01    5.82
  -1  -1   6  220.99    3.84
  -1   1   5  271.56    5.31
   1   1  -5  227.86    3.98
  -1   1   5  249.84    4.93
   1   1  -5  255.34    5.70
   1   1  -5  240.44    5.86
  -1  -1   5  219.77    3.90
   1  -1  -5  240.19    4.87
  -1  -1   5  234.52    5.67
  -1  -1   5  257.58    6.03
   1  -1  -5  282.07    5.41
  -1   1   4   90.48    3.02
   1   1  -4   73.28    2.93
  -1   1   4   98.03    2.91
   1   1  -4   83.68    2.44
   1   1  -4   86.79    3.34
  -1  -1   4  109.92    3.71
  -1  -1   4   76.05    3.09
  -1  -1   4   82.60    2.55
   1  -1  -4   89.88    2.73
   1  -1  -4   88.30    2.96
   1   1  -3   38.34    1.76
   1   1  -3   34.54    1.97
   1   1  -3   39.36    2.25
  -1   1   3   42.24    1.71
  -1   1   3   40.80    2.06
  -1  -1   3   35.15    2.02
  -1  -1   3   36.26    1.76
   1  -1  -3   38.21    1.97
   1  -1  -3   37.67    1.57
   1   1  -2  148.94    3.70
  -1   1   2  115.83    2.63
   1   1  -2  128.45    3.54
   1   1  -2  159.42    4.32
  -1   1   2  145.75    3.71
   1   1  -2  118.95    4.11
  -1  -1   2  132.29    3.73
   1  -1  -2  130.80    3.71
  -1  -1   2  133.40    3.31
   1  -1  -2  132.58    2.74
   1   1  -1 2241.45   14.41
  -1   1   1 2308.01   16.41
   1   1  -1 2041.39   14.23
  -1   1   1 2105.99   14.59
   1  -1  -1 2264.92   11.49
  -1  -1   1 2176.61   14.15
  -1  -1   1 2003.15   16.79
   1  -1  -1 2122.14   14.70
  -1   1   0  694.63    8.58
   1   1   0  566.13    6.84
   1   1   0  489.75    7.91
  -1   1   0  580.68    7.97
  -1   1   0  669.91    5.95
   1  -1   0  625.53    8.19
  -1  -1   0  536.74    8.26
  -1  -1   0  552.76    6.81
   1  -1   0  600.96    5.25
  -1   1  -1 1792.80   13.95
   1   1   1 1658.04   11.32
   1   1   1 1530.42   13.72
  -1   1  -1 1821.50   14.34
  -1   1  -1 1690.60    9.04
  -1  -1  -1 1724.39   11.62
   1  -1   1 1771.01   13.53
   1  -1   1 1684.29    8.65
   1  -1   1 1777.71   13.90
  -1  -1  -1 1586.75   13.99
  -1   1  -4 1999.52   15.26
  -1   1  -4 2124.79   16.47
  -1   1  -4 2180.62   12.92
   1  -1   4 2193.01   15.33
   1  -1   4 2183.02   13.01
   1  -1   4 2017.69   16.20
  -1  -1  -4 1857.73   15.92
  -1  -1  -4 1938.69   11.32
   1   1   5   60.37    2.90
  -1   1  -5   95.48    3.66
  -1   1  -5   74.23    2.67
  -1   1  -5   85.93    3.33
   1   1   5   74.50    2.26
   1  -1   5   86.08    3.13
  -1  -1  -5   72.32    2.14
   1  -1   5   90.14    3.59
   1  -1   5   75.20    2.67
  -1  -1  -5   63.29    3.04
  -1   1  -6  178.97    4.47
  -1   1  -6  196.16    5.39
   1   1   6  169.38    3.40
   1   1   6  152.54    4.71
  -1   1  -6  207.90    5.22
  -1  -1  -6  164.41    3.31
   1  -1   6  180.99    4.46
  -1  -1  -6  169.30    5.09
   1  -1   6  189.45    5.24
   1  -1   6  195.87    4.82
  -1   1  -7 1230.15   12.85
   1   1   7 1211.47   14.02
  -1   1  -7 1459.18   13.51
  -1   1  -7 1279.50   14.39
   1   1   7 1241.68    9.74
   1  -1   7 1265.29   12.73
  -1  -1  -7 1219.84    9.58
  -1  -1  -7 1200.75   14.03
   1  -1   7 1291.05   14.18
   1  -1   7 1407.69   13.18
  -1   1  -8 1003.38   12.90
   1   1   8 1046.98   13.34
  -1   1  -8 1092.59   12.45
   1   1   8  979.09    8.97
   1  -1   8 1009.04   11.97
  -1  -1  -8  953.17    8.90
   1  -1   8 1146.23   12.55
  -1  -1  -8 1099.07   14.14
   1  -1   8 1096.26   13.82
  -1   1  -9   12.26    1.52
  -1   1  -9   12.61    1.54
   1   1   9   13.50    1.12
   1   1   9    9.23    1.45
  -1  -1  -9   12.15    1.02
   1  -1   9   11.09    1.41
   1  -1   9   11.94    1.40
  -1  -1  -9   11.07    1.60
   1  -1   9   13.86    1.73
  -1   1 -10  198.49    5.98
  -1   1 -10  214.75    6.37
   1   1  10  212.72    4.55
   1   1  10  165.62    5.76
   1  -1  10  220.45    5.97
  -1  -1 -10  197.96    4.25
   1  -1  10  189.06    5.75
  -1  -1 -10  179.33    6.15
   1  -1  10  215.69    6.50
  -1   1 -11  129.52    5.12
  -1   1 -11  146.44    5.50
   1  -1  11  129.58    5.03
   1  -1  11  144.61    4.87
  -1  -1 -11  133.18    3.64
  -1  -1 -11  119.08    5.20
  -1   1 -12  450.77    9.97
  -1   1 -12  432.45    9.54
  -1   1 -12  495.63   10.46
  -1  -1 -12  413.29    7.01
  -1  -1 -12  524.74   11.34
   1  -1  12  461.39    9.70
  -1  -1 -12  450.51    7.03
   1  -1  12  518.15    9.29
  -1   1 -13  517.24   10.90
  -1   1 -13  609.09   12.03
  -1   1 -13  582.57   11.59
  -1  -1 -13  552.68   12.23
   1  -1  13  641.97   10.81
  -1  -1 -13  570.32    8.63
  -1  -1 -13  530.50    8.41
  -1   1 -14  255.10    8.21
  -1   1 -14  268.20    7.93
   1  -1  14  262.44    7.09
  -1  -1 -14  242.23    8.54
  -1  -1 -14  265.30    5.98
  -1   1 -15  631.55   13.41
  -1  -1 -15  599.19    9.66
   1  -1  15  652.53   11.29
  -1  -1 -15  618.84    9.74
  -1  -1 -15  642.87   14.36
  -1   1 -16  137.34    6.54
  -1   1 -16  164.53    6.50
  -1  -1 -16  151.28    4.90
  -1  -1 -16  143.65    7.13
  -1  -1 -16  125.01    4.49
  -1   1 -17   86.38    5.36
  -1   1 -17   99.58    5.25
  -1  -1 -17   98.39    6.20
  -1  -1 -17   86.20    3.99
  -1  -1 -17   96.86    4.02
  -1   1 -18  253.72    8.63
  -1   1 -18  226.21    8.91
  -1  -1 -18  217.05    9.46
  -1  -1 -18  229.31    6.62
  -1  -1 -18  245.23    6.69
  -1   1 -19   29.00    3.07
  -1   1 -19   24.71    3.15
  -1  -1 -19   22.27    2.18
  -1  -1 -19   29.88    2.49
  -1  -1 -19   24.77    3.47
  -1   1 -20   42.16    4.27
  -1   1 -20   42.71    3.67
  -1  -1 -20   31.11    2.61
  -1  -1 -20   45.88    3.11
  -1  -1 -20   45.42    4.62
  -1   1 -21   10.91    2.53
  -1   1 -21   14.95    2.53
  -1  -1 -21   12.99    1.87
  -1  -1 -21    8.19    1.58
  -1  -1 -21   12.87    2.65
  -1   1 -22  749.16   15.91
  -1   1 -22  694.35   17.20
  -1  -1 -22  719.57   18.49
  -1  -1 -22  707.27   12.82
  -1   1 -23 1741.65   27.80
  -1   1 -23 1488.99   23.50
  -1  -1 -23 1806.48   30.09
  -1  -1 -23 1487.21   19.21
  -1   1 -24 1462.39   26.27
  -1  -1 -24 1482.93   27.82
  -1  -1 -24 1396.38   18.91
  -1   1 -25  390.89   12.72
  -1  -1 -25  373.29   10.22
  -1  -1 -25  362.38   14.62
  -1   1 -26    7.53    2.41
  -1   1 -26    6.62    2.37
  -1  -1 -26   10.27    3.05
  -1  -1 -26   10.39    2.04
  -1   1 -27   53.36    5.57
  -1   1 -27   62.10    5.28
  -1  -1 -27   62.54    6.54
  -1  -1 -27   66.32    4.56
  -1   1 -28   27.13    4.23
  -1   1 -28   36.21    4.25
   1  -1  28   27.49    3.21
  -1  -1 -28   29.67    4.79
  -1  -1 -28   27.68    3.12
  -1   1 -29    4.40    1.90
  -1   1 -29    6.62    2.65
  -1  -1 -29    2.49    2.01
   1  -1  29    5.57    1.76
  -1  -1 -29    5.25    1.68
  -1   1 -30    0.69    1.71
  -1   1 -30    0.89    2.03
  -1  -1 -30    4.67    1.75
   1  -1  30   -0.09    1.12
  -1  -1 -30    5.65    2.73
  -1   1 -31    8.69    2.41
  -1   1 -31    8.16    2.90
  -1  -1 -31    8.51    3.14
   1  -1  31   10.52    2.37
  -1   1 -32    6.47    3.15
  -1   1 -32    0.98    1.58
  -1  -1 -32    7.11    3.36
  -1   1 -33    1.91    2.48
  -1   1 -33    0.88    1.58
  -1  -1 -33   -1.25    2.06
  -1   1 -34    6.09    3.05
  -1   1 -34    0.19    1.91
  -1  -1 -34    1.23    2.31
  -1   1 -35   20.99    4.76
  -1   1 -35   23.52    4.04
  -1  -1 -35   21.01    4.69
  -1   1 -36    0.29    2.42
  -1   1 -36    2.12    2.16
  -1  -1 -36   -0.41    2.28
   1   2 -35   15.58    4.30
   1   2 -35   18.50    4.23
   1  -2 -35   23.39    4.73
   1   2 -34    1.24    2.18
   1   2 -34   -0.90    2.55
   1  -2 -34    0.72    2.08
   1   2 -33   64.95    6.56
   1   2 -33   63.39    7.24
   1  -2 -33   56.69    6.64
   1   2 -32   14.31    3.80
   1   2 -32   14.69    3.34
   1  -2 -32   20.23    4.15
   1   2 -31   31.01    4.97
   1   2 -31   37.63    4.89
   1  -2 -31   27.27    4.55
   1   2 -30    2.81    1.92
   1   2 -30    1.72    2.07
   1  -2 -30    7.50    2.76
   1   2 -29    2.77    2.24
   1  -2 -29    2.27    1.96
   1   2 -28    7.51    2.62
  -1   2  28    2.37    1.61
   1  -2 -28    9.25    2.88
  -1  -2  28    6.74    2.93
   1   2 -27  175.18   10.24
  -1  -2  27  164.77   10.24
   1  -2 -27  187.24   10.33
  -1   2  26    5.08    1.74
  -1  -2  26    5.08    2.22
   1  -2 -26    7.13    2.58
  -1   2  25    7.46    1.88
   1   2 -25   10.63    2.86
  -1  -2  25    3.96    2.12
   1  -2 -25    7.28    2.48
   1   2 -24  469.67   15.38
   1  -2 -24  464.67   14.96
  -1   2  23   99.51    5.57
   1   2 -23  118.07    7.67
  -1  -2  23  101.91    7.62
   1  -2 -23  120.92    7.56
  -1   2  22   96.86    5.19
   1   2 -22  112.21    7.35
  -1  -2  22  112.25    7.75
   1  -2 -22  118.26    7.30
  -1   2  21    9.73    1.83
   1   2 -21   16.20    2.97
  -1  -2  21   13.18    3.06
   1  -2 -21   15.01    2.80
   1   2 -20  605.95   15.83
  -1   2  20  535.58   11.56
   1  -2 -20  588.19   15.12
  -1  -2  20  550.20   15.89
   1  -2 -20  537.68   10.40
  -1   2  19  109.68    5.06
   1   2 -19  136.06    7.49
   1  -2 -19  137.08    7.16
   1  -2 -19  116.35    4.76
  -1  -2  19  109.11    6.93
  -1   2  18   40.80    3.00
   1   2 -18   53.24    4.60
   1  -2 -18   47.69    4.28
  -1  -2  18   41.23    4.17
   1  -2 -18   47.53    3.00
  -1   2  17  351.30    8.19
   1  -2 -17  353.45   10.81
   1  -2 -17  351.48    7.80
  -1  -2  17  358.90    5.33
  -1  -2  17  335.61   11.40
  -1   2  16    0.29    0.69
   1   2 -16    2.06    1.34
  -1  -2  16    1.22    0.40
  -1  -2  16   -0.98    1.51
   1  -2 -16   -0.58    1.13
   1  -2 -16    1.48    0.72
   1   2 -15   22.60    2.70
  -1   2  15   21.17    2.04
  -1  -2  15   17.77    2.70
  -1  -2  15   19.99    1.11
   1  -2 -15   19.63    1.80
   1  -2 -15   19.46    2.54
  -1   2  14   49.85    2.84
  -1  -2  14   47.99    4.16
   1  -2 -14   40.94    3.37
  -1  -2  14   44.25    1.53
   1  -2 -14   47.19    2.63
  -1   2  13   15.68    1.56
   1   2 -13   12.91    1.95
  -1  -2  13   14.15    0.84
   1  -2 -13   14.60    1.51
  -1  -2  13   15.47    2.40
   1  -2 -13   15.33    2.06
  -1   2  12   73.08    3.92
  -1   2  12   75.63    3.27
   1   2 -12   83.70    4.64
  -1  -2  12   68.77    4.54
   1  -2 -12   72.12    3.20
   1  -2 -12   72.93    4.06
  -1   2  11  134.12    4.17
  -1   2  11  137.27    5.11
   1   2 -11  138.21    5.62
  -1  -2  11  137.32    6.25
   1  -2 -11  133.31    5.22
   1  -2 -11  137.02    4.30
  -1   2  10    0.24    0.61
   1   2 -10    0.53    0.87
  -1   2  10    0.34    0.56
  -1  -2  10   -0.30    1.17
   1  -2 -10   -0.38    0.85
   1  -2 -10    0.20    0.49
  -1   2   9   97.96    3.41
   1   2  -9  103.61    4.71
  -1   2   9   89.13    3.80
   1  -2  -9   87.36    3.81
   1  -2  -9   92.77    3.33
  -1  -2   9  108.81    4.76
  -1  -2   9   95.56    4.96
   1   2  -8    5.00    1.14
  -1   2   8    3.56    0.81
   1   2  -8    2.15    0.90
  -1   2   8    2.87    0.72
  -1  -2   8    0.72    1.00
  -1  -2   8    4.69    1.09
   1  -2  -8    3.60    0.80
   1  -2  -8    3.50    0.91
   1   2  -7   65.19    3.53
  -1   2   7   67.05    2.81
   1   2  -7   70.11    1.91
   1   2  -7   78.44    3.89
  -1   2   7   68.87    2.98
  -1  -2   7   66.59    3.84
   1  -2  -7   64.14    2.88
   1  -2  -7   67.77    2.90
  -1  -2   7   79.58    3.85
  -1   2   6  322.36    6.25
   1   2  -6  291.12    4.43
   1   2  -6  294.01    7.22
  -1   2   6  314.55    5.76
   1   2  -6  271.27    6.97
  -1  -2   6  297.43    7.44
   1  -2  -6  263.69    5.37
   1  -2  -6  332.46    6.46
  -1  -2   6  348.73    7.70
   1   2  -5   93.39    3.91
  -1   2   5   96.43    3.38
  -1   2   5  107.35    3.10
   1   2  -5  111.13    4.25
   1   2  -5  108.60    3.01
   1  -2  -5   98.35    2.98
  -1  -2   5   92.26    4.04
   1  -2  -5  103.93    3.56
   1   2  -4   31.03    2.16
  -1   2   4   27.91    1.89
  -1   2   4   30.27    1.45
   1   2  -4   18.47    1.97
   1   2  -4   25.34    1.51
   1   2  -4   23.39    1.94
   1  -2  -4   29.83    1.95
   1  -2  -4   28.64    1.45
  -1  -2   4   24.26    2.03
  -1   2   3    6.55    0.64
   1   2  -3    5.95    1.08
   1   2  -3    4.90    1.19
   1   2  -3    5.27    0.96
  -1   2   3    7.08    1.02
  -1  -2   3    6.63    1.12
   1  -2  -3    6.73    1.02
   1  -2  -3    5.57    0.60
   1   2  -2   41.90    2.33
  -1   2   2   45.85    2.51
   1  -2  -2   51.87    1.41
   1  -2  -2   47.20    2.50
  -1  -2   2   45.98    2.54
   1   2  -1 4117.72   21.90
  -1   2   1 4065.05   23.40
  -1  -2   1 4143.11   21.91
   1  -2  -1 4019.58   22.92
  -1  -2   1 3687.95   26.00
  -1   2   0  327.41    6.61
   1   2   0  254.51    6.32
   1   2   0  282.64    5.53
  -1  -2   0  303.40    5.68
  -1  -2   0  258.97    6.59
   1  -2   0  275.92    6.34
  -1   2  -1 1787.39   16.35
   1   2   1 1857.30   13.62
  -1  -2  -1 1927.19   13.98
   1  -2   1 1784.17   16.35
  -1  -2  -1 1582.77   16.59
   1   2   2   66.63    3.34
  -1   2  -2   81.40    3.55
  -1   2  -2   94.90    3.78
   1   2   2   77.56    2.60
   1  -2   2   87.60    3.71
  -1  -2  -2   79.87    3.71
  -1  -2  -2   88.61    2.91
   1   2   3 9999.99   40.02
  -1   2  -4  129.18    4.83
  -1   2  -4  132.12    4.25
   1   2   4  108.31    2.74
   1   2   4  106.80    4.09
  -1   2  -4  113.45    2.65
  -1  -2  -4  109.08    4.35
   1  -2   4  122.31    2.81
  -1  -2  -4  110.81    2.63
   1  -2   4  117.28    4.47
  -1   2  -5  199.88    6.10
  -1   2  -5  175.11    3.77
   1   2   5  153.51    2.99
   1   2   5  138.61    4.72
  -1   2  -5  188.59    4.98
  -1  -2  -5  138.25    4.94
  -1  -2  -5  174.14    3.04
   1  -2   5  187.28    3.90
   1  -2   5  190.97    4.77
   1  -2   5  185.24    5.73
  -1   2  -6  106.06    4.49
  -1   2  -6   89.25    3.02
  -1   2  -6  100.24    3.72
   1   2   6   78.09    1.95
   1   2   6   77.01    3.69
  -1  -2  -6   86.96    2.00
  -1  -2  -6   87.36    4.12
   1  -2   6   98.29    3.39
   1  -2   6  100.00    4.47
   1  -2   6   93.97    3.06
  -1   2  -7  597.15   10.90
   1   2   7  470.90    4.45
   1   2   7  462.64    9.19
  -1   2  -7  497.29    7.74
  -1   2  -7  489.18    8.24
  -1  -2  -7  494.54    9.76
   1  -2   7  575.10   10.96
   1  -2   7  521.28    7.95
   1  -2   7  471.86    7.45
  -1  -2  -7  516.95    4.47
  -1   2  -8   47.56    2.73
   1   2   8   32.01    2.61
  -1   2  -8   43.96    3.17
  -1   2  -8   42.70    2.45
   1  -2   8   40.89    2.29
  -1  -2  -8   38.09    1.20
  -1  -2  -8   33.94    2.75
   1  -2   8   40.62    2.34
   1  -2   8   47.07    3.28
   1   2   9  749.65   12.79
  -1   2  -9  749.08   13.35
  -1   2  -9  724.48   10.74
  -1   2  -9  773.03   10.83
  -1  -2  -9  810.30   13.28
   1  -2   9  807.40   10.21
   1  -2   9  754.40   10.65
   1  -2   9  779.75   13.60
  -1   2 -10  778.45   14.12
  -1   2 -10  878.37   12.37
   1  -2  10  773.69   11.43
  -1  -2 -10  795.46    5.55
  -1  -2 -10  789.87    5.88
  -1  -2 -10  898.29   14.33
   1  -2  10  887.52   10.65
  -1   2 -11   77.47    3.90
  -1   2 -11   87.20    4.76
  -1  -2 -11   68.50    1.75
  -1  -2 -11   76.99    4.48
  -1  -2 -11   74.33    1.92
   1  -2  11   86.63    3.49
   1  -2  11   87.52    4.06
  -1   2 -12  202.20    6.56
  -1   2 -12  231.56    7.72
  -1  -2 -12  192.47    3.24
   1  -2  12  210.93    6.53
   1  -2  12  230.09    5.77
  -1  -2 -12  206.32    3.38
  -1  -2 -12  198.13    7.36
  -1   2 -13   41.57    3.21
  -1   2 -13   45.59    3.56
  -1  -2 -13   39.36    1.63
  -1  -2 -13   43.09    1.69
  -1  -2 -13   43.53    3.60
   1  -2  13   45.28    2.67
  -1   2 -14  110.20    5.64
  -1   2 -14  100.44    5.12
  -1  -2 -14   95.45    2.71
  -1  -2 -14  106.72    5.68
  -1  -2 -14   96.61    2.66
   1  -2  14  107.76    4.13
  -1   2 -15    0.44    0.91
  -1   2 -15   -1.31    1.19
   1  -2  15   -0.05    0.53
  -1  -2 -15    0.18    0.95
  -1  -2 -15    0.04    0.35
  -1  -2 -15    0.47    0.41
  -1   2 -16    1.00    1.09
  -1   2 -16    0.64    0.97
  -1  -2 -16   -0.13    1.06
  -1  -2 -16    1.12    0.52
   1  -2  16    1.61    0.74
  -1  -2 -16    0.56    0.43
  -1   2 -17  340.69   10.42
  -1   2 -17  376.85   11.09
   1  -2  17  393.96    8.77
  -1  -2 -17  332.16    5.94
  -1  -2 -17  359.18   11.43
  -1  -2 -17  346.08    5.98
  -1   2 -18   77.54    5.20
  -1   2 -18   69.30    4.99
   1  -2  18   74.09    3.94
  -1  -2 -18   70.31    2.90
  -1  -2 -18   61.12    4.89
  -1  -2 -18   65.47    2.82
  -1   2 -19  108.54    6.32
  -1   2 -19  121.18    6.68
   1  -2  19  130.55    5.40
  -1  -2 -19  117.68    3.90
  -1  -2 -19  114.08    6.86
  -1  -2 -19  116.58    3.84
  -1   2 -20  125.32    6.88
  -1   2 -20  118.26    6.78
   1  -2  20  131.87    5.55
  -1  -2 -20  108.38    6.77
  -1  -2 -20  114.95    3.98
  -1  -2 -20  103.10    3.73
  -1   2 -21    5.65    1.91
  -1   2 -21    4.65    1.77
  -1  -2 -21    4.76    1.00
  -1  -2 -21    6.02    2.35
  -1  -2 -21    4.21    0.98
   1  -2  21    6.36    1.42
  -1   2 -22    5.99    1.97
  -1   2 -22    4.41    1.91
  -1  -2 -22    2.33    1.69
   1  -2  22    2.07    1.13
  -1  -2 -22    1.82    0.77
  -1  -2 -22    2.02    0.78
  -1   2 -23  181.97    9.16
  -1   2 -23  175.42    8.45
   1  -2  23  201.15    7.31
  -1  -2 -23  166.20    9.09
  -1  -2 -23  180.97    5.58
  -1   2 -24  310.81   11.57
  -1   2 -24  299.12   12.00
  -1  -2 -24  288.96   12.20
  -1  -2 -24  294.36    7.35
  -1   2 -25   46.54    5.10
  -1   2 -25   67.90    5.79
  -1  -2 -25   55.57    5.63
  -1  -2 -25   53.54    3.29
   1  -2  25   61.95    4.32
  -1   2 -26   27.77    3.85
  -1   2 -26   18.53    3.49
   1  -2  26   20.49    2.65
  -1  -2 -26   19.50    3.65
  -1  -2 -26   23.91    2.31
  -1   2 -27   63.80    6.12
  -1   2 -27   67.11    5.88
   1  -2  27   80.16    5.05
  -1  -2 -27   59.22    6.12
  -1   2 -28    9.35    2.73
  -1   2 -28   10.70    2.53
   1  -2  28   12.08    2.29
  -1  -2 -28   10.74    3.00
  -1   2 -29   12.87    3.22
  -1  -2 -29   18.71    3.84
  -1   2 -30   18.61    3.55
  -1   2 -30   20.38    3.96
  -1  -2 -30   20.61    4.05
  -1   2 -31    2.71    2.04
  -1   2 -31    3.89    2.59
  -1  -2 -31    1.55    2.15
  -1   2 -32   -0.34    1.61
  -1   2 -32    1.54    1.95
  -1  -2 -32   -3.91    2.48
  -1   2 -33    8.57    2.71
  -1   2 -33    2.72    2.31
  -1  -2 -33    4.66    2.57
  -1   2 -34   24.56    4.64
  -1   2 -34   26.77    4.45
  -1  -2 -34   21.81    4.63
  -1   2 -35   -0.33    1.99
  -1   2 -35    5.35    3.05
  -1  -2 -35   -1.76    2.41
   1   3 -34    1.30    2.50
   1  -3 -34   -1.11    2.12
   1   3 -33    2.64    2.18
   1   3 -33    3.96    2.77
   1  -3 -33    7.76    3.37
   1   3 -32   79.90    7.19
   1   3 -32   89.24    8.25
   1  -3 -32   83.48    7.87
   1   3 -31    5.18    2.63
   1   3 -31    6.41    2.67
   1  -3 -31    7.90    2.79
   1   3 -30   44.30    5.32
   1   3 -30   34.35    5.09
   1  -3 -30   36.22    5.15
   1   3 -29   35.64    4.81
   1   3 -29   34.96    5.13
   1  -3 -29   34.21    4.85
   1   3 -28   32.64    4.51
   1   3 -28   30.51    4.70
   1  -3 -28   28.69    4.38
   1   3 -27  214.33   11.51
   1  -3 -27  178.67    9.95
   1   3 -26   27.77    4.31
  -1  -3  26   24.36    4.26
   1  -3 -26   17.99    3.39
  -1   3  25   -1.00    0.99
   1   3 -25   -2.07    1.88
   1  -3 -25    2.59    1.93
  -1  -3  25   -2.35    1.93
   1   3 -24    5.49    2.10
  -1   3  24    3.14    1.31
   1  -3 -24    5.89    2.27
  -1  -3  24    5.04    2.44
   1   3 -23    4.46    2.32
  -1   3  23    1.82    1.00
  -1  -3  23    3.38    2.23
   1  -3 -23    8.54    2.45
  -1   3  22   12.53    1.89
   1   3 -22   16.57    3.08
   1  -3 -22   12.63    2.56
  -1  -3  22   20.07    3.86
  -1   3  21   30.66    2.70
   1   3 -21   42.17    4.57
   1  -3 -21   36.18    4.08
   1  -3 -21   41.15    2.90
  -1  -3  21   33.03    4.77
   1   3 -20   92.67    6.44
   1  -3 -20   97.26    6.26
   1  -3 -20   81.40    3.87
  -1  -3  20   84.63    6.85
  -1   3  19  472.78    9.27
   1  -3 -19  475.22    9.06
  -1  -3  19  500.59   15.96
   1   3 -18  151.77    7.69
  -1   3  18  129.38    4.67
   1  -3 -18  154.47    7.38
  -1  -3  18  145.77    8.49
   1  -3 -18  135.31    4.75
   1   3 -17   22.60    3.01
  -1   3  17   19.44    1.91
   1  -3 -17   17.53    2.55
  -1  -3  17   16.49    3.14
   1  -3 -17   13.58    1.59
   1   3 -16    2.73    1.31
  -1   3  16    4.90    1.09
  -1  -3  16    2.40    1.78
   1  -3 -16    5.37    1.45
   1  -3 -16    4.09    0.99
   1   3 -15   88.23    5.38
  -1   3  15   77.02    3.40
  -1  -3  15   73.79    5.71
   1  -3 -15   70.99    4.64
   1  -3 -15   78.03    3.51
  -1   3  14  316.48    6.74
   1   3 -14  328.51   10.01
   1  -3 -14  292.04    8.86
   1  -3 -14  309.86    6.68
  -1  -3  14  297.08   10.79
   1   3 -13  558.53   12.72
  -1   3  13  650.14    9.29
   1  -3 -13  654.37    9.83
   1  -3 -13  614.25   12.29
  -1  -3  13  560.13   14.23
  -1   3  12  660.80    9.51
   1   3 -12  638.00   12.94
  -1   3  12  546.24   10.87
   1  -3 -12  581.75   11.51
   1  -3 -12  607.33    9.23
  -1  -3  12  587.99   14.17
  -1   3  11  159.25    5.67
   1   3 -11  174.43    6.72
  -1   3  11  177.44    4.81
   1  -3 -11  168.43    5.92
   1  -3 -11  165.39    4.77
  -1  -3  11  158.46    7.39
   1   3 -10  333.71    9.14
  -1   3  10  309.40    7.45
  -1   3  10  309.22    6.41
   1  -3 -10  284.39    7.27
  -1  -3  10  311.29   10.18
   1  -3 -10  308.06    6.52
  -1   3   9  214.00    5.97
   1   3  -9  234.13    7.45
  -1   3   9  230.75    5.46
  -1  -3   9  222.88    8.42
   1  -3  -9  212.25    5.91
   1  -3  -9  225.13    5.53
   1   3  -8    2.33    1.03
   1   3  -8    1.86    0.44
  -1   3   8    1.83    0.75
  -1   3   8    0.64    0.61
  -1  -3   8    2.22    1.31
   1  -3  -8    1.11    0.51
  -1  -3   8    2.34    1.08
   1  -3  -8    1.11    0.67
   1   3  -7    5.20    1.30
   1   3  -7    4.81    0.74
  -1   3   7    5.30    1.01
  -1   3   7    5.40    0.96
  -1  -3   7    7.74    1.76
  -1  -3   7    7.36    1.45
   1  -3  -7    6.32    0.98
   1  -3  -7    6.24    1.06
  -1   3   6   15.18    1.51
   1   3  -6   19.52    2.05
  -1   3   6   16.42    1.39
   1  -3  -6   19.44    1.73
  -1  -3   6   17.83    2.30
   1  -3  -6   16.93    1.50
  -1   3   5  318.73    6.94
   1   3  -5  355.99    8.18
  -1   3   5  316.87    5.37
   1   3  -5  292.77    8.04
   1  -3  -5  319.96    5.33
   1  -3  -5  339.40    7.10
  -1  -3   5  307.46    8.50
  -1   3   4   89.74    3.80
  -1   3   4   87.25    2.51
   1   3  -4   87.72    4.01
   1  -3  -4   81.46    2.42
  -1  -3   4   85.62    4.37
   1  -3  -4   87.75    3.73
  -1   3   3  774.54    6.35
   1   3  -3  880.23   12.99
   1   3  -3  836.63   13.10
  -1   3   3  789.45   11.58
  -1  -3   3  892.42   13.31
   1  -3  -3  775.04   11.21
   1  -3  -3  827.17    6.47
   1   3  -2   39.37    2.69
   1   3  -2   37.41    2.92
  -1   3   2   48.68    2.90
   1  -3  -2   47.31    2.87
  -1  -3   2   42.91    2.91
  -1   3   1   78.99    3.76
   1   3  -1   73.10    3.42
   1   3  -1   58.71    3.47
  -1  -3   1   73.82    3.57
   1  -3  -1   84.28    3.88
  -1  -3   1   64.71    3.84
   1   3   0    4.25    0.87
  -1   3   0    3.80    0.98
   1   3   0    5.68    1.21
  -1  -3   0    6.95    1.23
   1  -3   0    6.20    1.25
  -1  -3   0    2.55    1.08
   1   3   1   30.42    2.52
  -1   3  -1   34.82    2.63
   1   3   1   32.79    2.13
   1  -3   1   36.91    2.73
  -1  -3  -1   36.58    2.90
  -1  -3  -1   42.35    2.65
  -1   3  -2 3061.49   25.09
   1   3   2 2856.04   23.64
   1   3   2 3005.09   18.94
  -1  -3  -2 2757.18   24.39
   1  -3   2 2887.10   23.72
   1   3   3 3869.40   20.57
  -1   3  -3 3923.01   29.20
   1   3   3 3839.55   27.59
   1  -3   3 3831.23   28.54
  -1   3  -4  526.87    5.60
   1   3   4  481.57    9.47
   1   3   4  551.99    7.27
  -1   3  -4  632.66   10.25
  -1   3  -4  510.42   10.89
   1  -3   4  540.84   11.12
  -1  -3  -4  572.52    7.76
   1  -3   4  468.84    5.34
  -1  -3  -4  496.86   10.12
   1   3   5    0.26    0.42
  -1   3  -5    1.46    0.52
   1   3   5    0.82    0.67
  -1   3  -5    1.44    0.71
  -1   3  -5    0.06    0.88
   1  -3   5    0.77    0.39
  -1  -3  -5   -1.00    0.89
  -1  -3  -5   -0.38    0.49
   1   3   6  271.28    7.55
  -1   3  -6  303.44    5.41
  -1   3  -6  350.84    9.01
  -1   3  -6  346.72    7.54
   1   3   6  272.15    4.22
   1  -3   6  304.24    5.43
  -1  -3  -6  315.93    4.76
  -1  -3  -6  292.62    8.04
   1   3   7   34.29    1.29
  -1   3  -7   51.17    3.70
  -1   3  -7   44.68    2.65
  -1   3  -7   40.83    2.25
   1   3   7   36.65    2.85
   1  -3   7   47.44    2.30
  -1  -3  -7   36.48    2.95
  -1  -3  -7   38.03    1.46
  -1   3  -8  495.19    8.19
  -1   3  -8  561.76    9.45
  -1   3  -8  432.35   10.92
  -1  -3  -8  483.95   10.80
   1  -3   8  516.96    7.91
  -1   3  -9  791.46   10.94
  -1   3  -9  688.64   14.02
  -1   3  -9  810.80   11.13
  -1  -3  -9  805.20   14.15
   1  -3   9  708.01    9.97
  -1   3 -10   98.45    4.09
  -1   3 -10  102.63    5.57
  -1   3 -10   89.75    3.96
   1  -3  10   96.31    3.81
  -1   3 -11    4.56    1.23
  -1   3 -11    3.72    1.56
  -1   3 -11    3.98    0.98
   1  -3  11    4.07    0.93
  -1  -3 -11    2.74    1.12
  -1   3 -12  265.55    6.43
  -1   3 -12  263.39    7.46
   1  -3  12  261.38    5.88
   1  -3  12  261.30    7.06
  -1  -3 -12  241.04    8.40
  -1   3 -13   50.55    4.14
  -1   3 -13   48.34    3.41
  -1  -3 -13   43.33    3.74
   1  -3  13   49.43    2.60
  -1   3 -14    2.09    1.12
  -1  -3 -14    3.42    1.46
   1  -3  14    0.97    0.63
  -1   3 -15  175.19    7.83
  -1   3 -15  170.13    6.89
   1  -3  15  187.91    5.11
  -1  -3 -15  168.28    7.69
  -1   3 -16    1.84    1.44
  -1   3 -16    1.68    1.13
   1  -3  16    1.16    0.65
  -1  -3 -16    0.58    1.22
  -1   3 -17  132.57    7.20
  -1   3 -17  127.80    6.42
   1  -3  17  144.80    4.61
  -1  -3 -17  136.80    7.46
  -1   3 -18  194.68    8.77
  -1   3 -18  186.29    7.92
  -1  -3 -18  167.98    8.49
  -1   3 -19   93.84    5.87
  -1   3 -19  104.31    6.59
  -1  -3 -19   92.42    6.41
   1  -3  19  112.44    4.33
  -1   3 -20   24.27    3.27
  -1   3 -20   23.06    3.29
  -1  -3 -20   21.52    3.44
   1  -3  20   22.61    2.04
  -1   3 -21   15.69    2.88
  -1   3 -21   18.38    2.97
   1  -3  21   20.27    1.99
  -1  -3 -21   18.08    3.26
  -1   3 -22  135.66    7.63
  -1   3 -22  142.33    8.17
  -1  -3 -22  118.36    7.74
  -1   3 -23  501.69   15.08
  -1   3 -23  536.81   15.89
  -1  -3 -23  511.41   16.21
  -1   3 -24  243.80   11.09
  -1   3 -24  217.11   10.24
   1  -3  24  231.11    6.64
  -1   3 -25    5.85    2.31
  -1   3 -25    4.94    2.16
  -1  -3 -25    8.59    2.64
  -1   3 -26   71.42    6.41
  -1   3 -26   71.29    6.28
  -1  -3 -26   66.91    6.46
  -1   3 -27    2.33    1.93
  -1   3 -27    0.52    1.71
  -1  -3 -27    0.17    1.66
  -1   3 -28   41.42    5.11
  -1   3 -28   23.58    3.92
  -1  -3 -28   32.90    4.93
  -1   3 -29  158.95    9.82
  -1   3 -29  154.00    9.81
  -1  -3 -29  144.60    9.96
  -1   3 -30    8.91    3.04
  -1   3 -30    3.10    2.10
  -1  -3 -30    6.34    3.08
  -1   3 -31    2.69    2.30
  -1   3 -31   -1.56    2.16
  -1  -3 -31    3.89    2.48
  -1   3 -32    9.30    3.16
  -1   3 -32    6.77    2.61
  -1  -3 -32   10.99    3.50
  -1   3 -33    1.82    2.29
  -1   3 -33    2.48    2.24
  -1  -3 -33   -0.86    2.06
  -1   3 -34   18.99    4.10
  -1   3 -34   19.31    4.21
  -1  -3 -34   17.34    4.34
   1   4 -33    6.39    2.52
   1   4 -33   10.82    3.71
   1  -4 -33    6.09    2.85
   1   4 -32   85.65    7.77
   1   4 -32   86.26    8.16
   1  -4 -32   73.99    7.53
   1   4 -31    5.82    2.34
   1   4 -31   10.36    3.29
   1  -4 -31    2.96    2.54
   1   4 -30   11.59    3.22
   1   4 -30   13.63    3.44
   1  -4 -30    6.90    2.83
   1   4 -29    0.57    2.08
   1   4 -29   -1.19    2.26
   1  -4 -29   -0.41    1.95
   1   4 -28   71.65    7.04
   1   4 -28   67.46    6.56
   1  -4 -28   75.28    7.07
   1   4 -27    2.77    2.10
   1   4 -27    1.34    1.78
   1  -4 -27    3.93    2.15
   1   4 -26   71.64    6.67
   1   4 -26   60.76    6.04
   1  -4 -26   66.87    6.44
   1   4 -25   28.10    4.22
   1   4 -25   31.88    4.44
   1  -4 -25   23.24    3.84
   1   4 -24   25.27    3.94
   1  -4 -24   27.44    3.94
   1   4 -23  169.91    9.35
   1  -4 -23  158.58    8.86
   1   4 -22   16.09    3.08
   1  -4 -22    9.24    2.43
  -1  -4  22    7.85    2.91
  -1  -4  21  219.90   11.66
   1  -4 -21  224.55    9.97
  -1   4  20   -2.50    1.10
   1   4 -20   -1.94    1.81
   1  -4 -20    0.29    1.37
  -1  -4  20   -1.77    2.38
   1   4 -19  299.05   11.26
  -1  -4  19  298.13   13.25
   1  -4 -19  325.63   11.37
  -1   4  18  365.63    7.06
   1   4 -18  461.11   13.41
  -1  -4  18  404.34   15.00
   1  -4 -18  422.37   12.50
   1  -4 -18  410.29    7.52
  -1   4  17   52.65    2.78
   1   4 -17   61.67    4.82
   1  -4 -17   53.93    4.53
   1  -4 -17   53.30    2.75
  -1  -4  17   60.18    5.91
  -1   4  16   76.15    3.24
   1   4 -16   77.03    5.35
   1  -4 -16   71.12    3.17
  -1  -4  16   69.53    5.99
   1  -4 -16   67.32    4.83
  -1   4  15  119.98    4.02
   1   4 -15  125.38    6.54
  -1  -4  15  110.51    7.38
   1  -4 -15  117.23    6.04
   1  -4 -15  115.92    4.07
   1   4 -14   13.48    2.25
  -1   4  14   13.74    1.45
   1  -4 -14   13.73    2.15
  -1  -4  14   12.08    2.82
   1  -4 -14   14.36    1.47
  -1   4  13   59.67    2.91
   1   4 -13   59.21    4.27
   1  -4 -13   48.70    3.61
   1  -4 -13   52.60    2.74
  -1  -4  13   53.99    5.06
  -1   4  12  228.83    5.59
   1   4 -12  226.74    8.03
   1  -4 -12  221.16    7.19
   1  -4 -12  224.36    5.74
  -1  -4  12  237.61   10.13
   1   4 -11  393.44   10.47
  -1   4  11  336.81    8.48
  -1   4  11  379.29    7.39
   1  -4 -11  356.48    8.62
   1  -4 -11  409.71    7.93
  -1  -4  11  367.70   12.26
   1   4 -10    0.10    0.85
  -1   4  10   -0.63    0.74
  -1   4  10   -0.58    0.67
   1  -4 -10    0.16    0.67
   1  -4 -10   -0.52    0.80
  -1  -4  10    1.02    1.40
   1   4  -9  214.08    4.13
  -1   4   9  214.43    5.87
  -1   4   9  202.19    5.88
   1  -4  -9  203.99    6.01
   1  -4  -9  212.78    5.80
  -1  -4   9  225.01    9.31
  -1   4   8  364.16    7.46
  -1   4   8  351.79    7.37
   1  -4  -8  389.63    7.81
   1  -4  -8  367.57    7.67
  -1  -4   8  372.21   11.46
  -1   4   7   15.07    1.74
  -1   4   7   12.84    1.42
   1   4  -7   15.75    2.06
  -1  -4   7   11.94    2.21
   1  -4  -7   15.96    1.72
   1  -4  -7   10.68    1.26
  -1   4   6   57.71    2.70
   1   4  -6   61.34    3.75
  -1   4   6   62.24    3.46
  -1  -4   6   57.41    4.41
   1  -4  -6   61.26    3.37
   1  -4  -6   62.08    2.70
  -1   4   5  855.46   12.62
   1   4  -5  811.35   13.20
  -1   4   5  843.49    9.22
  -1  -4   5 1018.10   17.45
   1  -4  -5  875.40   12.64
   1  -4  -5 1014.28    9.90
   1   4  -4    6.02    1.27
  -1   4   4    5.20    1.26
   1   4  -4    5.21    1.32
  -1   4   4    5.27    0.75
  -1  -4   4    8.52    1.84
   1  -4  -4    5.04    1.17
   1  -4  -4    3.92    0.71
   1   4  -3   39.47    3.22
  -1   4   3   47.32    3.20
   1   4  -3   46.89    3.12
  -1   4   3   45.78    1.69
   1  -4  -3   45.80    1.81
  -1  -4   3   41.82    3.48
   1  -4  -3   42.90    2.92
   1   4  -2  135.14    5.67
  -1   4   2  174.83    6.04
   1   4  -2  142.65    5.79
  -1   4   2  158.43    2.59
   1   4  -2  204.22    6.28
   1  -4  -2  169.45    3.09
  -1  -4   2  164.01    6.52
   1  -4  -2  164.13    5.75
  -1   4   1  135.45    5.51
   1   4  -1   96.68    4.81
   1   4  -1  116.12    5.16
   1  -4  -1  133.40    5.43
  -1  -4   1  124.03    5.53
  -1  -4   1  110.12    5.54
   1   4   0  453.39   10.25
  -1   4   0  550.90   11.09
   1   4   0  488.22    9.92
  -1  -4   0  533.18   10.78
  -1  -4   0  469.85   11.12
  -1   4  -1   12.58    2.19
   1   4   1    8.13    1.65
   1   4   1    9.08    1.76
  -1  -4  -1   15.58    2.42
  -1  -4  -1   14.59    2.22
  -1   4  -2 4271.85   33.13
   1   4   2 4275.85   26.29
  -1  -4  -2 4741.04   29.93
  -1   4  -3   72.51    2.02
  -1   4  -3   74.19    1.95
  -1   4  -3   77.36    4.84
   1   4   3   69.78    3.32
   1   4   3   74.50    4.22
  -1  -4  -3   62.24    3.47
  -1  -4  -3   69.91    4.43
   1   4   4 1142.14   12.15
   1   4   4 1082.29   15.59
  -1   4  -4 1122.03    9.09
  -1  -4  -4 1090.04   16.56
  -1   4  -5  129.90    3.30
   1   4   5  121.28    3.83
   1   4   5  126.60    3.91
  -1   4  -5  138.59    6.19
  -1   4  -5  135.76    5.32
  -1   4  -5  124.62    3.57
  -1  -4  -5  116.11    5.39
   1   4   6  420.77    6.49
   1   4   6  458.41    6.81
  -1   4  -6  420.68    6.55
  -1   4  -6  495.75    9.79
  -1   4  -6  479.30   11.56
   1  -4   6  525.59    7.11
  -1  -4  -6  414.75   10.42
  -1   4  -7    5.16    0.91
  -1   4  -7    6.95    1.27
   1   4   7    6.38    0.82
   1   4   7    6.83    0.87
  -1   4  -7    6.89    1.58
   1  -4   7    7.14    0.96
  -1  -4  -7    6.63    1.52
   1   4   8  150.16    3.06
   1   4   8  190.33    3.42
  -1   4  -8  175.75    4.91
  -1   4  -8  224.24    8.30
  -1   4  -8  222.07    6.60
  -1  -4  -8  174.16    6.96
   1  -4   8  220.11    5.35
  -1   4  -9   48.29    3.05
  -1   4  -9   48.08    4.08
  -1   4  -9   42.97    2.62
   1  -4   9   48.47    2.67
  -1   4 -10  288.22    7.03
  -1   4 -10  326.00    7.81
  -1   4 -10  332.52   10.75
  -1  -4 -10  270.14    9.06
   1  -4  10  311.97    7.04
  -1   4 -11    0.32    0.72
  -1   4 -11   -0.34    0.69
  -1   4 -11   -0.28    1.30
   1  -4  11    0.43    0.64
  -1  -4 -11    0.32    1.01
  -1   4 -12   32.97    2.54
  -1   4 -12   31.21    2.68
  -1   4 -12   31.99    3.60
   1  -4  12   32.33    2.62
  -1  -4 -12   27.70    3.22
  -1   4 -13    8.82    1.63
  -1   4 -13    8.27    1.33
  -1   4 -13    6.86    2.01
  -1  -4 -13    7.94    1.96
  -1   4 -14   13.37    2.58
  -1   4 -14   13.94    2.02
  -1  -4 -14   17.14    2.75
  -1   4 -15   41.16    3.44
  -1   4 -15   45.09    4.51
  -1  -4 -15   37.58    3.87
  -1   4 -16   97.56    6.56
  -1   4 -16   91.55    5.22
  -1  -4 -16   82.04    5.75
  -1   4 -17   24.39    3.42
  -1   4 -17   23.92    2.85
  -1  -4 -17   25.98    3.49
  -1   4 -18  385.96   11.40
  -1  -4 -18  359.74   12.59
  -1   4 -19  214.87    8.80
  -1  -4 -19  214.54    9.90
  -1   4 -20   20.90    3.41
  -1   4 -20   18.50    2.86
  -1  -4 -20   18.08    3.30
  -1   4 -21  103.40    6.53
  -1   4 -21  122.46    8.00
  -1  -4 -21  103.97    7.28
  -1   4 -22    2.69    1.54
  -1  -4 -22    2.31    1.80
  -1   4 -23    1.94    1.77
  -1   4 -23   -0.54    1.39
  -1  -4 -23   -0.72    1.73
  -1   4 -24  289.76   11.73
  -1   4 -24  302.52   13.06
  -1  -4 -24  281.73   12.52
  -1   4 -25   23.31    3.69
  -1   4 -25   32.51    4.70
  -1  -4 -25   29.78    4.49
  -1   4 -26    0.64    1.66
  -1   4 -26    0.15    1.62
  -1  -4 -26    4.55    2.27
  -1   4 -27   -0.61    1.71
  -1   4 -27   -1.73    2.30
  -1  -4 -27   -0.42    1.91
  -1   4 -28   15.38    3.75
  -1   4 -28   15.75    3.36
  -1  -4 -28   19.43    4.15
  -1   4 -29    0.01    1.88
  -1   4 -29    1.42    2.15
  -1  -4 -29    1.74    2.24
  -1   4 -30   18.49    4.18
  -1   4 -30   15.64    3.55
  -1  -4 -30   11.00    3.37
  -1   4 -31  114.08    8.95
  -1   4 -31   92.20    7.91
  -1  -4 -31  106.40    9.17
  -1   4 -32    0.65    2.09
  -1   4 -32   -0.58    1.89
  -1  -4 -32    5.38    3.18
  -1   4 -33    3.14    2.70
  -1   4 -33    1.09    2.06
  -1  -4 -33    1.28    2.52
   1   5 -31   14.48    4.06
   1   5 -31   11.46    3.37
   1  -5 -31   13.31    3.50
   1   5 -30   18.35    4.14
   1  -5 -30   25.81    4.56
   1   5 -29   29.35    4.84
   1   5 -29   32.55    5.03
   1  -5 -29   27.46    4.59
   1   5 -28    8.33    3.00
   1   5 -28    7.49    3.00
   1  -5 -28    6.32    2.57
   1   5 -27   16.55    3.60
   1   5 -27   19.91    4.01
   1  -5 -27   15.00    3.53
   1   5 -26    4.96    2.41
   1   5 -26    3.36    2.14
   1  -5 -26    7.71    2.74
   1   5 -25   11.50    2.82
   1   5 -25    9.13    2.60
   1  -5 -25   10.38    2.72
   1   5 -24   15.98    3.27
   1   5 -24    9.19    2.95
   1  -5 -24   10.87    2.79
   1   5 -23  124.75    8.09
   1   5 -23  123.15    8.42
   1  -5 -23  133.17    8.14
   1   5 -22  492.16   15.62
   1   5 -22  500.77   16.78
   1  -5 -22  472.24   14.73
   1   5 -21   42.92    5.22
   1   5 -21   32.85    4.19
   1  -5 -21   36.70    4.15
   1   5 -20   65.88    6.17
   1   5 -20   76.77    6.09
   1  -5 -20   58.43    5.06
   1   5 -19  298.20   12.47
   1   5 -19  290.14   11.19
   1  -5 -19  273.42   10.38
   1   5 -18  891.12   18.95
   1  -5 -18  821.65   17.57
   1   5 -17  126.80    7.09
   1  -5 -17  113.24    6.45
  -1   5  16   77.78    3.14
   1   5 -16   76.28    5.39
   1  -5 -16   76.68    5.21
  -1   5  15   30.86    2.06
   1   5 -15   30.95    3.45
   1  -5 -15   27.10    3.15
  -1  -5  15   27.81    4.15
   1   5 -14  216.26    8.58
  -1   5  14  239.20    5.80
  -1  -5  14  209.96   10.52
   1  -5 -14  219.08    5.59
   1  -5 -14  213.65    7.95
   1   5 -13  231.06    8.53
  -1   5  13  250.32    6.16
  -1  -5  13  229.43   10.79
   1  -5 -13  220.25    7.60
   1  -5 -13  231.92    5.88
   1   5 -12   10.71    1.91
  -1   5  12    8.60    1.29
   1  -5 -12    7.77    1.61
  -1  -5  12   10.78    2.63
   1  -5 -12    7.72    1.20
   1   5 -11   73.92    2.10
  -1   5  11  102.58    4.22
   1   5 -11  108.21    5.72
  -1   5  11   88.72    4.48
   1  -5 -11  103.41    4.85
   1  -5 -11  103.70    4.18
  -1  -5  11   91.18    6.72
  -1   5  10  100.05    4.35
   1   5 -10  101.73    5.38
  -1   5  10   83.71    4.20
   1  -5 -10  102.71    4.31
   1  -5 -10  100.55    4.56
  -1  -5  10   84.73    6.29
  -1   5   9  100.89    4.26
  -1   5   9   88.04    4.13
   1   5  -9  107.50    5.55
  -1  -5   9  100.85    6.62
   1  -5  -9  111.39    4.66
   1  -5  -9  100.12    4.44
   1   5  -8   12.00    1.93
  -1   5   8   10.91    1.61
  -1   5   8    8.20    1.30
   1  -5  -8   12.76    1.74
   1  -5  -8   12.47    1.56
  -1  -5   8    9.17    2.35
   1   5  -7    1.84    0.92
  -1   5   7    1.54    0.70
  -1   5   7    2.66    1.22
   1  -5  -7    2.03    0.82
  -1  -5   7    1.39    1.33
   1  -5  -7    1.98    0.99
  -1   5   6  139.27    4.22
   1   5  -6  153.88    6.15
  -1   5   6  148.69    5.77
   1  -5  -6  165.33    6.13
   1  -5  -6  155.54    4.60
  -1  -5   6  136.28    7.19
  -1   5   5   45.80    3.33
  -1   5   5   47.36    2.28
   1   5  -5   47.94    3.48
   1  -5  -5   51.80    2.52
  -1  -5   5   49.46    4.37
   1   5  -4  337.24    8.71
  -1   5   4  315.78    5.23
  -1   5   4  319.24    8.72
   1  -5  -4  324.26    5.76
  -1  -5   4  305.29   10.17
   1   5  -3  116.08    5.16
  -1   5   3  108.82    2.80
  -1   5   3  115.31    5.34
   1  -5  -3  114.18    3.26
  -1   5   2  500.74    5.16
   1   5  -2  491.06   10.44
  -1   5   2  516.87   11.58
   1   5  -1  375.53    9.28
  -1   5   1  353.32    3.83
  -1   5   1  340.48    3.68
   1   5  -1  334.76    9.28
  -1   5   1  384.77   10.37
   1   5   0  306.81    8.47
  -1   5   0  313.85    9.30
   1   5   1  520.13   10.68
  -1  -5  -1  514.78   12.53
  -1   5  -2  116.66    2.20
   1   5   2  113.61    4.89
   1   5   2  115.73    5.06
  -1   5  -2  120.30    2.21
   1   5   3  267.35    7.22
   1   5   3  278.87    7.23
  -1   5  -3  276.03    3.83
  -1   5  -3  292.26    4.14
  -1   5  -4  687.87    7.32
  -1   5  -4  605.52    6.44
  -1   5  -4  706.78   15.15
   1   5   4  601.40   10.34
   1   5   4  639.40   10.65
  -1  -5  -4  580.49   13.15
  -1   5  -5   42.54    2.13
  -1   5  -5   40.79    1.91
   1   5   5   41.77    2.63
   1   5   5   38.77    2.50
  -1   5  -5   49.72    4.31
  -1  -5  -5   46.82    3.98
  -1   5  -6   40.19    2.25
  -1   5  -6   38.49    2.06
  -1   5  -6   43.58    4.03
   1   5   6   40.76    2.51
   1   5   6   34.68    2.29
  -1  -5  -6   36.23    3.40
   1   5   7   66.49    2.91
  -1   5  -7   78.41    4.33
  -1   5  -7   66.04    3.18
   1   5   7   83.58    3.32
  -1   5  -7   78.15    3.14
  -1   5  -7   83.39    5.46
  -1  -5  -7   72.09    4.73
   1   5   8  285.99    5.38
  -1   5  -8  297.45    7.09
  -1   5  -8  368.54    9.32
  -1   5  -8  346.94    6.88
  -1   5  -8  371.48   11.54
   1   5   8  358.60    6.15
  -1  -5  -8  337.68   10.36
  -1   5  -9  131.76    4.57
  -1   5  -9  139.47    5.72
   1   5   9  117.15    3.01
  -1   5  -9  148.07    7.53
   1  -5   9  144.57    4.90
  -1  -5  -9  115.39    6.33
  -1   5 -10   19.90    2.97
  -1   5 -10   14.63    1.76
  -1   5 -10   18.20    2.06
   1  -5  10   18.91    1.84
  -1  -5 -10   16.33    2.54
  -1   5 -11    4.62    1.13
  -1   5 -11    5.47    2.09
  -1   5 -11    4.52    1.21
  -1  -5 -11    5.41    1.81
   1  -5  11    5.53    1.11
  -1   5 -12   21.20    2.15
  -1   5 -12   20.51    2.19
  -1   5 -12   19.56    3.10
   1  -5  12   22.46    2.21
  -1  -5 -12   19.61    2.78
  -1   5 -13    6.05    1.35
  -1   5 -13    5.60    1.74
  -1   5 -13    6.11    1.44
  -1  -5 -13    3.37    1.67
  -1   5 -14    2.28    1.55
  -1   5 -14    0.56    1.06
  -1  -5 -14   -1.78    1.43
  -1   5 -15   65.27    5.67
  -1   5 -15   64.19    4.24
  -1  -5 -15   56.97    5.03
  -1   5 -16   26.86    2.95
  -1   5 -16   32.36    4.15
  -1  -5 -16   27.92    3.73
  -1   5 -17  115.58    6.10
  -1   5 -17  114.16    7.71
  -1  -5 -17  106.80    7.14
  -1   5 -18  214.00    8.49
  -1   5 -18  232.89   11.08
  -1  -5 -18  217.59   10.26
  -1   5 -19   30.33    4.34
  -1   5 -19   29.54    3.42
  -1  -5 -19   31.09    4.16
  -1   5 -20   52.42    4.59
  -1   5 -20   59.94    5.97
  -1  -5 -20   59.25    5.72
  -1   5 -21    2.73    2.08
  -1   5 -21    2.26    1.46
  -1  -5 -21    1.04    1.77
  -1   5 -22   45.99    5.30
  -1   5 -22   37.03    4.07
  -1  -5 -22   36.51    4.73
  -1   5 -23   13.39    3.32
  -1   5 -23    7.12    2.15
  -1  -5 -23   10.71    3.01
  -1   5 -24    1.85    1.92
  -1   5 -24    1.27    1.67
  -1  -5 -24   -1.51    1.97
  -1   5 -25   27.89    3.94
  -1   5 -25   39.88    5.41
  -1  -5 -25   29.44    4.50
  -1   5 -26   36.97    4.61
  -1  -5 -26   40.13    5.34
  -1   5 -27  218.86   11.02
  -1   5 -27  251.62   13.15
  -1  -5 -27  233.97   12.65
  -1   5 -28  402.99   16.88
  -1   5 -28  359.63   14.34
  -1  -5 -28  364.05   16.14
  -1   5 -29   22.75    4.26
  -1  -5 -29   13.99    3.94
  -1   5 -30   77.74    7.23
  -1  -5 -30   70.91    7.57
  -1   5 -31   11.95    3.42
  -1   5 -31    8.44    2.92
  -1  -5 -31   13.05    3.95
   1   6 -28   11.21    3.54
   1   6 -28    6.52    2.92
   1  -6 -28    7.41    3.05
   1   6 -27    1.85    1.92
   1  -6 -27   -2.17    2.24
   1   6 -26    6.11    2.55
   1   6 -26    8.80    2.86
   1  -6 -26   12.75    3.11
   1   6 -25   13.23    3.30
   1   6 -25   14.80    3.84
   1  -6 -25   16.55    3.48
   1   6 -24    1.36    2.02
   1   6 -24    1.75    1.81
   1  -6 -24    2.40    1.82
   1   6 -23  108.49    7.63
   1   6 -23  124.34    8.88
   1  -6 -23  127.71    8.19
   1   6 -22   43.48    4.93
   1   6 -22   44.86    5.32
   1  -6 -22   39.63    4.62
   1   6 -21    4.09    2.07
   1   6 -21    4.22    2.24
   1  -6 -21    9.01    2.31
   1   6 -20  141.10    9.01
   1   6 -20  148.90    8.52
   1  -6 -20  148.37    8.17
   1   6 -19   28.46    3.65
   1   6 -19   25.26    4.05
   1  -6 -19   29.26    3.73
   1   6 -18    3.20    1.67
   1  -6 -18   -0.24    1.39
   1   6 -17  152.32    7.89
   1  -6 -17  156.37    7.64
   1   6 -16   42.01    4.24
   1   6 -16   37.00    4.46
   1  -6 -16   32.25    3.50
   1   6 -15    0.95    1.28
   1   6 -15    1.46    1.57
   1  -6 -15    5.02    1.68
   1   6 -14    2.95    1.80
   1   6 -14    4.52    1.52
   1  -6 -14    1.73    1.15
  -1   6  13   63.69    3.38
   1   6 -13   51.30    4.93
   1   6 -13   64.02    4.77
   1  -6 -13   68.02    4.60
   1   6 -12  100.54    5.78
   1   6 -12   98.85    6.66
  -1   6  12  104.10    4.43
   1  -6 -12  106.64    5.40
   1   6 -11    6.64    1.84
  -1   6  11    7.90    1.55
   1   6 -11    7.15    2.06
   1  -6 -11    4.32    1.32
   1   6 -10   27.83    2.99
  -1   6  10   30.68    2.64
   1   6 -10   31.95    3.81
   1  -6 -10   29.62    2.76
   1   6  -9    5.96    2.16
  -1   6   9    4.07    1.24
   1   6  -9    3.31    1.53
   1  -6  -9    3.21    1.08
   1   6  -8  405.34   12.57
  -1   6   8  437.12   10.18
   1   6  -8  457.97   11.60
   1  -6  -8  404.64    8.57
  -1   6   7  316.86    9.14
   1   6  -7  320.92    9.37
   1  -6  -7  306.81    7.34
  -1   6   6  126.39    5.80
   1   6  -6  113.99    6.46
   1   6  -6  124.32    5.90
   1  -6  -6  115.10    4.21
  -1   6   5    1.89    0.72
   1   6  -5    1.92    1.12
  -1   6   5    3.35    1.47
   1   6  -5    2.02    1.64
   1  -6  -5    2.39    0.88
   1   6  -4  131.00    5.86
  -1   6   4  120.59    3.33
   1   6  -4  130.87    6.60
  -1   6   4  134.01    6.25
  -1   6   3   79.80    2.28
  -1   6   3   69.92    4.63
  -1   6   3   78.74    2.43
   1   6  -3   72.25    4.95
   1   6  -3   70.60    4.24
  -1   6   2  169.38    3.14
  -1   6   2  184.53    3.12
   1   6  -2  183.10    6.78
  -1   6   2  188.76    7.74
  -1   6   1   11.62    0.76
   1   6  -1   11.80    2.15
  -1   6   1   13.37    0.83
  -1   6   1   14.33    2.33
   1   6  -1   13.64    1.95
   1   6   0  139.23    5.86
   1   6   0  140.30    6.33
  -1   6   0  137.00    6.88
  -1   6  -1   76.12    5.14
   1   6   1   64.30    4.17
  -1  -6  -1   62.16    4.92
   1   6   2   52.23    3.61
  -1  -6  -2   51.87    4.39
  -1   6  -3  239.94    3.59
   1   6   3  244.52    7.51
  -1   6  -3  227.07    3.44
  -1  -6  -3  220.11    8.97
  -1   6  -4   10.83    2.33
  -1   6  -4   12.37    1.03
  -1   6  -4   12.19    1.05
   1   6   4   11.85    1.73
  -1  -6  -4   13.23    2.37
  -1   6  -5    1.59    1.28
  -1   6  -5    1.89    0.64
   1   6   5    3.66    1.24
   1   6   5    2.88    1.09
  -1  -6  -5    3.38    1.44
  -1   6  -6    8.47    1.14
  -1   6  -6    9.65    1.11
  -1   6  -6   12.57    2.57
   1   6   6    7.17    1.39
   1   6   6    6.17    1.28
  -1  -6  -6    9.11    2.11
   1   6   7    0.68    0.82
  -1   6  -7    0.64    0.62
  -1   6  -7    0.90    1.54
  -1  -6  -7   -2.23    1.38
  -1   6  -8    0.17    1.34
   1   6   8    2.91    0.90
  -1   6  -8    1.56    0.82
  -1  -6  -8    2.08    1.46
  -1   6  -9   10.74    2.60
   1   6   9    7.67    1.16
  -1   6  -9    9.85    1.31
  -1  -6  -9    8.15    1.97
  -1   6 -10   46.59    2.85
  -1  -6 -10   45.17    4.26
  -1   6 -11   26.18    3.71
  -1   6 -11   27.02    2.32
  -1  -6 -11   21.50    3.23
  -1   6 -12  120.05    4.98
  -1   6 -12  129.77    7.96
  -1  -6 -12  128.76    7.41
  -1   6 -13    2.21    1.63
  -1   6 -13    2.62    1.21
  -1  -6 -13    2.69    1.62
  -1   6 -14    3.64    1.40
  -1   6 -14    4.65    2.17
  -1  -6 -14    8.02    2.36
  -1   6 -15   47.02    5.18
  -1   6 -15   40.50    3.42
  -1  -6 -15   34.29    4.23
  -1   6 -16   93.57    7.13
  -1   6 -16   87.03    5.10
  -1  -6 -16   76.99    6.27
  -1   6 -17   72.77    4.86
  -1   6 -17   84.22    6.98
  -1  -6 -17   66.18    6.08
  -1   6 -18   40.87    5.18
  -1   6 -18   35.98    3.57
  -1  -6 -18   33.76    4.48
  -1   6 -19   12.21    2.93
  -1   6 -19   22.98    3.06
  -1  -6 -19   14.50    3.40
  -1   6 -20   73.72    6.76
  -1   6 -20   69.73    5.14
  -1  -6 -20   72.63    6.59
  -1   6 -21   17.82    3.77
  -1   6 -21   15.71    2.73
  -1  -6 -21   11.24    3.11
  -1   6 -22    2.07    1.52
  -1   6 -22    5.64    2.51
  -1  -6 -22    1.22    2.20
  -1   6 -23    4.61    2.10
  -1   6 -23    2.80    1.48
  -1  -6 -23    6.06    2.77
  -1   6 -24    6.52    2.94
  -1   6 -24    3.60    1.86
  -1  -6 -24    6.85    2.91
  -1   6 -25   55.53    6.44
  -1   6 -25   59.11    5.58
  -1  -6 -25   68.58    7.17
  -1   6 -26   73.32    7.34
  -1   6 -26   59.26    5.69
  -1  -6 -26   72.25    7.46
  -1   6 -27   23.41    4.33
  -1   6 -27   24.19    3.91
  -1  -6 -27   24.30    4.63
  -1   6 -28    1.94    2.60
  -1   6 -28    0.32    1.74
  -1  -6 -28    0.81    2.63
   1   7 -25   14.02    3.31
   1   7 -25   13.52    3.78
   1   7 -24   83.54    6.92
   1   7 -24   91.34    8.00
   1   7 -23   41.49    4.94
   1   7 -23   45.71    5.87
   1   7 -22  127.55    9.37
   1   7 -22  130.72    8.25
   1   7 -21  172.04    9.40
   1   7 -21  154.92   10.14
   1   7 -20  163.63    8.94
   1   7 -20  162.21   10.19
   1   7 -19  258.58   11.01
   1   7 -19  262.04   12.76
   1   7 -18  109.65    7.07
   1   7 -18  102.91    7.88
   1   7 -17  220.59    9.62
   1   7 -17  225.74   11.41
   1   7 -16    3.86    1.44
   1   7 -16    3.21    1.95
   1   7 -15   34.61    4.46
   1   7 -15   44.14    4.20
   1   7 -14   54.09    4.59
   1   7 -14   40.25    4.80
   1   7 -13   57.80    4.60
   1   7 -13   46.71    4.97
   1   7 -12    5.19    1.63
   1   7 -12    5.87    2.09
   1   7 -11   13.40    2.85
   1   7 -11   12.15    2.20
   1   7 -10   11.23    2.22
   1   7 -10   13.77    3.01
  -1   7   9   81.94    4.71
   1   7  -9   91.73    5.42
   1   7  -9   77.70    6.08
  -1   7   8   14.61    2.25
   1   7  -8   13.03    2.20
   1   7  -8    9.14    2.37
   1   7  -7   83.19    5.06
  -1   7   7   82.92    5.18
   1   7  -7   83.73    6.11
   1   7  -6   20.65    2.56
   1   7  -6   22.48    3.29
  -1   7   6   22.21    2.77
  -1   7   5   17.75    2.76
   1   7  -5   19.89    2.50
   1   7  -5   17.97    2.96
   1   7  -4   22.32    2.80
  -1   7   4   24.80    3.09
   1   7  -4   29.03    3.58
   1   7  -3  229.58    8.04
  -1   7   3  226.98    8.96
   1   7  -3  224.51    8.98
   1   7  -2   54.98    4.51
   1   7  -2   62.33    4.16
  -1   7   2   66.35    4.95
  -1   7   1   28.77    3.52
   1   7  -1   29.14    3.38
   1   7  -1   23.41    2.94
   1   7   0  469.34   11.24
  -1   7   0  499.38   13.95
   1   7   1   22.36    2.66
  -1   7  -1   20.19    3.22
   1   7   1   19.88    2.63
   1   7   2   99.43    5.36
   1   7   2   94.32    5.50
  -1   7  -2  102.75    6.57
   1   7   3  135.78    6.30
  -1   7  -3  139.32    7.71
  -1  -7  -3  126.47    7.43
  -1   7  -4   10.29    2.58
   1   7   4    9.55    1.82
  -1  -7  -4   12.56    2.67
  -1   7  -5   87.71    6.38
   1   7   5   84.21    4.73
  -1  -7  -5   83.98    6.08
   1   7   6   52.65    3.63
  -1   7  -6   58.69    5.56
  -1  -7  -6   60.22    5.09
  -1   7  -7  298.35   12.08
  -1  -7  -7  258.35   10.39
  -1   7  -8   84.88    6.68
  -1  -7  -8   81.03    6.00
  -1   7  -9    5.45    2.29
  -1  -7  -9    5.02    2.39
  -1   7 -10  153.41    9.03
  -1  -7 -10  179.36    9.27
  -1   7 -11  222.93   10.96
  -1  -7 -11  202.52    9.75
  -1   7 -12   61.02    5.99
  -1  -7 -12   65.88    5.80
  -1   7 -13   64.69    6.17
  -1  -7 -13   71.69    5.99
  -1   7 -14    0.63    1.55
  -1  -7 -14    1.21    1.48
  -1   7 -15   38.27    4.92
  -1  -7 -15   40.42    4.89
  -1   7 -16  183.71   10.41
  -1  -7 -16  163.16    9.55
  -1   7 -17    3.93    2.34
  -1  -7 -17    0.05    1.91
  -1   7 -18   24.69    4.14
  -1  -7 -18   23.21    4.08
  -1   7 -19  127.25    9.00
  -1  -7 -19  118.61    8.66
  -1   7 -20    0.63    2.11
  -1  -7 -20   -1.19    1.96
  -1   7 -21    2.83    2.30
  -1  -7 -21    2.03    2.21
  -1   7 -22    7.80    3.10
  -1  -7 -22    8.47    3.23
  -1   7 -23   44.20    5.82
  -1  -7 -23   42.90    5.95
  -1   7 -24   -1.17    2.13
  -1  -7 -24    2.18    2.51
  -1   7 -25   32.68    5.22
  -1  -7 -25   40.95    6.04
   1   8 -21   16.79    3.76
   1   8 -20   22.11    3.93
   1   8 -19    3.71    2.30
   1   8 -18   23.54    3.90
   1   8 -17    7.06    2.76
   1   8 -16    6.32    2.70
   1   8 -15  116.19    8.22
   1   8 -14   15.22    3.09
   1   8 -13    4.77    2.00
   1   8 -12    6.93    2.58
   1   8 -11    8.83    2.61
   1   8 -10    3.96    1.97
   1   8  -9   -0.50    1.46
   1   8  -8   39.38    4.51
   1   8  -7   91.34    6.64
   1   8  -7   91.32    5.36
   1   8  -6   66.94    5.63
   1   8  -6   77.51    5.06
   1   8  -5   26.66    3.09
  -1   8   5   21.68    3.09
   1   8  -5   26.83    3.67
  -1   8   4   48.18    4.55
   1   8  -4   43.00    3.62
   1   8  -4   51.02    4.88
  -1   8   3   38.97    4.15
   1   8  -3   43.91    3.84
   1   8  -3   41.70    4.44
   1   8  -2  204.25    9.35
  -1   8   2  225.07    9.86
   1   8  -2  209.63    7.80
   1   8  -1   35.93    4.16
   1   8  -1   43.08    3.67
  -1   8   1   47.44    4.66
   1   8   0   65.42    4.41
   1   8   0   66.33    5.29
  -1   8   0   65.34    5.55
   1   8   1  186.08    7.36
  -1   8  -1  186.27    9.35
   1   8   1  174.60    7.98
  -1   8  -2   81.12    6.48
   1   8   2   68.14    4.56
   1   8   2   69.79    5.09
   1   8   3  100.21    5.52
  -1   8  -3  109.74    7.43
  -1   8  -4    3.70    1.65
   1   8   4    3.39    1.40
  -1   8  -5   56.27    5.50
  -1   8  -6   23.14    3.67
  -1  -8  -6   26.28    3.84
  -1   8  -7   -2.11    2.08
  -1  -8  -7    2.75    1.92
  -1   8  -8    4.64    2.31
  -1  -8  -8   10.72    2.92
  -1   8  -9   85.45    7.29
  -1  -8  -9   87.62    6.65
  -1   8 -10   79.70    7.23
  -1  -8 -10   82.24    6.49
  -1   8 -11   42.78    5.35
  -1  -8 -11   38.06    4.63
  -1   8 -12   41.38    5.23
  -1  -8 -12   44.14    5.14
  -1   8 -13   40.70    5.50
  -1  -8 -13   44.57    5.25
  -1   8 -14   33.54    5.11
  -1  -8 -14   38.03    5.12
  -1   8 -15   90.92    8.13
  -1  -8 -15   97.77    7.80
  -1   8 -16   23.40    4.52
  -1  -8 -16   15.12    3.44
  -1   8 -17   14.96    3.80
  -1  -8 -17   20.76    4.10
  -1   8 -18    7.34    3.30
  -1  -8 -18    7.90    2.86
  -1   8 -19   -0.05    2.17
  -1  -8 -19    3.88    2.40
  -1   8 -20    6.40    2.89
  -1  -8 -20   -0.83    2.18
  -1   8 -21   16.29    4.06
   1   9 -14   21.81    4.06
   1   9 -13   19.40    3.96
   1   9 -12   70.53    6.77
   1   9 -11   15.49    3.32
   1   9 -10   27.84    4.38
   1   9  -9    3.89    1.98
   1   9  -8   38.55    4.97
   1   9  -7   32.53    4.64
   1   9  -6    8.60    2.80
   1   9  -5   -1.32    1.82
   1   9  -4   11.52    2.91
   1   9  -3   23.26    3.51
   1   9  -2    6.84    2.03
  -1   9   0   27.81    4.00
  -1   9  -1   68.93    6.09
  -1   9  -2  110.49    7.81
  -1   9  -3    1.28    1.92
  -1   9  -4   18.25    3.73
  -1   9  -5    0.76    2.07
  -1   9  -6   28.95    4.66
  -1   9  -7    2.24    2.52
  -1   9  -8   63.20    6.44
  -1   9  -9   94.12    7.80
  -1   9 -10  169.94   10.45
  -1   9 -11    8.43    2.94
  -1   9 -12    5.26    2.61
  -1   9 -13   80.36    7.67
  -1   9 -14   11.51    3.46
   2   0 -35   -0.96    2.42
  -2   0  35    2.99    2.60
   2   0 -34   26.98    5.14
  -2   0  34   19.93    4.25
  -2   0  33   -0.08    2.08
   2   0 -33   -1.47    2.50
  -2   0  32   23.79    4.45
   2   0 -32   31.23    5.12
  -2   0  31    0.29    1.91
   2   0 -31    3.83    2.54
  -2   0  30    6.84    2.80
   2   0 -30    5.77    2.59
  -2   0  29    0.85    2.11
   2   0 -29    1.42    1.78
  -2   0  28   -0.37    1.68
   2   0 -28    1.22    2.13
  -2   0  27    0.13    1.87
   2   0 -27    1.33    2.05
  -2   0  26   83.96    6.69
   2   0 -26  103.85    7.78
  -2   0  25   -1.57    2.06
   2   0 -25   -2.31    1.74
  -2   0  24 1170.34   23.89
   2   0 -24 1327.27   25.89
   2   0 -23   -3.03    2.11
  -2   0  23   -0.74    1.90
  -2   0  22   24.98    3.48
   2   0 -22   32.14    4.14
  -2   0  21   -1.68    1.47
   2   0 -21   -0.79    1.61
   2   0 -20  462.25   13.91
  -2   0  20  401.85   12.46
  -2   0  19    0.90    1.11
   2   0 -19   -0.75    1.27
   2   0 -18    5.81    1.80
  -2   0  18    3.14    1.54
  -2   0  17    0.03    1.11
   2   0 -17    0.31    1.08
  -2   0  16   74.78    5.06
   2   0 -16   81.43    5.20
   2   0 -15    1.11    1.20
  -2   0  15   -1.22    1.30
   2   0 -14  894.72   16.09
  -2   0  14 1057.30   17.18
  -2   0  13   -1.13    1.15
   2   0 -13   -1.29    1.13
  -2   0  12  798.66   14.13
  -2   0  12  796.30   12.61
  -2   0  11   -0.56    0.78
   2   0 -11   -0.29    0.86
  -2   0  11   -0.69    1.02
  -2   0  10 1407.97   16.58
   2   0 -10 1350.98   17.93
   2   0  -9    0.86    0.89
  -2   0   9   -0.37    0.73
  -2   0   9    0.03    0.60
  -2   0   9    0.12    0.93
   2   0  -9   -0.83    0.94
  -2   0   8  582.58   10.34
   2   0  -8  595.11   10.84
  -2   0   8  575.84   10.84
  -2   0   7   -0.17    0.60
  -2   0   7    1.16    0.73
   2   0  -7   -0.10    0.74
   2   0  -7   -0.73    0.77
  -2   0   7    1.83    0.92
   2   0  -6   13.46    1.62
   2   0  -6   14.36    1.68
  -2   0   6   14.42    1.60
  -2   0   6   14.11    1.80
  -2   0   6   14.97    1.78
  -2   0   5   -0.39    0.64
  -2   0   5    0.69    0.70
  -2   0   5    0.41    0.61
   2   0  -5    0.17    0.62
   2   0  -5    0.85    0.68
   2   0  -5    0.25    0.70
  -2   0   4  150.62    5.05
  -2   0   4  160.29    5.43
   2   0  -4  150.61    5.16
   2   0  -4  153.31    5.16
  -2   0   3   -0.38    0.63
  -2   0   3    0.45    0.68
   2   0  -3   -0.64    0.68
   2   0  -3    0.77    0.73
   2   0  -3   -0.45    0.69
   2   0  -3    0.39    0.65
   2   0  -2  385.36    8.26
  -2   0   2  340.99    7.89
  -2   0   2  420.25    8.64
   2   0  -2  326.16    7.76
   2   0  -2  426.59    8.57
   2   0  -1    0.84    0.86
  -2   0   1   -0.73    0.85
  -2   0   1    1.69    0.84
   2   0  -1    0.17    0.74
   2   0  -1    0.49    0.82
  -2   0   1    0.53    0.71
  -2   0   0  764.44   11.97
   2   0   0  824.58   11.50
  -2   0   0  701.87   11.62
   2   0   0  747.11   11.89
  -2   0   0  760.17   11.31
   2   0   0  769.79   11.40
   2   0   1    2.37    0.90
   2   0   1    0.40    0.89
  -2   0  -1    1.38    0.85
  -2   0  -1    1.05    0.76
   2   0   1    0.95    0.74
  -2   0  -1    1.33    1.02
  -2   0  -2  845.43   12.42
   2   0   2  763.50   11.51
   2   0   2  789.80   12.76
  -2   0  -2  883.29   12.22
   2   0   2  736.81   11.02
  -2   0  -2  775.45   12.94
  -2   0  -3    0.77    0.68
   2   0   3    0.01    0.54
  -2   0  -3    0.01    0.77
  -2   0  -3   -0.32    0.60
   2   0   3   -0.10    0.60
   2   0   3    0.49    0.82
  -2   0  -4  400.38    9.14
  -2   0  -4  386.78    7.94
   2   0   4  414.56    9.34
  -2   0  -4  386.06    8.40
   2   0   4  392.54    8.18
   2   0   5   -0.04    0.62
  -2   0  -5   -0.71    0.82
   2   0   5    0.20    0.75
  -2   0  -5    0.06    0.71
   2   0   5    0.84    0.58
  -2   0  -6   85.74    3.94
   2   0   6   76.37    3.69
  -2   0  -6   78.35    3.93
   2   0   6   70.84    3.58
   2   0   7    0.31    0.69
  -2   0  -7    0.32    0.70
  -2   0  -7    0.87    0.84
   2   0   7   -0.60    0.91
   2   0   7    1.19    0.75
   2   0   8   21.03    2.48
  -2   0  -8   19.75    2.18
   2   0   8   21.16    2.09
  -2   0  -8   20.37    2.10
   2   0   8   16.67    1.92
   2   0   9   -0.61    0.69
  -2   0  -9   -0.39    0.81
   2   0   9   -0.68    0.89
  -2   0  -9   -1.17    1.01
   2   0   9   -0.72    0.80
  -2   0 -10 1704.71   19.18
   2   0  10 1754.83   21.92
  -2   0 -11   -0.63    1.09
   2   0  11   -0.36    0.98
  -2   0 -11    1.64    0.93
   2   0  11   -0.90    0.84
  -2   0 -12 1166.13   15.82
   2   0  12 1150.45   18.20
  -2   0 -13   -0.62    0.87
   2   0  13   -0.96    1.07
  -2   0 -13   -0.85    0.96
   2   0  13    0.00    0.69
  -2   0 -14  260.75    8.93
  -2   0 -14  263.19    7.75
  -2   0 -15   -1.73    1.15
   2   0  15   -0.81    1.07
  -2   0 -15   -0.57    0.97
   2   0  16   10.90    2.01
  -2   0 -16    7.82    1.58
  -2   0 -16    9.61    2.06
  -2   0 -17    1.08    1.02
   2   0  17    0.49    0.86
  -2   0 -17   -1.30    1.29
   2   0  18  302.23   10.03
  -2   0 -18  315.23    9.38
  -2   0 -18  306.44   10.83
  -2   0 -19    1.33    1.17
  -2   0 -19    0.39    1.28
  -2   0 -20   26.08    3.59
  -2   0 -20   35.01    3.27
  -2   0 -21   -0.74    1.02
  -2   0 -21    1.94    1.86
  -2   0 -22  178.57    7.49
  -2   0 -22  170.69    9.03
  -2   0 -23   -1.43    1.80
  -2   0 -23    2.32    1.43
  -2   0 -24   91.90    6.99
  -2   0 -24   96.22    5.76
  -2   0 -25    1.05    1.68
  -2   0 -25    5.12    2.93
   2   0  25    0.58    1.53
   2   0  26 2589.82   33.35
  -2   0 -26 2523.52   37.44
  -2   0 -27    7.62    2.74
   2   0  27    4.02    2.29
   2   0  28  107.77    7.17
  -2   0 -28  105.57    8.20
  -2   0 -28  113.27    6.72
  -2   0 -29   -0.67    1.49
   2   0  29    0.90    1.34
  -2   0 -29    3.37    2.35
  -2   0 -30    6.61    2.72
  -2   0 -30   10.69    2.61
   2   0  30    9.43    2.62
  -2   0 -31    0.96    1.72
  -2   0 -31    4.57    2.63
  -2   0 -32   41.11    5.73
   2   0  32   57.19    5.82
  -2   0 -32   59.78    5.49
   2   0  33   -0.44    1.66
  -2   0 -33   -0.17    1.98
  -2   0 -34   11.31    3.73
   2   0  34   13.85    3.18
  -2   0 -35    0.71    2.40
   2   1 -35    5.17    3.12
   2  -1 -35    2.18    2.73
  -2  -1  35    2.37    3.21
   2   1 -34   11.42    3.78
  -2  -1  34    5.91    3.34
   2  -1 -34    9.88    3.40
   2   1 -33    7.38    3.16
   2  -1 -33    3.34    2.85
  -2  -1  33   -0.13    2.17
  -2   1  32    2.82    2.39
   2   1 -32    9.01    3.46
  -2  -1  32   -0.60    2.50
   2  -1 -32    3.46    2.68
  -2   1  31   -1.59    2.10
   2   1 -31   -2.64    2.40
  -2  -1  31    3.97    3.05
   2  -1 -31   -3.41    2.65
   2   1 -30   54.04    6.40
  -2   1  30   32.61    4.47
   2  -1 -30   53.12    6.14
  -2  -1  30   44.73    5.94
  -2   1  29   21.76    3.79
   2  -1 -29   29.93    4.68
  -2  -1  29   19.92    3.94
  -2   1  28   11.83    2.82
   2   1 -28   17.69    3.88
  -2  -1  28   11.04    3.13
   2  -1 -28   16.88    3.62
   2   1 -27   81.35    7.10
  -2   1  27   70.05    6.03
  -2  -1  27   70.82    6.87
   2  -1 -27   85.40    7.02
   2   1 -26    2.82    2.08
  -2   1  26   -1.34    1.65
   2  -1 -26   -0.71    2.06
  -2  -1  26   -2.72    2.36
  -2   1  25   17.85    3.25
   2   1 -25   21.97    3.49
   2  -1 -25   24.22    3.86
  -2  -1  25   16.89    3.40
  -2   1  24   34.00    4.07
   2   1 -24   47.28    5.10
   2  -1 -24   45.37    4.94
  -2  -1  24   36.72    4.53
   2   1 -23    1.32    1.48
  -2   1  23   -0.19    1.55
  -2  -1  23    1.38    1.73
   2  -1 -23    3.47    2.02
  -2   1  22  215.46    9.20
   2  -1 -22  238.83   10.57
  -2  -1  22  209.62   10.32
   2   1 -21  399.93   13.54
  -2   1  21  341.28   11.06
  -2  -1  21  346.93   12.77
   2  -1 -21  389.03   12.81
   2   1 -20  314.61   11.70
  -2   1  20  248.22    9.03
  -2  -1  20  254.80    7.56
  -2  -1  20  254.55   10.58
   2  -1 -20  297.37   10.92
  -2   1  19   16.67    2.56
   2   1 -19   23.95    3.37
   2  -1 -19   17.24    2.74
  -2  -1  19   16.72    1.99
  -2  -1  19   13.38    2.49
   2   1 -18   70.34    5.41
  -2   1  18   66.45    4.76
  -2  -1  18   60.27    4.89
   2  -1 -18   79.80    5.49
  -2  -1  18   62.18    3.62
  -2   1  17   35.76    3.44
   2   1 -17   37.01    3.79
   2  -1 -17   36.70    3.64
  -2  -1  17   35.53    2.63
  -2  -1  17   32.57    3.72
  -2   1  16  131.80    6.06
  -2  -1  16  135.79    4.98
   2  -1 -16  139.66    6.74
  -2  -1  16  118.95    6.48
  -2   1  15    9.79    1.80
   2   1 -15    8.76    1.77
  -2  -1  15    7.70    1.25
   2  -1 -15    8.63    1.84
  -2  -1  15    6.44    1.75
  -2   1  14   22.71    2.54
   2   1 -14   28.46    3.06
  -2  -1  14   21.05    1.95
  -2  -1  14   18.74    2.66
   2  -1 -14   20.94    2.53
  -2   1  13   47.28    3.46
   2   1 -13   51.82    3.90
   2  -1 -13   49.12    3.60
  -2  -1  13   43.29    3.86
  -2  -1  13   47.40    2.79
   2   1 -12  102.03    5.33
  -2   1  12   97.13    4.77
   2  -1 -12  103.89    5.03
  -2  -1  12  102.77    5.63
  -2  -1  12  100.54    4.06
   2   1 -11   16.32    2.26
  -2   1  11   13.20    1.86
  -2  -1  11   11.86    2.00
   2  -1 -11   12.45    1.80
  -2  -1  11   14.35    1.58
  -2   1  10 1325.56   16.84
   2   1 -10 1301.67   18.63
  -2   1  10 1166.77   16.00
  -2  -1  10 1428.32   18.99
  -2  -1  10 1218.12   13.98
   2  -1 -10 1168.95   15.80
   2  -1 -10 1132.73   15.07
  -2   1   9   11.83    1.64
  -2   1   9   10.59    1.71
   2   1  -9   14.29    2.08
   2  -1  -9   12.29    1.57
   2  -1  -9   13.90    1.74
  -2  -1   9    9.66    1.79
  -2  -1   9   10.64    1.35
   2   1  -8  223.91    7.12
  -2   1   8  191.36    6.19
  -2   1   8  215.03    6.38
  -2  -1   8  168.31    6.27
   2  -1  -8  191.46    6.17
  -2  -1   8  189.37    5.47
   2  -1  -8  185.07    5.70
   2   1  -7  325.02    7.35
   2   1  -7  338.25    8.69
  -2   1   7  414.35    8.88
  -2   1   7  367.99    8.00
   2   1  -7  368.85    8.54
  -2   1   7  407.92    9.36
  -2  -1   7  402.11    7.98
   2  -1  -7  436.01    9.21
  -2  -1   7  397.26    9.60
   2  -1  -7  327.60    7.64
  -2  -1   7  421.39    9.73
  -2   1   6  151.96    5.80
   2   1  -6  142.90    4.87
  -2   1   6  187.55    5.62
   2   1  -6  187.26    6.28
  -2   1   6  170.40    5.83
   2   1  -6  135.40    5.09
   2  -1  -6  193.03    5.58
  -2  -1   6  148.11    5.57
  -2  -1   6  152.94    4.87
   2  -1  -6  174.71    5.89
  -2   1   5  508.27    9.07
  -2   1   5  520.38   10.33
   2   1  -5  380.26    9.80
   2   1  -5  498.68    9.53
   2   1  -5  386.80    8.81
  -2   1   5  466.69    9.35
   2   1  -5  390.14    8.23
  -2  -1   5  555.29   10.56
   2  -1  -5  555.51   10.02
  -2  -1   5  442.70    8.44
   2  -1  -5  434.58    8.00
  -2   1   4  667.90   11.74
   2   1  -4  652.94   12.51
   2   1  -4  714.47   11.13
   2   1  -4  513.12   10.24
   2   1  -4  566.57   10.03
  -2   1   4  735.65   11.64
  -2  -1   4  588.27   10.21
  -2  -1   4  674.93   11.23
   2  -1  -4  566.82    8.86
   2  -1  -4  584.59   10.22
  -2   1   3  160.29    5.57
   2   1  -3  117.44    5.17
   2   1  -3  141.45    5.01
   2   1  -3  160.37    5.57
   2   1  -3  156.24    5.32
  -2   1   3  144.89    5.44
  -2  -1   3  161.38    5.46
   2  -1  -3  160.18    5.42
   2  -1  -3  165.88    5.20
   2  -1  -3  181.08    4.78
  -2  -1   3  144.77    5.12
   2   1  -2   35.53    2.83
   2   1  -2   41.47    2.75
  -2   1   2   49.99    3.10
  -2   1   2   44.05    3.08
   2   1  -2   52.23    3.09
  -2  -1   2   44.49    2.85
   2  -1  -2   49.39    3.07
   2  -1  -2   46.75    3.06
   2  -1  -2   47.83    2.67
  -2  -1   2   40.10    3.26
  -2  -1   2   46.89    2.92
   2  -1  -2   55.09    2.62
   2   1  -1    1.66    0.62
   2   1  -1    2.19    0.96
  -2   1   1    4.02    1.05
   2   1  -1    4.64    1.00
  -2   1   1    4.68    1.19
   2  -1  -1    4.01    0.94
   2  -1  -1    5.53    1.22
  -2  -1   1    2.80    1.15
  -2  -1   1    2.44    0.74
   2  -1  -1    3.75    1.09
  -2  -1   1    3.51    1.07
  -2   1   0  593.85   10.25
   2   1   0  675.77   11.61
  -2   1   0  727.80   10.48
  -2   1   0  627.82   11.07
   2   1   0  482.70    9.96
   2   1   0  651.24   10.21
  -2  -1   0  540.49   10.19
   2  -1   0  643.29    8.89
  -2  -1   0  645.40   11.92
   2  -1   0  655.74   11.25
   2  -1   0  559.12   10.44
  -2  -1   0  617.35   10.10
  -2   1  -1  167.81    5.93
  -2   1  -1  178.94    5.00
   2   1   1  144.15    5.38
  -2   1  -1  170.68    5.60
   2   1   1  171.03    6.07
   2   1   1  154.26    4.96
  -2  -1  -1  141.97    5.67
   2  -1   1  181.60    6.03
   2  -1   1  172.05    5.75
  -2  -1  -1  166.27    5.24
   2  -1   1  166.23    4.58
  -2   1  -2  419.55    7.72
   2   1   2  369.23    7.53
   2   1   2  296.46    8.33
  -2   1  -2  389.34    9.06
   2   1   2  346.10    8.33
  -2   1  -2  410.86    8.79
   2  -1   2  443.42    9.14
   2  -1   2  398.86    6.97
  -2  -1  -2  340.87    8.68
   2  -1   2  400.59    8.97
  -2  -1  -2  369.84    7.69
  -2   1  -3  424.97    9.36
  -2   1  -3  481.43    8.20
  -2   1  -3  430.73    9.53
   2   1   3  444.28    8.03
   2   1   3  453.87    9.52
   2   1   3  406.77    9.77
  -2  -1  -3  408.97    9.36
   2  -1   3  404.86    9.21
  -2  -1  -3  473.22    8.43
   2  -1   3  491.88    7.68
   2  -1   3  540.73   10.06
   2   1   4 1128.04   13.13
  -2   1  -4 1121.50   15.81
  -2   1  -4 1143.86   15.40
  -2   1  -4 1080.98   12.83
   2   1   4 1142.31   16.33
   2   1   4 1035.39   14.56
   2  -1   4 1135.80   15.31
  -2  -1  -4 1138.17   13.11
   2  -1   4 1120.79   12.05
  -2  -1  -4 1131.74   15.85
   2  -1   4 1202.81   15.57
  -2   1  -5  816.80   13.02
   2   1   5  835.87   11.53
   2   1   5  776.31   13.71
   2   1   5  918.86   13.38
  -2   1  -5  921.69   14.73
  -2   1  -5  857.21   11.64
  -2  -1  -5  880.59   11.67
   2  -1   5  949.19   14.30
   2  -1   5  924.75   11.36
   2  -1   5  884.75   13.35
  -2  -1  -5  936.07   14.43
  -2   1  -6   10.92    1.75
   2   1   6    6.64    1.08
   2   1   6    8.66    1.54
  -2   1  -6    8.80    1.60
   2   1   6    7.19    1.31
  -2   1  -6    6.87    1.24
   2  -1   6    8.61    1.63
  -2  -1  -6    8.09    1.22
  -2  -1  -6    7.14    1.45
   2  -1   6    8.07    1.40
   2  -1   6    6.86    1.10
   2   1   7  253.05    6.20
  -2   1  -7  266.64    6.77
   2   1   7  223.26    6.94
  -2   1  -7  295.03    8.00
  -2   1  -7  291.36    8.38
  -2  -1  -7  263.02    6.25
   2  -1   7  292.82    8.06
   2  -1   7  303.14    8.28
   2  -1   7  250.98    6.47
  -2  -1  -7  253.21    7.76
  -2   1  -8  143.71    5.95
  -2   1  -8  149.80    5.82
  -2   1  -8  134.94    4.99
   2   1   8  124.57    4.38
  -2  -1  -8  130.17    4.36
   2  -1   8  124.82    4.64
   2  -1   8  133.85    5.54
   2  -1   8  149.72    5.91
  -2  -1  -8  134.44    5.89
   2   1   9  498.95    8.81
  -2   1  -9  432.80    9.94
  -2   1  -9  508.03    9.91
  -2  -1  -9  470.23   11.05
  -2  -1  -9  483.57    8.64
   2  -1   9  532.70   11.03
   2  -1   9  484.29    9.46
  -2   1 -10    5.60    1.33
  -2   1 -10    3.50    1.09
   2   1  10    4.43    1.05
  -2  -1 -10    3.80    1.20
   2  -1  10    4.99    1.30
   2  -1  10    4.19    1.14
  -2  -1 -10    3.28    0.89
   2   1  11  125.29    4.66
  -2   1 -11  111.61    5.15
  -2   1 -11  133.33    5.73
   2  -1  11  139.42    5.94
  -2  -1 -11  117.67    5.71
  -2  -1 -11  116.89    4.44
  -2   1 -12  921.49   15.63
   2   1  12 1049.41   13.71
  -2   1 -12 1011.44   15.91
  -2  -1 -12 1035.73   17.39
  -2  -1 -12  947.39   13.03
   2  -1  12 1053.11   17.01
  -2   1 -13  233.85    7.94
   2   1  13  241.22    6.64
  -2   1 -13  204.76    7.41
   2  -1  13  238.36    8.27
  -2  -1 -13  219.11    6.29
  -2  -1 -13  201.59    7.96
   2   1  14  216.13    6.34
  -2   1 -14  195.79    7.47
  -2   1 -14  215.74    7.67
   2  -1  14  227.47    8.20
  -2  -1 -14  194.62    7.93
  -2  -1 -14  195.71    5.96
  -2   1 -15   24.28    2.85
   2   1  15   28.14    2.48
  -2   1 -15   30.66    2.98
   2  -1  15   33.27    3.22
  -2  -1 -15   23.33    2.96
  -2  -1 -15   29.80    2.48
   2   1  16   97.88    4.69
  -2   1 -16   83.96    5.19
  -2   1 -16   87.63    5.16
   2  -1  16   96.24    5.53
  -2  -1 -16   91.78    4.47
  -2  -1 -16   88.87    5.90
  -2   1 -17  121.98    6.45
  -2   1 -17  138.92    6.50
  -2  -1 -17  131.16    5.24
   2  -1  17  143.76    6.93
  -2  -1 -17  117.42    6.96
  -2   1 -18    1.45    1.45
  -2   1 -18   -0.35    1.16
  -2  -1 -18    1.15    0.80
  -2  -1 -18    4.32    1.95
  -2  -1 -18    0.23    0.87
   2  -1  18    0.27    0.91
  -2   1 -19    8.93    1.94
  -2   1 -19    7.30    1.95
   2  -1  19    6.57    1.74
  -2  -1 -19    5.68    2.01
  -2  -1 -19    9.14    1.58
  -2   1 -20    5.65    1.85
  -2   1 -20    4.93    1.71
  -2  -1 -20    5.56    1.40
   2  -1  20    7.24    1.84
  -2  -1 -20    3.92    2.02
  -2   1 -21   79.49    5.38
  -2   1 -21   73.12    5.75
   2  -1  21   81.92    5.55
  -2  -1 -21   75.33    6.08
  -2  -1 -21   77.17    4.35
  -2   1 -22  137.32    7.93
  -2   1 -22  135.74    7.22
   2  -1  22  142.95    7.43
  -2  -1 -22  134.26    8.22
  -2  -1 -22  132.44    5.77
  -2   1 -23    1.95    1.95
  -2   1 -23    1.28    1.48
  -2  -1 -23   -0.92    1.69
   2  -1  23    1.28    1.33
  -2  -1 -23    0.71    1.10
  -2   1 -24   13.87    2.67
  -2   1 -24    7.55    2.37
   2  -1  24   13.77    2.63
  -2  -1 -24   10.33    2.60
  -2  -1 -24   13.45    2.18
  -2   1 -25   68.01    5.47
  -2   1 -25   60.74    5.89
  -2  -1 -25   61.03    4.26
  -2  -1 -25   74.72    6.68
   2  -1  25   59.42    5.08
  -2   1 -26    4.90    2.01
  -2   1 -26    2.67    2.05
  -2  -1 -26    3.01    1.43
  -2  -1 -26    4.85    2.66
   2  -1  26    3.39    1.65
  -2   1 -27  237.99   11.75
  -2   1 -27  271.44   10.98
   2  -1  27  287.42   11.42
  -2  -1 -27  261.26   12.71
  -2  -1 -27  257.41    9.02
  -2   1 -28    5.46    2.06
  -2   1 -28    5.09    2.21
   2  -1  28    7.55    2.05
  -2  -1 -28    2.15    1.22
  -2  -1 -28    3.96    2.36
  -2   1 -29    3.99    2.44
  -2   1 -29    0.54    1.42
   2  -1  29    2.88    1.80
  -2  -1 -29   -0.32    2.01
  -2   1 -30   14.12    2.83
  -2   1 -30   13.15    3.40
   2  -1  30   16.17    3.09
  -2  -1 -30   16.91    3.97
  -2   1 -31    3.36    2.12
  -2   1 -31    3.07    1.79
   2  -1  31    3.52    2.06
  -2  -1 -31    6.87    2.99
  -2   1 -32   68.20    6.08
  -2   1 -32   62.83    6.81
  -2  -1 -32   63.63    7.30
  -2   1 -33    9.72    3.24
  -2   1 -33   14.58    3.19
  -2  -1 -33   14.41    3.79
  -2   1 -34   16.62    3.38
  -2   1 -34    7.31    2.99
  -2  -1 -34   14.95    4.19
  -2   1 -35    5.25    3.10
  -2  -1 -35    1.67    2.55
   2   2 -34    2.94    2.55
  -2  -2  34    0.84    2.48
   2  -2 -34   -1.62    2.78
   2   2 -33    2.62    2.73
  -2  -2  33    3.46    2.80
   2  -2 -33    1.26    2.02
   2   2 -32   19.81    4.42
  -2  -2  32   17.07    4.39
   2  -2 -32   18.80    4.09
   2   2 -31   24.33    4.71
  -2  -2  31   14.73    4.11
   2  -2 -31   15.68    3.85
   2   2 -30    7.67    3.06
   2  -2 -30    1.47    2.18
  -2  -2  30    2.39    2.79
  -2   2  29    1.59    1.88
   2   2 -29    2.69    2.04
  -2  -2  29   -1.51    2.44
   2  -2 -29    2.09    2.01
  -2   2  28    4.34    1.90
   2   2 -28    5.82    2.51
  -2  -2  28    5.62    2.84
   2  -2 -28    5.98    2.56
   2   2 -27    3.62    2.25
  -2   2  27    0.28    1.46
  -2  -2  27   -1.77    1.90
   2  -2 -27    1.36    2.03
  -2   2  26   14.01    2.74
   2   2 -26   21.18    3.97
   2  -2 -26   19.24    3.57
  -2  -2  26   13.43    3.12
  -2   2  25  306.71   11.20
   2  -2 -25  348.92   13.32
  -2  -2  25  331.41   14.49
  -2   2  24   -0.13    1.34
   2   2 -24   -1.52    1.95
  -2  -2  24   -2.66    2.59
   2  -2 -24    1.26    1.59
  -2   2  23  266.69    9.88
   2  -2 -23  293.89   11.65
  -2  -2  23  277.76   12.63
  -2   2  22   56.21    4.41
   2  -2 -22   68.25    5.53
  -2  -2  22   51.33    5.38
  -2   2  21  119.82    6.29
  -2  -2  21  119.18    7.88
   2  -2 -21  132.36    7.42
  -2   2  20   46.11    4.04
   2   2 -20   48.06    4.89
  -2  -2  20   34.85    4.42
  -2  -2  20   41.93    2.67
   2  -2 -20   42.47    4.27
  -2   2  19   30.30    3.21
   2   2 -19   24.70    3.46
  -2  -2  19   27.94    3.90
   2  -2 -19   26.99    3.29
  -2  -2  19   23.83    1.95
  -2   2  18   38.72    3.36
   2   2 -18   45.00    4.35
  -2  -2  18   49.16    5.06
  -2  -2  18   45.55    2.69
   2  -2 -18   44.97    4.19
   2   2 -17    0.33    1.20
  -2   2  17   -1.09    1.13
  -2  -2  17    1.06    0.67
  -2  -2  17   -2.07    1.70
   2  -2 -17    0.23    1.12
  -2   2  16   20.55    2.52
   2   2 -16   23.09    3.10
  -2  -2  16   21.27    1.80
   2  -2 -16   22.32    2.76
  -2  -2  16   19.20    2.89
  -2   2  15   52.74    3.69
   2   2 -15   63.43    4.83
  -2  -2  15   58.14    4.78
  -2  -2  15   58.40    2.87
   2  -2 -15   50.01    3.92
  -2   2  14   17.63    2.18
   2   2 -14   18.83    2.61
   2  -2 -14   14.60    2.15
  -2  -2  14   16.49    1.52
  -2  -2  14   16.32    2.67
   2   2 -13   34.31    3.43
  -2   2  13   30.73    2.72
  -2  -2  13   33.05    2.10
  -2  -2  13   29.81    3.35
   2  -2 -13   31.18    2.93
  -2   2  12  311.91    8.46
   2   2 -12  323.21   10.07
  -2  -2  12  295.24    6.38
   2  -2 -12  284.64    8.26
  -2  -2  12  274.73    9.40
   2   2 -11 1397.00   20.72
  -2   2  11 1511.79   18.09
  -2   2  11 1568.61   18.91
  -2  -2  11 1389.43   14.10
  -2  -2  11 1663.54   22.08
   2  -2 -11 1384.58   17.64
   2  -2 -11 1606.63   18.39
  -2   2  10  110.91    4.86
  -2   2  10  112.56    4.76
  -2  -2  10   97.82    5.46
  -2  -2  10  114.92    4.11
   2  -2 -10  104.06    4.53
   2  -2 -10  108.93    4.70
  -2   2   9   53.22    3.12
  -2   2   9   45.91    3.21
   2   2  -9   49.69    3.62
   2   2  -9   45.77    2.59
  -2  -2   9   47.30    2.65
   2  -2  -9   45.29    2.88
  -2  -2   9   40.01    3.53
   2  -2  -9   46.87    3.14
   2   2  -8  370.86    7.43
   2   2  -8  449.72   10.70
  -2   2   8  437.46    8.55
  -2   2   8  377.32    8.82
  -2  -2   8  379.03   10.28
   2  -2  -8  401.89    9.03
  -2  -2   8  380.51    7.36
   2  -2  -8  368.78    7.65
   2   2  -7   47.19    3.48
   2   2  -7   39.80    2.56
  -2   2   7   45.09    2.66
  -2   2   7   43.45    2.97
  -2  -2   7   39.02    3.26
   2  -2  -7   45.98    3.12
  -2  -2   7   40.19    2.45
   2  -2  -7   45.54    2.60
  -2   2   6  363.27    8.51
   2   2  -6  393.72    9.48
  -2   2   6  303.90    6.52
   2   2  -6  357.51    7.60
   2  -2  -6  303.59    6.34
  -2  -2   6  336.05    9.07
   2  -2  -6  388.72    9.04
  -2   2   5  207.85    5.12
   2   2  -5  174.47    5.47
   2   2  -5  238.95    7.44
  -2   2   5  198.75    6.41
  -2  -2   5  170.82    6.23
   2  -2  -5  204.79    6.63
   2  -2  -5  188.87    4.60
   2   2  -4   13.92    1.84
   2   2  -4   14.26    1.63
   2   2  -4   17.03    2.06
  -2   2   4   20.33    2.10
  -2  -2   4   16.87    2.01
   2  -2  -4   17.70    2.07
   2  -2  -4   18.89    1.42
   2   2  -3  588.86   12.24
  -2   2   3  730.90   13.18
  -2   2   3  720.58   11.77
   2   2  -3  571.40   10.83
   2   2  -3  572.86   11.61
   2   2  -3  621.11   10.79
  -2  -2   3  645.73   11.36
   2  -2  -3  652.16    9.05
   2  -2  -3  557.98    7.51
   2  -2  -3  675.92   12.03
  -2   2   2  377.46    9.27
   2   2  -2  358.35    8.00
  -2   2   2  394.87    8.92
   2   2  -2  311.57    8.14
   2   2  -2  320.06    9.06
  -2  -2   2  303.21    9.54
   2  -2  -2  307.20    5.20
   2  -2  -2  413.35    9.36
  -2  -2   2  361.38    8.36
   2  -2  -2  377.07    6.24
  -2   2   1  110.68    5.06
   2   2  -1   89.76    4.73
   2   2  -1   95.80    4.10
  -2   2   1  116.48    4.96
   2   2  -1  113.55    4.91
   2  -2  -1  110.85    3.15
   2  -2  -1  111.04    4.90
  -2  -2   1   85.43    5.03
   2  -2  -1  118.32    3.09
  -2  -2   1   96.36    4.21
   2   2   0  148.46    5.94
   2   2   0  206.04    6.57
  -2   2   0  229.65    7.07
  -2   2   0  217.38    7.10
   2   2   0  192.74    5.67
   2  -2   0  202.08    4.09
   2  -2   0  229.83    6.96
  -2  -2   0  170.42    6.77
  -2  -2   0  201.19    5.93
   2  -2   0  209.68    4.18
   2   2   1    5.24    1.07
   2   2   1    5.95    1.46
  -2   2  -1    7.88    0.97
  -2   2  -1    6.66    1.51
   2   2   1    6.19    1.37
  -2   2  -1    8.09    1.59
  -2  -2  -1    4.55    1.39
   2  -2   1    7.01    1.39
  -2  -2  -1    3.94    1.06
   2  -2   1    5.04    0.70
  -2   2  -2  311.83    5.68
  -2   2  -2  301.69    8.07
  -2   2  -2  301.77    8.34
   2   2   2  215.69    7.22
   2   2   2  237.73    6.04
   2  -2   2  313.08    8.22
  -2  -2  -2  262.59    6.42
   2  -2   2  290.58    7.85
   2  -2   2  277.04    4.76
  -2  -2  -2  250.67    8.35
  -2   2  -3   19.83    1.48
  -2   2  -3   16.78    2.13
  -2   2  -3   15.90    2.01
   2   2   3   14.31    1.56
   2   2   3   13.92    1.95
  -2  -2  -3   14.40    2.18
   2  -2   3   18.68    1.33
   2  -2   3   16.93    2.04
  -2  -2  -3   15.02    1.62
   2  -2   3   16.87    2.05
  -2   2  -4  189.95    4.69
  -2   2  -4  204.50    6.98
   2   2   4  162.62    4.87
  -2   2  -4  190.16    6.80
  -2  -2  -4  159.55    6.36
   2  -2   4  186.16    4.42
  -2  -2  -4  178.87    5.10
   2  -2   4  193.62    6.30
  -2   2  -5  596.41   12.15
   2   2   5  600.77    9.05
  -2   2  -5  619.96    8.78
  -2  -2  -5  593.97    9.05
   2  -2   5  624.01    8.32
   2  -2   5  569.19   11.04
  -2  -2  -5  604.93   12.68
  -2   2  -6    2.79    1.08
  -2   2  -6    0.49    0.58
   2   2   6    0.37    0.53
  -2   2  -6    0.23    0.72
   2  -2   6    0.12    0.55
   2  -2   6    2.60    0.95
  -2  -2  -6    0.54    0.93
  -2  -2  -6    0.41    0.56
  -2   2  -7   30.45    2.77
   2   2   7   23.71    1.89
  -2   2  -7   26.48    2.02
  -2   2  -7   31.28    2.93
  -2  -2  -7   24.01    2.65
   2  -2   7   27.25    2.54
  -2  -2  -7   23.66    1.86
   2  -2   7   22.99    1.88
   2   2   8  102.13    3.69
  -2   2  -8  118.21    4.32
  -2   2  -8  129.74    5.85
  -2   2  -8  128.38    5.88
  -2  -2  -8  108.37    3.80
   2  -2   8  125.28    5.29
   2  -2   8  108.59    4.18
  -2  -2  -8  102.70    5.55
  -2   2  -9  620.27   10.49
  -2   2  -9  461.73   11.56
  -2   2  -9  652.88   13.28
   2   2   9  547.03    8.45
   2  -2   9  556.80    9.82
  -2  -2  -9  546.96    8.36
   2  -2   9  621.79   11.80
  -2  -2  -9  549.47   12.72
  -2   2 -10   89.86    5.07
  -2   2 -10  102.77    5.25
   2   2  10   90.36    3.50
  -2   2 -10   84.42    4.09
  -2  -2 -10   85.28    3.28
   2  -2  10   78.09    3.86
   2  -2  10   93.36    4.72
  -2  -2 -10   82.67    5.18
  -2   2 -11 1248.70   16.00
  -2   2 -11 1258.87   18.33
  -2   2 -11 1125.42   18.18
   2   2  11 1109.88   12.57
   2  -2  11 1215.51   16.80
  -2  -2 -11 1178.57   12.49
   2  -2  11 1233.15   15.76
  -2  -2 -11 1240.29   19.94
   2   2  12  359.26    6.90
  -2   2 -12  321.83    8.52
  -2   2 -12  352.43   10.23
  -2  -2 -12  325.31    6.57
   2  -2  12  365.55    9.38
  -2  -2 -12  340.53   10.46
  -2   2 -13  130.58    6.41
   2   2  13  138.96    4.38
  -2   2 -13  127.07    5.57
  -2  -2 -13  123.03    4.18
   2  -2  13  143.42    6.09
  -2  -2 -13  113.49    6.26
   2   2  14   21.35    1.80
  -2   2 -14   18.90    2.39
  -2   2 -14   22.84    2.88
   2  -2  14   21.56    2.43
  -2  -2 -14   18.56    1.65
  -2  -2 -14   18.58    2.82
  -2   2 -15  179.49    7.86
   2   2  15  192.84    5.39
  -2   2 -15  175.34    7.16
   2  -2  15  190.37    7.10
  -2  -2 -15  157.26    4.59
  -2  -2 -15  145.86    7.52
  -2   2 -16  111.84    5.94
  -2   2 -16  122.42    6.81
  -2  -2 -16  103.40    3.84
   2  -2  16  126.46    5.88
  -2  -2 -16  102.82    6.48
  -2   2 -17   92.41    6.06
  -2   2 -17   83.12    5.35
  -2  -2 -17   64.63    3.40
  -2  -2 -17   71.14    3.34
  -2  -2 -17   76.64    5.68
   2  -2  17   84.10    4.93
  -2   2 -18  178.95    8.60
  -2   2 -18  156.75    7.56
  -2  -2 -18  133.32    4.93
  -2  -2 -18  148.75    8.08
   2  -2  18  161.59    6.87
  -2  -2 -18  149.05    4.93
  -2   2 -19   51.70    4.79
  -2   2 -19   49.52    4.50
  -2  -2 -19   52.47    3.08
   2  -2  19   57.97    4.20
  -2  -2 -19   43.48    2.83
  -2  -2 -19   39.96    4.51
  -2   2 -20    6.84    2.00
  -2   2 -20    7.64    2.18
  -2  -2 -20   11.42    1.64
   2  -2  20    7.05    1.65
  -2  -2 -20    8.30    1.47
  -2  -2 -20   10.06    2.59
  -2   2 -21    2.10    1.80
  -2   2 -21   -0.10    1.36
  -2  -2 -21    3.36    1.89
  -2  -2 -21    1.90    1.00
   2  -2  21    1.95    1.36
  -2   2 -22    4.37    2.02
  -2   2 -22    3.54    1.61
   2  -2  22    3.73    1.40
  -2  -2 -22    4.30    1.19
  -2  -2 -22    3.73    2.07
  -2   2 -23   74.33    6.00
  -2   2 -23   72.85    6.02
  -2  -2 -23   62.21    3.68
   2  -2  23   66.17    4.78
  -2  -2 -23   67.04    6.20
  -2   2 -24   33.12    4.27
  -2   2 -24   36.27    4.47
  -2  -2 -24   25.45    2.50
   2  -2  24   29.04    3.29
  -2  -2 -24   23.10    4.19
  -2   2 -25  728.43   19.56
  -2   2 -25  781.10   19.69
  -2  -2 -25  729.77   12.62
  -2  -2 -25  719.55   20.70
   2  -2  25  771.63   16.44
  -2   2 -26   17.07    3.55
  -2   2 -26   17.04    3.77
   2  -2  26   13.31    2.47
  -2  -2 -26   21.28    4.44
  -2   2 -27  755.46   20.86
  -2   2 -27  827.61   20.86
  -2  -2 -27  765.50   22.48
   2  -2  27  832.63   17.61
  -2   2 -28   43.90    5.44
  -2   2 -28   54.40    5.95
   2  -2  28   40.49    4.11
  -2  -2 -28   42.49    5.80
  -2   2 -29    9.63    2.96
  -2   2 -29    9.87    3.00
  -2  -2 -29    5.75    2.88
   2  -2  29    4.67    1.79
  -2   2 -30    4.49    2.46
  -2   2 -30    3.55    2.22
  -2  -2 -30    0.83    2.04
  -2   2 -31   56.23    6.51
  -2   2 -31   52.24    5.64
  -2  -2 -31   47.38    6.35
  -2   2 -32   12.62    3.60
  -2   2 -32   13.78    3.48
  -2  -2 -32   11.00    3.41
  -2   2 -33   -0.54    1.87
  -2   2 -33    2.92    2.16
  -2  -2 -33    4.15    2.80
  -2   2 -34   68.29    7.39
  -2   2 -34   69.55    6.75
  -2  -2 -34   67.37    7.96
   2   3 -33    6.33    2.94
  -2  -3  33    3.18    2.94
   2  -3 -33    4.74    2.68
   2   3 -32   -0.10    2.16
  -2  -3  32    0.90    2.43
   2  -3 -32    0.93    1.96
   2   3 -31    0.22    2.00
  -2  -3  31    5.20    3.22
   2  -3 -31    1.56    2.35
   2   3 -30   14.86    3.89
   2  -3 -30    7.92    3.15
   2   3 -29   29.76    4.84
   2  -3 -29   23.77    4.09
  -2  -3  29   17.46    4.25
   2   3 -28   10.45    3.14
  -2  -3  28    7.65    3.22
   2  -3 -28    4.98    2.44
   2   3 -27    5.49    2.60
  -2  -3  27    6.73    2.79
   2  -3 -27    7.58    2.44
  -2   3  26   36.31    3.97
   2   3 -26   54.16    5.99
   2  -3 -26   53.85    5.59
  -2  -3  26   49.31    6.31
  -2   3  25   24.90    3.10
   2  -3 -25   33.56    4.37
  -2  -3  25   24.29    4.42
   2   3 -24   71.87    6.46
  -2   3  24   57.10    4.51
   2  -3 -24   59.77    5.58
  -2  -3  24   53.49    6.19
  -2   3  23   67.46    4.70
  -2  -3  23   75.79    6.93
   2  -3 -23   82.57    6.30
   2   3 -22  146.02    8.63
   2  -3 -22  146.41    8.08
  -2  -3  22  133.98    9.33
   2   3 -21    3.81    1.93
  -2   3  21    2.73    1.51
  -2  -3  21    1.49    2.02
   2  -3 -21    3.37    1.89
  -2   3  20  916.18   16.21
   2  -3 -20  937.19   19.18
  -2   3  19  804.22   14.78
   2  -3 -19  804.59   17.27
  -2   3  18  335.26    9.35
  -2  -3  18  310.86   12.52
   2  -3 -18  337.14   10.87
   2   3 -17    1.15    1.24
  -2   3  17    0.67    1.01
  -2  -3  17    2.49    1.65
   2  -3 -17   -1.27    1.53
  -2   3  16   35.14    3.07
   2   3 -16   43.66    4.16
   2  -3 -16   37.41    3.50
  -2  -3  16   40.36    4.60
   2   3 -15   98.16    6.09
  -2   3  15   95.63    4.79
  -2  -3  15   89.00    6.43
   2  -3 -15   90.24    5.14
   2   3 -14   38.71    3.86
  -2   3  14   36.52    3.05
  -2  -3  14   25.62    3.52
   2  -3 -14   33.93    3.09
   2   3 -13  218.15    8.81
  -2   3  13  212.45    6.95
  -2  -3  13  193.12    9.00
   2  -3 -13  198.47    6.96
   2   3 -12  152.22    7.29
  -2   3  12  148.68    5.76
   2  -3 -12  117.16    5.15
  -2  -3  12  130.44    7.27
  -2   3  11   96.52    4.58
   2   3 -11   95.00    5.63
  -2   3  11   89.27    4.54
   2  -3 -11   79.39    4.09
  -2  -3  11   80.86    5.39
   2   3 -10  310.79    9.68
  -2   3  10  339.67    8.11
   2   3 -10  306.81    6.09
  -2   3  10  304.73    8.19
  -2  -3  10  267.64    9.44
   2  -3 -10  282.58    7.33
   2   3  -9  717.33   10.07
  -2   3   9  797.36   11.83
   2   3  -9  703.92   14.66
  -2   3   9  838.01   13.26
  -2  -3   9  828.20   16.24
   2  -3  -9  923.03   14.27
   2  -3  -9  780.79   11.56
  -2   3   8   49.25    2.67
   2   3  -8   45.65    3.62
  -2   3   8   48.44    3.33
   2   3  -8   45.85    2.72
   2  -3  -8   44.20    2.63
  -2  -3   8   45.84    3.86
   2  -3  -8   52.95    3.61
   2   3  -7   27.94    2.82
   2   3  -7   26.42    2.14
  -2   3   7   30.64    2.06
  -2   3   7   28.08    2.63
   2  -3  -7   28.68    2.03
  -2  -3   7   25.78    2.89
   2  -3  -7   27.39    2.63
  -2   3   6  694.11   12.34
   2   3  -6  615.89   10.54
   2   3  -6  587.22   12.32
  -2   3   6  583.34    8.36
   2  -3  -6  607.76    8.44
   2  -3  -6  753.80   13.05
  -2  -3   6  663.79   13.43
   2   3  -5  456.24    9.55
  -2   3   5  541.52   10.80
   2   3  -5  398.20   10.38
  -2   3   5  468.16    6.88
   2  -3  -5  513.87    7.04
  -2  -3   5  492.17   11.13
  -2   3   4  225.93    7.10
   2   3  -4  229.77    6.99
   2   3  -4  254.61    8.04
   2  -3  -4  222.85    4.19
  -2  -3   4  198.78    6.98
   2   3  -3  421.31   10.47
   2   3  -3  487.76   10.03
   2  -3  -3  445.32    5.24
  -2  -3   3  469.96   10.52
   2  -3  -3  451.33    5.82
  -2   3   2   68.21    4.14
   2   3  -2   52.11    3.34
   2   3  -2   57.07    3.59
  -2  -3   2   48.76    4.30
  -2  -3   2   64.29    3.84
   2  -3  -2   67.07    1.74
   2  -3  -2   63.71    1.77
  -2   3   1   95.92    4.97
   2   3  -1   78.19    4.15
  -2  -3   1   95.00    4.57
  -2  -3   1   74.74    5.08
  -2   3   0   17.99    2.22
   2   3   0   11.23    1.58
  -2  -3   0   10.81    2.28
  -2  -3   0   18.24    2.25
  -2   3  -1 1210.02   18.02
   2   3   1 1338.75   15.47
  -2  -3  -1 1257.77   19.43
  -2  -3  -1 1293.20   15.70
   2   3   2 1675.19   16.87
  -2   3  -2 1530.00   20.56
  -2  -3  -2 1495.96   21.58
  -2  -3  -2 1642.39   16.97
   2   3   3  279.76    6.87
  -2   3  -3  315.00    4.41
  -2   3  -3  321.11    9.44
  -2  -3  -3  276.90    9.48
   2  -3   3  295.60    3.93
  -2  -3  -3  281.13    6.77
   2   3   4  507.04    8.79
  -2   3  -4  520.79    6.46
   2  -3   4  507.11    5.90
  -2   3  -5 1898.34   23.47
   2   3   5 1781.72   16.05
  -2   3  -5 2041.16   14.15
  -2  -3  -5 2005.07   16.74
   2  -3   5 2198.75   13.72
  -2  -3  -5 1815.65   23.43
  -2   3  -6 1513.24   21.28
   2   3   6 1557.73   14.76
  -2   3  -6 1643.24   13.35
  -2  -3  -6 1639.38   22.50
   2  -3   6 1725.00   13.28
  -2  -3  -6 1619.44   14.57
  -2   3  -7    1.84    0.70
  -2   3  -7    2.44    1.58
   2   3   7    1.08    0.60
   2  -3   7    1.92    0.74
  -2  -3  -7    1.82    0.69
  -2  -3  -7    0.75    1.06
  -2   3  -8   40.88    2.48
   2   3   8   36.04    2.14
  -2   3  -8   49.05    3.68
  -2   3  -8   46.17    3.88
   2  -3   8   41.35    2.41
  -2  -3  -8   38.68    2.14
   2  -3   8   43.08    3.15
  -2  -3  -8   36.68    3.50
   2   3   9   18.42    1.54
  -2   3  -9   22.01    2.86
  -2   3  -9   19.75    2.40
  -2   3  -9   23.42    1.97
   2  -3   9   22.25    1.88
   2  -3   9   20.87    2.23
  -2  -3  -9   20.72    1.51
  -2  -3  -9   23.23    2.88
  -2   3 -10    1.53    1.24
  -2   3 -10    1.70    0.80
   2   3  10    2.18    0.64
  -2  -3 -10    0.44    1.09
   2  -3  10    2.84    1.08
  -2  -3 -10    2.57    0.67
   2  -3  10    2.44    0.83
   2   3  11  275.78    5.19
  -2   3 -11  283.92    7.33
  -2   3 -11  308.02   10.16
   2  -3  11  305.69    8.29
   2  -3  11  284.04    7.38
  -2  -3 -11  278.69    5.04
  -2  -3 -11  284.75   10.02
  -2   3 -12   22.10    2.24
   2   3  12   23.28    1.51
  -2   3 -12   24.49    3.10
   2  -3  12   24.56    2.42
   2  -3  12   24.19    2.33
  -2  -3 -12   22.73    3.01
  -2  -3 -12   24.07    1.46
   2   3  13   38.36    1.85
  -2   3 -13   44.24    4.27
  -2   3 -13   41.27    3.16
   2  -3  13   42.28    3.21
  -2  -3 -13   31.76    3.73
  -2  -3 -13   37.61    1.76
   2   3  14  225.56    4.29
  -2   3 -14  205.98    7.31
  -2   3 -14  232.05    9.64
   2  -3  14  218.44    7.26
  -2  -3 -14  214.25    4.04
  -2   3 -15  110.27    5.59
  -2   3 -15  111.64    6.96
  -2  -3 -15   91.95    6.23
  -2  -3 -15  107.59    2.78
   2  -3  15  102.58    5.01
  -2   3 -16   23.47    3.31
  -2   3 -16   23.35    2.81
  -2  -3 -16   20.52    3.12
  -2  -3 -16   23.57    1.33
  -2  -3 -16   20.64    1.40
   2  -3  16   26.55    2.65
  -2   3 -17   54.12    4.42
  -2  -3 -17   42.86    1.85
  -2  -3 -17   50.29    1.89
   2  -3  17   51.00    3.68
  -2  -3 -17   46.03    4.75
  -2   3 -18  321.33   11.88
  -2   3 -18  305.00   10.34
  -2  -3 -18  273.36    4.19
  -2  -3 -18  257.22   10.92
  -2  -3 -18  264.81    4.33
   2  -3  18  323.40    9.26
  -2   3 -19   97.86    6.11
  -2   3 -19  103.09    6.91
  -2  -3 -19   93.81    2.54
  -2  -3 -19   94.90    2.51
  -2   3 -20   76.36    5.58
  -2   3 -20   91.28    6.58
   2  -3  20   89.12    5.04
  -2  -3 -20   67.56    2.16
  -2  -3 -20   81.66    6.58
  -2   3 -21   23.44    3.58
  -2   3 -21   25.76    3.50
   2  -3  21   29.51    3.09
  -2  -3 -21   27.63    3.95
  -2   3 -22   15.81    3.16
  -2   3 -22   14.80    2.82
   2  -3  22   19.29    2.54
  -2  -3 -22   16.12    3.64
  -2   3 -23   52.14    5.30
  -2   3 -23   51.23    5.03
   2  -3  23   56.46    4.26
  -2  -3 -23   41.30    5.10
  -2   3 -24   56.27    5.33
  -2   3 -24   49.86    5.14
   2  -3  24   58.87    4.38
  -2  -3 -24   60.30    6.28
  -2   3 -25   39.04    4.88
  -2   3 -25   33.14    4.37
   2  -3  25   40.34    3.67
  -2  -3 -25   34.07    4.84
  -2   3 -26  374.11   14.44
  -2   3 -26  358.81   14.27
  -2  -3 -26  346.88   14.89
  -2   3 -27   16.19    3.51
  -2   3 -27   13.81    3.30
  -2  -3 -27   22.09    4.21
  -2   3 -28   39.95    5.15
  -2   3 -28   35.18    4.87
  -2  -3 -28   29.87    4.99
  -2   3 -29    0.25    2.11
  -2   3 -29   -0.38    1.76
  -2  -3 -29   -2.02    2.28
  -2   3 -30   35.67    5.28
  -2   3 -30   33.71    5.01
  -2  -3 -30   40.61    5.77
  -2   3 -31  139.31    9.99
  -2   3 -31  113.21    8.85
  -2  -3 -31  133.72   10.37
  -2   3 -32   -3.16    2.54
  -2   3 -32    0.25    2.24
  -2  -3 -32    2.76    2.86
  -2   3 -33   50.09    6.37
  -2   3 -33   49.28    6.24
  -2  -3 -33   53.85    6.96
   2   4 -32    3.66    2.92
   2  -4 -32   -3.20    2.70
   2   4 -31   22.18    4.67
   2  -4 -31   17.09    3.92
  -2  -4  31   14.67    4.23
   2   4 -30   57.47    6.69
  -2  -4  30   50.76    7.27
   2  -4 -30   61.65    6.40
   2   4 -29    0.41    1.79
  -2  -4  29    3.96    3.04
   2  -4 -29    0.59    1.86
   2   4 -28    0.22    1.80
   2  -4 -28    3.24    2.03
  -2  -4  28   -1.80    2.43
   2   4 -27    7.95    2.73
  -2  -4  27    6.31    3.20
   2  -4 -27   10.05    2.89
   2   4 -26   -0.01    1.62
  -2  -4  26    5.03    3.17
   2  -4 -26   -0.21    1.73
   2   4 -25   28.28    4.44
  -2  -4  25   22.49    4.76
   2  -4 -25   22.92    3.79
   2   4 -24   37.60    4.98
   2  -4 -24   32.44    4.27
  -2  -4  24   25.70    5.11
   2   4 -23   57.64    5.72
   2  -4 -23   60.07    5.31
  -2  -4  23   45.75    6.08
  -2   4  22   47.22    3.86
   2   4 -22   57.46    5.59
  -2  -4  22   40.76    5.68
   2  -4 -22   48.01    4.65
   2   4 -21   13.82    3.06
  -2   4  21   10.95    1.97
  -2  -4  21    4.72    2.24
   2  -4 -21   10.62    2.50
   2   4 -20  417.52   14.15
  -2   4  20  360.35    9.72
  -2  -4  20  333.61   14.24
   2  -4 -20  405.51   12.62
  -2   4  19   46.78    3.54
   2   4 -19   54.21    5.07
  -2  -4  19   39.70    5.07
   2  -4 -19   49.70    4.47
  -2   4  18  230.98    7.61
   2   4 -18  238.75   10.38
   2  -4 -18  234.03    9.11
   2   4 -17   35.87    4.12
  -2   4  17   32.67    2.95
  -2  -4  17   28.74    4.58
   2  -4 -17   31.90    3.44
   2   4 -16  274.72   10.42
  -2   4  16  276.21    8.13
  -2  -4  16  240.41   11.58
   2  -4 -16  249.90    8.82
   2   4 -15   17.87    2.87
  -2   4  15   14.95    2.08
   2  -4 -15   17.02    2.40
  -2  -4  15   17.34    3.40
   2   4 -14   45.05    4.36
  -2   4  14   41.67    3.18
  -2  -4  14   45.55    4.96
   2  -4 -14   39.54    3.32
   2   4 -13    2.14    1.47
  -2   4  13    0.63    0.84
  -2  -4  13    2.69    1.85
   2  -4 -13    0.98    0.93
   2   4 -12  177.32    8.06
  -2   4  12  170.60    6.43
  -2   4  12  161.92    5.98
  -2  -4  12  148.49    8.11
   2  -4 -12  160.45    6.02
   2   4 -11    1.35    1.28
  -2   4  11    1.01    0.80
  -2   4  11    1.36    0.83
   2   4 -11    2.13    0.67
  -2  -4  11   -1.17    1.28
   2  -4 -11    1.72    1.06
  -2   4  10  310.35    8.67
   2   4 -10  289.72    6.04
   2   4 -10  328.28   10.35
  -2   4  10  325.18    7.72
  -2  -4  10  289.61   10.84
   2  -4 -10  301.28    7.38
   2   4  -9  106.29    5.94
  -2   4   9  113.26    4.23
  -2   4   9  108.27    5.24
   2   4  -9  104.16    4.01
  -2  -4   9   96.46    6.26
   2  -4  -9   98.04    4.00
   2   4  -8    0.57    0.55
  -2   4   8    1.53    0.66
   2   4  -8    1.08    0.96
  -2   4   8    1.12    0.96
  -2  -4   8    1.12    1.36
   2  -4  -8    0.66    0.62
   2   4  -7    3.54    1.05
  -2   4   7    4.01    1.35
  -2   4   7    4.98    0.87
   2   4  -7    4.12    1.13
  -2  -4   7    2.36    1.56
   2  -4  -7    4.01    0.76
  -2   4   6    5.59    0.80
   2   4  -6    5.50    1.29
  -2   4   6    5.77    1.48
   2   4  -6    6.02    1.53
   2  -4  -6    4.44    0.80
  -2  -4   6    6.43    1.89
  -2   4   5  240.40    7.90
   2   4  -5  239.08    8.21
  -2   4   5  253.49    4.14
   2   4  -5  225.59    6.98
  -2  -4   5  234.88    8.86
   2  -4  -5  242.10    4.03
   2   4  -4  613.91   12.74
  -2  -4   4  639.22   14.02
   2   4  -3  192.33    7.18
  -2  -4   3  183.36    7.34
  -2   4   2    7.49    1.70
  -2  -4   2    8.39    1.82
  -2  -4   1  130.51    7.07
  -2  -4   1  140.41    5.95
  -2   4   0    1.06    1.09
  -2  -4   0    0.05    1.18
  -2  -4   0    2.37    1.18
   2   4   1    2.96    1.04
  -2   4  -1    4.44    1.68
  -2  -4  -1    5.59    1.85
   2   4   2 1182.28   15.50
  -2  -4  -2 1189.60   15.39
   2   4   3  656.70   11.02
  -2   4  -3  719.51   14.83
  -2  -4  -3  672.01   15.58
  -2  -4  -3  712.66   11.39
   2   4   4 1199.06   14.44
  -2  -4  -4 1225.15   14.42
   2   4   5  162.13    5.28
  -2   4  -5  217.53    8.47
   2  -4   5  200.04    2.78
  -2  -4  -5  190.79    5.56
  -2  -4  -5  180.29    8.08
  -2   4  -6 1477.49   22.75
   2   4   6 1563.61   15.42
  -2   4  -6 1527.14   10.64
   2  -4   6 1515.07   10.15
  -2  -4  -6 1666.91   15.48
  -2  -4  -6 1750.26   24.74
   2   4   7    4.80    1.00
  -2   4  -7    5.74    0.84
  -2  -4  -7    3.73    1.49
   2  -4   7    5.33    0.75
  -2  -4  -7    7.45    1.15
  -2   4  -8    0.30    0.56
  -2   4  -8    1.73    1.74
   2   4   8    0.82    0.64
   2  -4   8    0.62    0.44
  -2  -4  -8    1.50    0.67
  -2  -4  -8    0.01    1.09
   2   4   9   19.29    1.52
  -2   4  -9   19.91    1.80
  -2   4  -9   23.05    3.15
   2  -4   9   21.01    1.64
  -2  -4  -9   20.54    1.60
  -2  -4  -9   16.10    2.83
  -2   4 -10  469.75   13.46
   2   4  10  379.53    6.08
  -2   4 -10  434.41    8.44
  -2  -4 -10  406.11    6.33
   2  -4  10  447.59    8.04
  -2  -4 -10  404.83   12.50
   2   4  11   46.82    1.86
  -2   4 -11   55.70    4.99
  -2   4 -11   50.25    2.99
  -2  -4 -11   53.56    4.75
   2  -4  11   54.78    3.03
  -2  -4 -11   41.91    1.79
  -2   4 -12    3.59    1.63
  -2   4 -12    3.02    0.99
   2  -4  12    2.56    0.95
  -2  -4 -12    1.99    0.41
  -2   4 -13  281.28   11.34
  -2   4 -13  259.20    7.65
   2  -4  13  259.94    7.37
  -2   4 -14    2.61    1.16
  -2   4 -14    2.93    2.04
  -2  -4 -14    3.56    1.69
  -2   4 -15  331.96    9.56
  -2   4 -15  349.01   12.80
  -2   4 -16   13.30    2.96
  -2   4 -16   11.45    2.04
  -2  -4 -16    6.93    2.24
  -2   4 -17   27.35    3.08
  -2  -4 -17   26.56    4.01
  -2   4 -18   56.42    4.45
  -2  -4 -18   47.27    5.31
  -2   4 -19   91.21    7.00
  -2   4 -19   81.27    5.50
   2  -4  19   94.83    4.88
  -2  -4 -19   78.36    6.72
  -2   4 -20  190.46   10.04
  -2   4 -20  180.60    8.28
   2  -4  20  193.21    7.04
  -2  -4 -20  165.91    9.67
  -2   4 -21    1.14    2.03
  -2   4 -21    0.90    1.39
  -2  -4 -21    3.21    2.14
   2  -4  21    1.26    0.89
  -2   4 -22   26.80    4.08
  -2   4 -22   25.13    3.45
   2  -4  22   27.31    2.77
  -2  -4 -22   21.72    3.99
  -2   4 -23   -0.64    1.39
  -2   4 -23    1.97    1.95
  -2  -4 -23    1.48    1.88
  -2   4 -24    1.50    1.65
  -2   4 -24    1.46    1.73
  -2  -4 -24    4.55    2.23
  -2   4 -25    3.25    2.34
  -2   4 -25    5.45    2.28
  -2  -4 -25    3.79    2.35
  -2   4 -26  174.41    9.67
  -2   4 -26  184.54   10.79
  -2  -4 -26  152.94   10.21
  -2   4 -27   68.17    6.35
  -2   4 -27   81.77    7.45
  -2  -4 -27   71.87    7.36
  -2   4 -28    7.02    2.55
  -2   4 -28   12.79    3.47
  -2  -4 -28   12.10    3.46
  -2   4 -29   -1.05    2.05
  -2   4 -29    0.45    1.86
  -2  -4 -29    5.58    2.93
  -2   4 -30   33.05    5.33
  -2   4 -30   34.44    5.02
  -2  -4 -30   29.83    5.28
  -2   4 -31   11.38    3.75
  -2   4 -31    8.96    3.00
  -2  -4 -31   15.61    4.34
  -2   4 -32   47.35    5.99
  -2   4 -32   54.20    6.81
  -2  -4 -32   45.71    6.60
   2   5 -30    2.05    2.39
   2   5 -30    0.97    2.14
   2  -5 -30   -0.77    2.20
   2   5 -29    4.65    2.65
   2  -5 -29    4.15    2.49
   2   5 -28   27.82    4.80
   2  -5 -28   23.75    4.09
   2   5 -27    0.94    1.74
  -2  -5  27    2.11    2.70
   2  -5 -27    0.81    2.00
   2   5 -26    3.91    2.52
  -2  -5  26    1.06    2.45
   2  -5 -26   -2.50    2.02
   2   5 -25   11.03    3.09
  -2  -5  25    5.94    3.13
   2  -5 -25    8.41    2.59
   2   5 -24   -2.24    2.38
   2  -5 -24    4.79    2.21
  -2  -5  24   -2.84    2.81
   2   5 -23   16.34    3.40
  -2  -5  23   15.08    4.08
   2  -5 -23    6.28    2.14
   2   5 -22   14.32    3.45
  -2  -5  22    4.82    3.26
   2  -5 -22    9.04    2.62
   2   5 -21  744.00   19.68
   2  -5 -21  767.50   18.60
   2   5 -20   60.96    5.71
  -2  -5  20   66.39    7.20
   2  -5 -20   64.92    5.38
   2   5 -19   28.91    3.93
  -2  -5  19   23.70    4.57
   2  -5 -19   37.69    4.09
  -2   5  18  279.85    8.28
   2   5 -18  315.03   12.19
   2  -5 -18  299.11   10.52
  -2  -5  18  270.63   13.50
   2   5 -17  371.17   12.84
  -2   5  17  374.56    9.40
   2  -5 -17  379.05   11.38
  -2  -5  17  355.24   15.16
   2   5 -16   16.79    3.05
  -2   5  16   23.06    2.52
   2  -5 -16   19.42    2.67
  -2  -5  16   13.31    3.47
   2   5 -15  182.14    8.61
  -2   5  15  194.37    6.95
  -2  -5  15  171.45   10.12
   2  -5 -15  188.63    7.39
   2   5 -14   24.52    3.41
  -2   5  14   26.04    2.74
  -2  -5  14   24.65    4.13
   2  -5 -14   24.15    2.67
  -2   5  13    2.91    1.26
   2   5 -13    3.95    1.60
   2  -5 -13    2.99    1.08
  -2  -5  13    3.41    1.85
  -2   5  12    2.81    1.19
   2   5 -12    3.64    0.69
   2   5 -12    5.12    1.82
  -2  -5  12    3.74    1.97
   2  -5 -12    2.91    1.03
  -2   5  11  111.66    5.49
   2   5 -11  104.36    3.61
  -2   5  11  106.36    4.37
   2   5 -11  113.91    6.57
   2  -5 -11  107.46    4.55
  -2   5  10   75.01    4.58
   2   5 -10   65.42    3.17
  -2   5  10   64.86    3.27
   2   5 -10   67.61    4.92
   2  -5 -10   67.64    3.45
  -2  -5  10   66.54    5.69
   2   5  -9   45.24    4.09
  -2   5   9   45.12    2.48
  -2   5   9   44.26    3.66
   2   5  -9   40.84    2.81
   2  -5  -9   43.50    2.59
  -2  -5   9   44.69    4.71
   2   5  -8   60.25    3.63
  -2   5   8   58.01    4.05
   2   5  -8   62.98    4.61
  -2   5   8   59.07    2.51
  -2  -5   8   56.60    5.17
   2  -5  -8   55.41    2.57
  -2   5   7   10.70    0.98
   2   5  -7   10.03    1.63
  -2   5   7   12.75    2.10
   2   5  -7   10.25    2.04
  -2  -5   7   12.90    2.71
   2  -5  -7   11.56    1.12
  -2   5   6  167.83    7.03
   2   5  -6  139.50    5.63
  -2   5   6  124.32    2.63
   2   5  -6  160.70    7.17
   2  -5  -6  126.06    2.67
  -2  -5   6  152.49    8.05
   2   5  -5  501.78   12.36
  -2   5   5  540.83   12.80
  -2  -5   5  501.89   14.08
  -2   5   4  181.98    7.67
   2   5  -4  186.34    7.59
  -2  -5   4  172.68    8.17
  -2   5   3   52.93    4.27
   2   5  -3   46.58    3.87
  -2  -5   3   48.22    4.25
  -2   5   2   48.13    4.06
   2   5  -2   49.82    3.96
  -2  -5   2   47.32    4.10
  -2   5   1  128.40    6.74
  -2  -5   1  115.68    6.17
  -2   5   0    7.76    2.00
  -2  -5   0    7.05    2.09
  -2  -5   0    7.63    1.85
  -2   5  -1   90.72    5.59
  -2  -5  -1   87.57    5.13
  -2   5  -2   46.80    4.19
  -2  -5  -2   50.44    3.78
  -2  -5  -2   45.82    4.47
  -2   5  -3  122.69    6.68
  -2  -5  -3  114.06    5.45
  -2  -5  -3  111.56    6.75
  -2  -5  -4  507.77   14.24
  -2  -5  -4  486.27   10.46
  -2   5  -5 1160.84   21.05
  -2  -5  -5 1193.88   15.84
  -2  -5  -6  453.46   13.99
  -2  -5  -6  475.03    9.95
  -2   5  -7  189.69    8.84
   2   5   7  135.41    4.75
  -2   5  -7  149.50    2.71
  -2  -5  -7  163.68    8.25
  -2  -5  -7  168.54    5.67
   2   5   8   66.63    3.15
  -2   5  -8   97.94    2.82
  -2   5  -8   92.71    6.22
   2  -5   8   96.51    2.79
  -2  -5  -8   84.92    5.97
  -2  -5  -8   77.92    3.63
  -2   5  -9  132.26    7.58
   2   5   9   86.12    3.29
  -2   5  -9  122.17    3.71
  -2  -5  -9   99.97    6.52
   2  -5   9  128.05    3.64
  -2   5 -10   73.01    5.79
   2   5  10   79.48    2.72
  -2   5 -10   71.44    3.16
  -2  -5 -10   73.06    5.66
   2  -5  10   83.38    3.27
   2   5  11   52.79    1.68
  -2   5 -11   68.20    5.69
  -2   5 -11   73.86    3.48
   2   5  11   43.94    1.62
  -2  -5 -11   61.28    5.49
   2  -5  11   83.92    3.58
  -2   5 -12  136.52    8.03
  -2   5 -12  126.31    4.82
   2  -5  12  141.26    4.89
  -2  -5 -12  122.49    7.79
  -2   5 -13   -0.66    1.57
  -2   5 -13   -0.71    0.86
  -2  -5 -13    0.23    1.59
  -2   5 -14   74.93    6.29
  -2   5 -14   60.54    3.79
  -2  -5 -14   61.08    5.69
  -2   5 -15  334.95    9.39
  -2   5 -15  367.57   14.12
  -2   5 -16   86.46    6.98
  -2   5 -16   69.52    4.46
  -2  -5 -16   71.24    6.26
  -2   5 -17  185.18    7.47
  -2  -5 -17  164.90    9.83
  -2   5 -18   31.56    3.33
  -2   5 -18   40.70    5.16
  -2  -5 -18   29.90    4.49
  -2   5 -19   19.47    2.80
  -2   5 -19   18.42    3.63
  -2  -5 -19   17.66    3.51
  -2   5 -20   34.38    3.75
  -2   5 -20   36.46    4.77
  -2  -5 -20   29.86    4.55
  -2   5 -21   73.14    5.47
  -2  -5 -21   72.58    6.76
  -2   5 -22   12.17    2.46
  -2   5 -22   14.29    3.47
  -2  -5 -22   10.68    3.06
  -2   5 -23   54.26    6.11
  -2   5 -23   53.15    4.90
  -2  -5 -23   49.14    6.04
  -2   5 -24    4.67    1.92
  -2   5 -24    4.45    2.33
  -2  -5 -24    3.05    2.29
  -2   5 -25   64.48    5.75
  -2   5 -25   79.73    7.47
  -2  -5 -25   69.54    7.38
  -2   5 -26    2.80    2.10
  -2   5 -26    1.79    2.20
  -2  -5 -26   -0.86    2.04
  -2   5 -27   15.82    3.21
  -2   5 -27   13.37    3.67
  -2  -5 -27   18.34    4.41
  -2   5 -28    1.85    1.96
  -2   5 -28    2.60    2.80
  -2  -5 -28    2.00    2.59
  -2   5 -29   18.68    3.77
  -2   5 -29   28.31    5.05
  -2  -5 -29   21.69    4.90
  -2   5 -30    4.36    3.11
  -2   5 -30    1.73    2.09
  -2  -5 -30    4.54    3.11
   2   6 -27   -1.92    2.50
   2   6 -27    0.86    2.38
   2   6 -26   30.60    4.76
   2   6 -26   25.04    4.65
   2   6 -25    1.95    1.78
   2   6 -25    5.80    2.64
   2  -6 -25    5.77    2.33
   2   6 -24    1.25    1.65
   2  -6 -24    5.53    2.47
   2   6 -23   -0.67    1.71
   2  -6 -23    1.51    1.64
   2   6 -22   14.34    3.25
  -2  -6  22   13.67    4.00
   2  -6 -22   18.32    3.27
   2   6 -21  261.28   11.94
   2  -6 -21  273.17   10.95
  -2  -6  21  242.82   14.13
   2   6 -20    1.95    2.30
  -2  -6  20    0.36    2.49
   2  -6 -20   -2.93    2.27
   2   6 -19  708.14   18.89
   2  -6 -19  701.22   16.60
   2   6 -18   24.35    3.66
  -2  -6  18   21.98    4.73
   2  -6 -18   23.63    3.09
   2   6 -17   10.05    2.77
  -2  -6  17    6.60    2.52
   2  -6 -17    3.83    1.41
   2   6 -16  241.01   10.33
  -2  -6  16  226.52   12.58
   2  -6 -16  254.94    8.88
   2   6 -15  441.19   13.77
   2  -6 -15  432.27   10.94
  -2   6  14   15.13    2.29
   2   6 -14   10.97    2.43
  -2  -6  14   11.49    3.31
   2  -6 -14   10.77    1.90
  -2   6  13   25.59    2.84
   2   6 -13   26.52    3.48
  -2  -6  13   23.78    4.20
   2  -6 -13   24.52    2.51
  -2   6  12  121.65    6.00
   2   6 -12  126.08    7.18
  -2  -6  12  113.90    8.30
   2  -6 -12  122.26    5.03
   2   6 -11   98.07    6.31
  -2   6  11  106.90    5.65
  -2  -6  11   83.23    7.11
   2  -6 -11   91.91    4.17
   2   6 -10   85.61    5.79
  -2   6  10   95.54    5.49
   2   6 -10   80.86    3.96
  -2  -6  10   78.68    6.80
   2  -6 -10   79.88    3.59
  -2   6   9   42.03    3.67
   2   6  -9   45.37    3.20
   2   6  -9   44.38    4.05
  -2  -6   9   37.28    4.58
   2  -6  -9   41.85    2.32
   2   6  -8   24.82    2.47
  -2   6   8   24.35    2.86
   2   6  -8   23.41    3.02
   2  -6  -8   18.89    1.36
  -2  -6   8   22.76    3.77
  -2   6   7   -0.29    1.22
   2   6  -7    0.65    0.77
   2   6  -7    0.70    1.24
  -2  -6   7    2.63    1.91
   2   6  -6    9.03    2.02
  -2   6   6    9.93    2.15
  -2  -6   6   12.75    2.95
  -2   6   5   50.85    4.44
   2   6  -5   40.01    3.72
  -2  -6   5   41.26    4.45
  -2   6   4   12.12    2.48
   2   6  -4   13.11    2.36
  -2  -6   4   11.71    2.56
  -2   6   3  233.97    9.36
   2   6  -3  228.89    8.69
   2   6  -2   55.58    4.37
  -2  -6   2   59.61    4.95
  -2   6   1   15.67    2.82
   2   6  -1   11.20    2.14
  -2  -6   1   15.61    2.74
  -2   6   0  206.31    9.14
  -2  -6   0  172.94    8.00
  -2   6  -1  559.98   14.99
  -2  -6  -1  531.93   13.66
  -2   6  -2  757.76   17.52
  -2  -6  -2  706.32   15.41
  -2   6  -3   12.57    2.78
  -2  -6  -3   11.68    2.34
  -2   6  -4  399.23   13.17
  -2  -6  -4  502.28   15.20
  -2   6  -5 2032.53   30.36
  -2  -6  -5 2184.31   31.12
   2   6   6  158.67    5.75
  -2  -6  -6  163.30    8.80
  -2   6  -7   79.61    6.22
   2   6   7   70.31    3.60
  -2  -6  -7   74.38    6.03
  -2   6  -8  101.96    7.02
   2   6   8   94.01    3.98
  -2  -6  -8   90.79    6.77
  -2   6  -9   35.17    4.37
   2   6   9   28.06    2.01
  -2  -6  -9   27.58    3.89
  -2   6 -10    2.24    1.68
  -2  -6 -10   -0.36    1.51
  -2   6 -11   51.30    5.49
  -2  -6 -11   66.36    5.99
  -2   6 -12  241.29   11.20
  -2  -6 -12  239.93   11.03
  -2   6 -13  243.01   11.47
  -2  -6 -13  199.79   10.19
  -2   6 -14    8.07    2.47
  -2  -6 -14   11.20    2.87
  -2   6 -15    5.14    2.41
  -2  -6 -15    0.61    1.61
  -2   6 -16   28.85    4.52
  -2  -6 -16   23.51    4.09
  -2   6 -17   35.56    4.80
  -2  -6 -17   31.22    4.64
  -2   6 -18  109.13    8.75
  -2  -6 -18   85.08    7.31
  -2   6 -19   72.30    7.11
  -2  -6 -19   66.19    6.83
  -2   6 -20    1.97    2.58
  -2  -6 -20   -1.29    2.05
  -2   6 -21  190.66   11.56
  -2  -6 -21  153.65   10.52
  -2   6 -22   42.57    5.85
  -2  -6 -22   50.30    6.21
  -2   6 -23   -2.72    2.65
  -2  -6 -23   -2.34    2.36
  -2   6 -24   12.68    3.54
  -2  -6 -24    7.69    3.03
  -2   6 -25   36.46    5.50
  -2  -6 -25   35.01    5.82
  -2   6 -26   -0.88    2.72
  -2  -6 -26   -0.56    2.27
  -2   6 -27    0.46    2.11
  -2  -6 -27    9.11    3.74
   2   7 -24    8.52    2.88
   2   7 -24    7.25    2.85
   2   7 -23   38.48    5.07
   2   7 -23   37.06    5.35
   2   7 -22    6.18    2.33
   2   7 -22    7.39    2.73
   2   7 -21    3.71    2.43
   2   7 -21    1.37    1.81
   2   7 -20  140.96    8.84
   2   7 -20  150.93    9.99
   2   7 -19   -0.64    1.48
   2   7 -19   -2.70    2.43
   2   7 -18    9.85    2.79
   2   7 -18    7.16    2.92
   2   7 -17  112.51    8.41
   2   7 -17  105.40    7.29
   2   7 -16   69.90    5.79
   2   7 -16   76.83    6.85
   2   7 -15    9.47    2.31
   2   7 -14   20.62    3.25
   2   7 -13  107.06    6.89
   2   7 -12   23.06    3.40
   2   7 -11   29.84    3.75
  -2   7  11   28.69    3.36
  -2   7  10  181.34    8.07
   2   7 -10  163.00    8.16
   2   7  -9    9.81    2.46
  -2   7   9    8.75    2.06
  -2   7   8  171.26    7.75
   2   7  -8  170.13    7.95
  -2   7   7   25.83    3.25
   2   7  -7   20.17    2.98
  -2   7   6   64.24    5.15
   2   7  -6   58.03    4.70
  -2   7   5    4.59    2.18
   2   7  -5    3.31    1.61
  -2   7   4   35.27    4.16
   2   7  -4   25.80    3.21
   2   7  -4   31.18    3.90
  -2   7   3   54.03    5.02
   2   7  -3   46.34    4.06
   2   7  -3   44.64    4.36
   2   7  -2    7.19    2.17
  -2   7   2   10.98    2.62
   2   7  -2    8.68    2.29
  -2   7   1   91.95    6.69
   2   7  -1   79.29    5.29
   2   7  -1   91.73    5.81
   2   7   0  348.12   11.27
   2   7   0  313.17   10.26
  -2   7  -1  143.22    8.23
   2   7   1  144.13    7.27
  -2   7  -2    5.18    2.22
   2   7   2    5.91    1.56
   2   7   3   31.36    3.14
  -2   7  -3   30.67    3.88
  -2   7  -4  106.58    7.31
   2   7   4   88.20    5.03
  -2  -7  -4   87.83    6.95
  -2   7  -5    4.03    1.84
   2   7   5    7.46    1.72
  -2   7  -6  168.80    9.41
  -2  -7  -6  136.91    8.56
  -2   7  -7    9.36    2.67
  -2  -7  -7    9.30    2.61
  -2   7  -8    0.06    1.78
  -2  -7  -8    0.37    1.50
  -2   7  -9   36.87    4.68
  -2  -7  -9   28.40    4.24
  -2   7 -10   -0.62    1.89
  -2  -7 -10   10.09    2.93
  -2   7 -11   62.49    6.23
  -2  -7 -11   62.62    6.46
  -2   7 -12   25.34    4.13
  -2  -7 -12   22.81    4.07
  -2   7 -13   99.11    7.84
  -2  -7 -13   97.51    7.93
  -2   7 -14  161.39    9.92
  -2  -7 -14  166.83   10.16
  -2   7 -15   16.52    3.46
  -2  -7 -15   16.66    3.71
  -2   7 -16   27.12    4.35
  -2  -7 -16   22.32    4.08
  -2   7 -17    1.15    1.80
  -2  -7 -17    0.47    1.77
  -2   7 -18   21.24    3.92
  -2  -7 -18   10.56    3.38
  -2   7 -19    8.39    2.94
  -2  -7 -19    5.26    2.68
  -2   7 -20   19.07    4.00
  -2  -7 -20   24.27    4.68
  -2   7 -21   24.82    4.62
  -2  -7 -21   27.91    4.96
  -2   7 -22   37.25    5.70
  -2  -7 -22   33.61    5.53
  -2   7 -23   45.24    6.26
  -2  -7 -23   39.80    6.10
  -2   7 -24    1.23    2.37
  -2  -7 -24   -0.01    2.39
   2   8 -19    2.40    1.80
   2   8 -19   -0.32    2.11
   2   8 -18   77.39    6.46
   2   8 -18   68.56    6.94
   2   8 -17   84.62    7.61
   2   8 -17   84.14    6.74
   2   8 -16   94.48    7.79
   2   8 -16  113.62    7.59
   2   8 -15   46.95    5.54
   2   8 -15   40.69    4.60
   2   8 -14   56.60    5.24
   2   8 -14   55.66    5.94
   2   8 -13  188.10    9.16
   2   8 -13  185.49   10.40
   2   8 -12    2.99    1.69
   2   8 -12    3.76    2.26
   2   8 -11   17.67    3.07
   2   8 -11   14.06    3.01
   2   8 -10  106.16    7.49
   2   8 -10  119.11    7.27
   2   8  -9  129.73    7.57
   2   8  -9  115.19    7.84
   2   8  -8    5.67    2.20
   2   8  -8    2.91    1.60
   2   8  -7   60.79    4.91
   2   8  -7   53.04    5.25
   2   8  -6    3.18    1.43
  -2   8   6   10.14    2.52
   2   8  -6    8.01    2.38
  -2   8   5   18.53    3.28
   2   8  -5   26.55    3.32
   2   8  -5   20.61    3.34
   2   8  -4   33.24    3.66
  -2   8   4   35.20    4.60
   2   8  -4   31.42    3.88
   2   8  -3   18.86    3.18
   2   8  -3   18.10    2.90
  -2   8   3   17.26    3.24
  -2   8   2   58.71    5.64
   2   8  -2   50.52    4.52
   2   8  -2   51.21    4.79
  -2   8   1  114.72    7.76
   2   8  -1  106.56    6.30
   2   8  -1   99.73    6.37
   2   8   0   14.92    2.63
   2   8   0   16.79    2.91
  -2   8   0   17.21    3.48
  -2   8  -1   27.19    4.17
   2   8   1   23.88    3.31
   2   8   1   21.32    3.02
  -2   8  -2  123.10    8.23
   2   8   2  111.26    6.75
  -2   8  -3  440.34   15.55
   2   8   3  401.38   12.43
  -2   8  -4  234.22   11.38
  -2   8  -5    0.96    2.24
  -2  -8  -5   73.12    7.44
  -2   8  -6  243.12   11.98
  -2  -8  -6  227.64   11.84
  -2   8  -7  105.41    8.07
  -2  -8  -7   94.31    7.95
  -2   8  -8    0.49    1.91
  -2  -8  -8    5.24    2.77
  -2   8  -9   10.28    2.97
  -2  -8  -9   43.15    5.42
  -2   8 -10  133.03    9.32
  -2  -8 -10  128.10    9.15
  -2   8 -11   10.29    3.14
  -2  -8 -11   16.64    3.84
  -2   8 -12    5.10    2.37
  -2  -8 -12   21.52    4.26
  -2   8 -13   44.49    5.84
  -2  -8 -13   43.77    5.95
  -2   8 -14   28.01    4.61
  -2  -8 -14   30.61    5.09
  -2   8 -15    7.30    2.87
  -2  -8 -15    6.08    2.87
  -2   8 -16   20.61    4.22
  -2  -8 -16   26.69    5.04
  -2   8 -17    2.48    2.29
  -2  -8 -17   -0.80    2.25
  -2   8 -18    4.70    2.89
  -2  -8 -18    2.21    2.35
  -2   8 -19    2.75    2.31
  -2  -8 -19   10.46    3.70
   2   9 -11   68.46    6.63
   2   9 -10    8.41    2.65
   2   9  -9    8.70    2.74
   2   9  -8    2.34    1.82
   2   9  -7   16.71    3.33
   2   9  -6    3.49    1.82
   2   9  -5   33.63    4.20
   2   9  -4   11.08    2.67
  -2   9   1   49.74    5.43
  -2   9   0   47.21    5.51
  -2   9  -1  136.38    9.24
  -2   9  -2  138.82    9.60
  -2   9  -3   22.38    4.19
  -2   9  -4    1.02    1.96
  -2   9  -5   99.42    8.16
  -2   9  -6    5.16    2.73
  -2   9  -7    2.09    2.44
  -2   9  -8   15.12    3.69
  -2   9  -9   47.04    5.93
  -2   9 -10   13.03    3.92
  -2   9 -11   -0.01    2.04
  -3   0  34   -2.13    2.48
   3   0 -34    2.03    2.59
  -3   0  33    2.98    2.92
   3   0 -33    6.54    3.43
  -3   0  32   -3.75    2.95
   3   0 -32   -1.36    2.43
  -3   0  31   11.01    3.56
   3   0 -31    6.29    2.94
  -3   0  30    0.44    2.13
   3   0 -30   -2.63    2.23
  -3   0  29   87.25    7.98
   3   0 -29  141.16    9.80
   3   0 -28   -2.57    2.13
  -3   0  28   -3.40    2.40
  -3   0  27   35.13    5.05
   3   0 -27   33.93    4.90
  -3   0  26    0.38    1.67
   3   0 -26    0.09    1.82
   3   0 -25   24.06    4.04
  -3   0  25   21.72    3.73
  -3   0  24    0.67    1.92
   3   0 -24   -3.15    2.06
   3   0 -23   58.23    5.65
  -3   0  23   46.47    5.01
   3   0 -22    2.24    2.13
  -3   0  22   -0.04    1.39
   3   0 -21  238.36   10.60
  -3   0  21  199.55    9.91
  -3   0  20    2.48    1.48
   3   0 -20    0.93    1.41
  -3   0  19   70.55    5.84
   3   0 -19   81.41    6.03
  -3   0  18    1.57    1.85
   3   0 -18    0.41    1.18
  -3   0  17   15.38    2.76
   3   0 -17   17.79    2.95
  -3   0  16    0.56    1.04
   3   0 -16   -0.25    1.05
  -3   0  15   41.96    4.07
   3   0 -15   42.68    4.07
   3   0 -14    0.10    0.93
  -3   0  14    2.35    1.58
  -3   0  13   38.94    3.74
   3   0 -13   53.41    4.20
   3   0 -12    0.82    1.05
  -3   0  12    0.01    1.10
  -3   0  11  226.74    8.57
   3   0 -11  264.34    9.00
  -3   0  10    0.69    1.02
   3   0 -10    0.54    1.09
   3   0  -9   86.29    4.88
  -3   0   9   71.51    4.77
  -3   0   8    0.90    1.20
   3   0  -8    0.64    0.91
   3   0  -7  779.29   14.45
  -3   0   7  969.69   16.65
  -3   0   6    0.80    1.09
   3   0  -6    0.99    0.86
   3   0  -6    1.22    1.24
  -3   0   5  233.59    8.09
   3   0  -5  236.93    8.03
   3   0  -4    0.58    1.11
  -3   0   4   -1.20    1.04
   3   0  -3  714.63   14.32
   3   0  -3  626.73   12.40
  -3   0   2    2.85    1.61
   3   0  -2    1.41    1.30
  -3   0   1  794.22   15.49
  -3   0   1  764.13   14.12
  -3   0   0    4.27    1.66
   3   0   0    0.01    0.94
  -3   0   0    2.95    1.30
  -3   0  -1  104.71    5.20
   3   0   1   95.91    5.36
  -3   0  -2    2.25    1.47
   3   0   2    1.09    1.13
  -3   0  -2   -0.02    0.95
   3   0   3  323.18   10.08
  -3   0  -3  300.92    8.90
  -3   0  -4    1.93    1.27
   3   0   4    0.97    1.34
  -3   0  -4   -0.22    1.02
   3   0   5 1087.58   19.05
  -3   0  -5 1087.80   16.57
  -3   0  -6   -0.06    0.92
   3   0   6   -0.47    1.20
  -3   0  -6    0.20    1.00
   3   0   7   44.76    3.92
  -3   0  -7   44.08    3.43
  -3   0  -7   43.78    3.75
  -3   0  -8   -0.68    1.05
  -3   0  -8   -0.33    0.92
   3   0   8    0.29    1.08
  -3   0  -9   77.37    4.59
   3   0   9   73.82    5.22
  -3   0  -9   70.73    4.72
   3   0  10   -1.49    1.54
  -3   0 -10   -0.12    0.88
  -3   0 -10    0.29    1.07
  -3   0 -11   36.24    3.54
  -3   0 -11   44.82    3.67
   3   0  11   40.67    4.19
  -3   0 -12    0.65    1.07
   3   0  12    0.17    1.01
  -3   0 -12    0.11    1.02
  -3   0 -13   20.91    2.67
   3   0  13   29.84    3.55
  -3   0 -13   25.30    3.31
  -3   0 -14   -1.11    1.21
  -3   0 -14   -0.95    1.24
   3   0  14   -0.95    1.36
  -3   0 -15   49.65    4.02
   3   0  15   54.64    4.99
  -3   0 -15   43.71    4.20
  -3   0 -16    0.61    1.14
  -3   0 -16    0.81    1.23
   3   0  16    0.31    1.29
  -3   0 -17  152.55    6.98
  -3   0 -17  141.37    7.65
  -3   0 -18    2.57    1.76
  -3   0 -18   -0.06    1.15
   3   0  18   -0.85    1.36
  -3   0 -19    1.32    1.09
   3   0  19    1.21    1.66
  -3   0 -19    0.18    1.33
  -3   0 -20   -1.04    1.27
   3   0  20    3.45    1.93
  -3   0 -20    0.56    1.58
  -3   0 -21  448.49   12.98
   3   0  21  468.57   15.15
  -3   0 -21  421.06   14.36
  -3   0 -22   -0.53    1.31
   3   0  22    0.88    1.52
  -3   0 -22    0.42    1.39
  -3   0 -23   19.78    3.13
   3   0  23   16.20    3.07
  -3   0 -23   10.42    2.71
  -3   0 -24   -0.57    1.34
   3   0  24    2.20    1.49
  -3   0 -24    1.72    1.90
  -3   0 -25   23.56    3.30
   3   0  25   27.02    4.16
  -3   0 -25   18.31    3.60
  -3   0 -26   -0.82    1.73
   3   0  26   -0.57    1.65
  -3   0 -26    0.42    1.67
  -3   0 -27    2.95    2.23
  -3   0 -27    6.11    2.23
   3   0  27    8.88    2.77
  -3   0 -28   -2.27    1.81
   3   0  28    2.65    1.79
  -3   0 -28    0.25    1.80
   3   0  29   23.76    4.16
  -3   0 -29   22.36    4.26
  -3   0 -29   24.12    3.67
  -3   0 -30    0.23    1.72
   3   0  30   -0.94    1.80
  -3   0 -30    1.15    2.16
   3   0  31    1.74    1.94
  -3   0 -31    1.93    2.10
   3   0  32   -2.85    2.27
  -3   0 -32   -1.09    2.22
   3   0  33    2.59    2.20
  -3   0 -33   -0.25    2.30
  -3   1  33    3.27    2.55
   3   1 -33    8.93    3.79
  -3  -1  33    7.19    3.23
   3  -1 -33    9.70    3.58
  -3   1  32    3.27    2.77
   3   1 -32    9.29    3.83
  -3  -1  32   -0.51    2.59
   3  -1 -32    7.20    3.16
  -3   1  31    5.48    2.79
   3   1 -31    1.30    2.21
  -3  -1  31   -2.33    2.34
   3  -1 -31    4.12    2.52
   3   1 -30   -1.47    2.00
  -3   1  30   -0.09    2.14
  -3  -1  30   -0.96    2.16
   3  -1 -30    0.99    2.36
   3   1 -29    1.33    2.02
  -3   1  29    1.66    2.03
  -3  -1  29    1.78    2.55
   3  -1 -29   -0.27    1.86
   3   1 -28   13.66    3.61
  -3   1  28    7.45    2.47
  -3  -1  28    9.24    3.26
   3  -1 -28   13.81    3.45
  -3   1  27    3.08    1.94
   3   1 -27    3.59    2.62
   3  -1 -27    4.85    2.43
  -3  -1  27    4.67    2.53
  -3   1  26    2.38    1.85
   3   1 -26    3.77    2.23
   3  -1 -26    2.64    2.04
  -3  -1  26    2.20    2.25
   3   1 -25   22.16    4.04
  -3   1  25   17.12    3.27
   3  -1 -25   19.72    3.63
  -3  -1  25   20.75    4.12
   3   1 -24   12.80    3.03
  -3   1  24    6.21    2.29
  -3  -1  24   12.47    3.07
   3  -1 -24    9.82    2.64
  -3   1  23  207.71   10.04
   3   1 -23  253.73   11.84
   3  -1 -23  266.44   11.61
  -3  -1  23  210.64   10.87
  -3   1  22  168.83    9.05
   3  -1 -22  183.12    9.35
  -3  -1  22  186.19   10.23
  -3   1  21   30.62    4.07
   3   1 -21   29.39    3.92
   3  -1 -21   28.67    3.76
  -3  -1  21   22.82    3.81
  -3   1  20   19.59    3.07
   3   1 -20   24.52    3.68
   3  -1 -20   21.56    3.24
  -3  -1  20   16.14    3.09
  -3   1  19   45.43    4.42
   3   1 -19   58.54    5.27
   3  -1 -19   52.44    4.86
  -3  -1  19   49.23    4.91
  -3   1  18  229.13    9.52
   3  -1 -18  245.97    9.91
  -3  -1  18  211.76   10.03
  -3   1  17  879.03   17.97
   3   1 -17  928.51   19.62
  -3  -1  17  912.25   20.41
   3   1 -16  483.91   13.66
  -3   1  16  468.91   13.06
  -3  -1  16  471.85   14.35
   3  -1 -16  475.51   12.96
   3   1 -15   36.38    3.90
  -3   1  15   27.41    3.22
  -3  -1  15   29.56    3.67
   3  -1 -15   25.73    3.02
  -3   1  14   -1.28    1.28
   3   1 -14   -0.67    1.22
  -3  -1  14    2.03    1.64
   3  -1 -14   -0.47    0.88
  -3   1  13   28.15    3.11
   3   1 -13   32.26    3.44
  -3  -1  13   25.61    3.32
   3  -1 -13   34.46    3.28
  -3   1  12   62.92    4.52
   3  -1 -12   58.85    4.03
  -3  -1  12   55.43    4.61
   3   1 -11    4.66    1.59
  -3   1  11    1.22    1.08
   3  -1 -11    2.89    1.18
  -3  -1  11    2.77    1.39
   3   1 -10  242.40    8.70
  -3   1  10  207.53    8.00
  -3  -1  10  198.24    8.20
   3  -1 -10  230.61    7.80
  -3  -1   9  476.67   12.27
   3  -1  -9  456.94   10.77
   3   1  -8  395.00   10.86
   3   1  -8  380.82   10.10
  -3   1   8  359.13   10.15
  -3  -1   8  370.71   10.86
   3  -1  -8  397.87    9.88
   3   1  -7  243.17    7.86
  -3   1   7  253.97    8.56
   3   1  -7  284.78    9.12
   3  -1  -7  282.85    7.96
  -3  -1   7  239.72    8.50
   3   1  -6  186.00    7.11
   3   1  -6  196.47    7.36
  -3   1   6  188.86    7.37
   3  -1  -6  174.00    6.91
  -3  -1   6  181.26    7.28
  -3   1   5    1.59    1.21
   3   1  -5    2.25    1.25
   3   1  -5    0.41    0.97
   3  -1  -5    0.93    0.78
   3  -1  -5    0.14    0.77
  -3  -1   5    0.93    1.32
   3   1  -4  184.37    7.17
  -3   1   4  156.80    6.65
   3   1  -4  164.37    6.72
   3  -1  -4  176.54    6.01
   3  -1  -4  144.79    5.97
  -3  -1   4  155.66    6.80
   3   1  -3  571.01   12.72
  -3   1   3  898.82   15.55
   3   1  -3  707.06   14.12
   3  -1  -3  859.59   14.01
   3  -1  -3  628.30   13.71
  -3  -1   3  879.76   15.27
   3  -1  -3  654.28   11.87
  -3   1   2 1107.08   17.63
   3   1  -2  937.17   16.45
   3  -1  -2 1270.97   16.74
  -3  -1   2 1188.43   20.81
   3  -1  -2 1032.13   17.51
  -3  -1   2 1158.03   17.33
   3  -1  -2  952.56   14.16
  -3   1   1  933.57   16.23
   3   1  -1  791.45   15.58
   3  -1  -1 1066.01   14.74
  -3  -1   1  978.01   18.25
  -3  -1   1 1100.90   16.80
   3  -1  -1  863.89   15.76
  -3   1   0  928.17   16.21
  -3   1   0  988.75   15.69
  -3  -1   0  915.92   17.63
   3  -1   0  898.79   16.46
  -3  -1   0 1004.76   15.71
   3  -1   0  993.22   14.25
   3   1   1   79.59    4.96
  -3   1  -1   79.53    4.55
  -3   1  -1   76.52    4.61
  -3  -1  -1   68.90    4.84
   3  -1   1   79.30    4.98
  -3  -1  -1   76.85    4.57
   3  -1   1   74.52    3.95
  -3   1  -2  206.59    6.99
  -3   1  -2  205.10    7.43
   3   1   2  199.53    7.74
   3  -1   2  201.64    6.39
   3  -1   2  227.09    8.38
  -3  -1  -2  212.79    7.36
   3   1   3  570.38   13.36
  -3   1  -3  543.25   11.60
  -3   1  -3  540.73   11.99
  -3  -1  -3  506.35   13.08
   3  -1   3  572.83   13.42
  -3  -1  -3  559.10   11.67
   3  -1   3  485.31    9.95
  -3   1  -4  281.29    8.33
   3   1   4  316.73   10.34
  -3   1  -4  299.71    9.01
  -3  -1  -4  258.23    9.18
  -3  -1  -4  285.78    8.25
   3  -1   4  293.92    9.69
   3  -1   4  258.94    7.13
  -3   1  -5  166.48    6.41
   3   1   5  175.07    7.91
  -3   1  -5  176.10    7.05
  -3  -1  -5  147.71    5.93
  -3  -1  -5  148.39    6.95
   3  -1   5  178.20    7.65
   3  -1   5  142.05    5.36
   3   1   6  150.33    7.46
  -3   1  -6  159.30    6.89
  -3   1  -6  155.53    6.30
   3  -1   6  149.01    6.86
  -3  -1  -6  136.82    6.54
   3  -1   6  137.41    5.43
  -3  -1  -6  158.16    6.22
  -3   1  -7  448.49   11.73
   3   1   7  444.95   13.08
  -3   1  -7  435.88   10.62
  -3  -1  -7  423.55   10.22
   3  -1   7  446.06   12.10
  -3   1  -8  330.29   10.27
   3   1   8  315.95   11.14
  -3   1  -8  307.62    9.06
   3  -1   8  333.61   10.76
  -3   1  -9  105.94    5.89
   3   1   9  103.25    6.43
  -3   1  -9  106.45    5.56
  -3  -1  -9   95.32    5.02
   3  -1   9  111.44    6.22
  -3   1 -10   95.12    5.68
   3   1  10   98.55    6.41
  -3   1 -10   92.24    5.15
   3  -1  10   95.62    5.84
  -3  -1 -10   89.35    4.69
  -3  -1 -10   74.91    5.29
  -3   1 -11  104.82    5.82
   3   1  11   98.69    6.39
  -3   1 -11   99.67    5.58
   3  -1  11  102.90    6.14
  -3  -1 -11   92.17    4.76
  -3  -1 -11   95.71    6.11
  -3   1 -12  724.65   15.48
   3   1  12  659.14   16.50
  -3   1 -12  694.83   14.68
   3  -1  12  693.69   15.83
  -3  -1 -12  620.20   12.18
  -3  -1 -12  608.89   15.08
  -3   1 -13  947.02   17.94
   3   1  13  923.83   19.39
  -3   1 -13  946.39   17.27
   3  -1  13  963.04   18.54
   3   1  14  167.26    8.42
  -3   1 -14  150.15    7.06
   3  -1  14  170.05    7.92
  -3  -1 -14  166.77    6.49
  -3  -1 -14  156.28    8.25
  -3   1 -15  285.73   10.25
   3   1  15  249.75   10.46
  -3   1 -15  236.76    9.11
  -3  -1 -15  240.26    7.90
   3  -1  15  268.45    9.98
  -3  -1 -15  222.46    9.98
  -3   1 -16  127.99    6.83
  -3   1 -16  110.30    6.47
   3   1  16  116.81    7.28
  -3  -1 -16  113.30    5.60
  -3  -1 -16  113.91    7.15
   3  -1  16  105.99    6.56
  -3   1 -17  148.39    7.43
   3   1  17  167.08    8.82
  -3   1 -17  147.99    7.60
  -3  -1 -17  147.96    6.44
   3  -1  17  171.66    8.32
  -3  -1 -17  129.26    7.67
  -3   1 -18  104.74    6.40
   3   1  18  100.53    6.86
  -3   1 -18   83.61    5.90
  -3  -1 -18  100.27    5.42
   3  -1  18  111.23    6.81
  -3  -1 -18   83.03    6.38
  -3   1 -19   47.78    4.42
   3   1  19   46.61    4.85
  -3   1 -19   41.95    4.29
  -3  -1 -19   45.11    3.79
   3  -1  19   49.57    4.72
  -3  -1 -19   39.48    4.58
  -3   1 -20   -0.41    1.27
  -3   1 -20   -0.71    1.40
   3   1  20   -0.16    1.23
  -3  -1 -20    2.31    1.83
   3  -1  20   -0.18    1.39
  -3  -1 -20    1.09    1.20
  -3   1 -21   10.14    2.37
  -3   1 -21    9.58    2.23
   3   1  21   10.19    2.54
   3  -1  21    8.01    2.16
  -3  -1 -21    5.28    1.55
  -3  -1 -21    8.46    2.49
  -3   1 -22   60.14    5.10
   3   1  22   51.51    5.33
  -3   1 -22   58.35    5.34
   3  -1  22   63.82    5.54
  -3  -1 -22   45.83    5.19
  -3  -1 -22   53.00    4.26
  -3   1 -23    3.00    1.77
   3   1  23   -0.36    1.69
  -3   1 -23    4.65    2.01
  -3  -1 -23    0.63    1.12
   3  -1  23    1.48    1.66
  -3  -1 -23   -3.49    2.01
   3   1  24    5.23    2.13
  -3   1 -24    6.13    1.92
  -3   1 -24    3.89    2.10
   3  -1  24    9.30    2.53
  -3  -1 -24    7.31    2.05
  -3  -1 -24    3.85    2.07
   3   1  25   13.99    3.10
  -3   1 -25   18.84    3.54
  -3   1 -25   18.12    3.10
   3  -1  25   23.21    3.56
  -3  -1 -25   19.55    2.79
  -3  -1 -25   16.30    3.56
  -3   1 -26    9.36    2.49
   3   1  26   10.58    2.78
  -3   1 -26   15.40    3.35
   3  -1  26    7.52    2.41
  -3  -1 -26   11.26    2.32
  -3  -1 -26   10.34    2.95
   3   1  27    1.11    1.91
  -3   1 -27    3.79    1.93
  -3   1 -27    6.47    2.66
  -3  -1 -27    0.89    1.40
   3  -1  27    1.92    1.73
  -3  -1 -27    5.61    2.98
   3   1  28   84.84    7.29
  -3   1 -28   79.41    7.31
  -3   1 -28   91.90    6.89
   3  -1  28   86.92    7.08
  -3  -1 -28   82.43    7.89
   3   1  29  124.87    8.92
  -3   1 -29  126.65    9.42
  -3   1 -29  119.80    7.93
   3  -1  29  139.59    8.98
  -3  -1 -29  119.66    9.49
  -3   1 -30    2.06    1.85
  -3   1 -30    4.10    2.51
   3   1  30    0.74    1.61
   3  -1  30    3.56    2.16
  -3  -1 -30    2.72    2.47
  -3   1 -31    1.11    2.12
   3   1  31    1.40    2.12
  -3   1 -31   -2.00    2.32
   3  -1  31    2.19    2.10
  -3  -1 -31   -1.18    2.27
  -3   1 -32    1.29    1.89
   3   1  32   -1.75    2.10
  -3   1 -32    6.65    3.16
   3  -1  32   -0.28    1.83
  -3  -1 -32    0.18    2.04
   3   1  33   46.55    5.99
  -3   1 -33   39.59    5.96
  -3   1 -33   46.26    5.43
  -3  -1 -33   44.55    6.50
   3   2 -33    5.45    3.17
  -3  -2  33    7.20    3.88
   3  -2 -33    4.09    2.40
   3   2 -32   21.11    4.72
   3  -2 -32   21.41    4.32
  -3  -2  32   14.87    4.02
   3   2 -31   63.88    7.27
  -3  -2  31   53.14    7.05
   3  -2 -31   59.60    6.77
  -3   2  30   12.85    3.45
   3   2 -30    7.46    3.20
  -3  -2  30    6.96    3.27
   3  -2 -30   17.63    3.86
   3   2 -29    8.42    2.96
  -3   2  29    1.66    2.04
  -3  -2  29    3.67    2.99
   3  -2 -29    4.37    2.41
   3   2 -28    8.41    2.94
  -3   2  28    6.02    2.27
  -3  -2  28    7.51    3.19
   3  -2 -28   14.94    3.52
   3   2 -27   -0.82    2.05
  -3   2  27    3.25    1.99
  -3  -2  27    4.76    2.86
   3  -2 -27    4.51    2.62
  -3   2  26   12.16    2.77
   3   2 -26   19.10    3.86
  -3  -2  26   11.12    3.33
   3  -2 -26   10.26    2.86
   3   2 -25    3.60    2.21
  -3   2  25    1.43    1.42
   3  -2 -25    0.44    1.58
  -3  -2  25    0.68    1.99
  -3   2  24  100.36    7.05
  -3  -2  24  103.34    8.49
   3  -2 -24  113.85    7.83
  -3   2  23   47.98    4.91
   3   2 -23   62.11    6.12
   3  -2 -23   56.94    5.42
  -3  -2  23   46.72    5.77
  -3   2  22   39.31    4.39
   3   2 -22   57.37    5.87
  -3  -2  22   43.07    5.32
   3  -2 -22   42.23    4.59
  -3   2  21  323.29   11.43
   3  -2 -21  341.92   12.32
  -3   2  20   -0.76    1.53
   3   2 -20   -0.16    1.66
  -3  -2  20   -1.13    1.85
   3  -2 -20   -1.61    1.79
  -3   2  19  178.32    8.18
   3   2 -19  193.97    9.75
   3  -2 -19  196.75    8.94
   3   2 -18  172.08    8.88
  -3   2  18  164.83    7.92
   3  -2 -18  153.15    7.63
  -3   2  17 1158.99   20.12
   3   2 -17  994.38   21.08
   3  -2 -17 1206.22   20.65
  -3  -2  17 1140.93   16.04
  -3  -2  17 1052.62   21.81
  -3   2  16  135.17    6.96
  -3  -2  16  150.05    5.88
   3  -2 -16  140.28    6.97
  -3  -2  16  129.26    7.83
  -3   2  15   72.87    4.98
   3   2 -15   81.05    6.02
  -3  -2  15   74.89    4.25
   3  -2 -15   73.36    4.88
  -3  -2  15   73.79    5.92
   3   2 -14    4.54    1.50
  -3   2  14    3.01    1.50
  -3  -2  14    5.37    1.38
   3  -2 -14    5.84    1.54
  -3  -2  14    6.11    2.10
   3   2 -13  200.59    8.93
  -3   2  13  189.27    7.85
  -3  -2  13  172.89    8.68
   3  -2 -13  174.76    6.95
  -3  -2  13  178.17    6.61
   3   2 -12  185.00    8.58
  -3   2  12  171.89    7.33
  -3  -2  12  152.31    7.96
   3  -2 -12  173.66    6.75
  -3  -2  12  176.15    6.54
   3   2 -11  437.26   12.52
  -3   2  11  405.81   11.20
  -3  -2  11  387.68   12.21
  -3  -2  11  413.29   10.11
   3  -2 -11  403.92    9.92
  -3   2  10    2.56    1.31
   3   2 -10    0.98    1.09
   3   2 -10    0.80    1.09
  -3  -2  10    0.26    1.23
  -3  -2  10    0.61    1.00
   3  -2 -10    0.38    0.73
  -3   2   9  122.04    6.18
   3   2  -9   95.94    4.74
   3   2  -9  113.99    6.30
  -3  -2   9  106.77    6.14
   3  -2  -9  102.34    4.65
  -3  -2   9  102.34    5.12
   3   2  -8   40.33    3.74
  -3   2   8   34.94    3.31
   3   2  -8   33.33    2.96
  -3   2   8   42.72    3.30
  -3  -2   8   31.33    3.40
   3  -2  -8   37.34    2.70
  -3  -2   8   34.59    2.91
  -3   2   7  114.61    5.81
   3   2  -7  117.47    6.08
   3   2  -7  115.90    5.48
  -3  -2   7   94.73    5.60
   3  -2  -7  116.82    4.87
   3  -2  -7  115.03    5.52
   3   2  -6  457.25   11.04
  -3   2   6  477.22   11.63
   3  -2  -6  463.08   10.45
   3  -2  -6  429.17    9.15
  -3  -2   6  466.61   12.13
   3   2  -5  171.85    6.85
  -3   2   5  174.77    7.17
   3   2  -5  181.55    7.47
  -3  -2   5  160.90    7.05
   3  -2  -5  166.52    6.03
  -3   2   4  107.80    5.65
   3   2  -4  102.60    5.51
   3   2  -4  116.39    6.07
  -3  -2   4   91.19    5.20
   3  -2  -4  103.57    4.58
   3  -2  -4  115.98    4.46
  -3   2   3  398.15   10.77
   3   2  -3  382.03   10.48
   3  -2  -3  416.41    9.13
   3  -2  -3  403.79    8.12
  -3   2   2   40.20    3.54
   3   2  -2   35.63    3.27
  -3  -2   2   39.27    3.40
  -3  -2   2   28.33    3.68
   3  -2  -2   39.58    2.54
   3  -2  -2   36.16    2.58
   3   2  -1  234.65    8.33
  -3   2   1  256.27    8.52
  -3  -2   1  220.16    7.72
  -3  -2   1  200.62    8.93
   3  -2  -1  274.22    6.67
   3  -2  -1  251.32    6.51
   3   2   0  683.88   14.73
  -3   2   0  679.64   13.73
  -3  -2   0  573.70   15.18
   3  -2   0  557.40    9.75
   3  -2   0  663.23   10.34
  -3  -2   0  624.41   12.53
  -3   2  -1   28.95    2.53
  -3   2  -1   36.89    3.30
   3   2   1   25.48    3.09
  -3  -2  -1   25.26    3.34
   3  -2   1   32.89    3.42
  -3  -2  -1   32.50    3.02
   3  -2   1   31.04    2.28
  -3   2  -2  580.40   10.89
  -3   2  -2  587.78   13.30
   3   2   2  598.39   14.32
   3  -2   2  597.34   13.75
  -3  -2  -2  540.77   11.53
   3  -2   2  558.35    9.38
  -3   2  -3  152.51    6.91
  -3   2  -3  147.01    5.42
   3   2   3  150.49    7.50
   3  -2   3  137.86    6.50
  -3  -2  -3  132.87    5.71
   3  -2   3  140.59    4.75
  -3   2  -4  158.58    5.89
   3   2   4  147.65    7.32
  -3   2  -4  157.59    7.11
  -3  -2  -4  136.57    7.33
   3  -2   4  146.42    6.65
  -3  -2  -4  144.44    5.88
   3  -2   4  139.78    4.90
  -3   2  -5   66.44    3.78
   3   2   5   61.69    4.88
  -3  -2  -5   57.12    4.82
   3  -2   5   71.30    4.87
  -3  -2  -5   63.33    3.97
   3  -2   5   63.15    3.36
  -3   2  -6  841.06   13.40
   3   2   6  842.63   17.93
  -3   2  -6  820.13   16.79
  -3  -2  -6  818.97   17.27
  -3  -2  -6  828.51   13.53
   3  -2   6  824.78   16.31
   3  -2   6  824.71   12.19
   3   2   7   19.78    2.27
  -3   2  -7   21.02    2.91
   3   2   7   18.34    2.78
  -3   2  -7   20.43    2.26
  -3  -2  -7   13.69    2.43
   3  -2   7   19.35    2.64
   3  -2   7   17.18    2.01
  -3  -2  -7   18.71    2.25
  -3   2  -8  275.97    9.63
  -3   2  -8  272.75    7.97
   3   2   8  242.01    7.47
   3   2   8  251.92    9.88
  -3  -2  -8  245.99    7.47
   3  -2   8  236.18    6.91
   3  -2   8  269.90    9.46
  -3  -2  -8  219.59    9.28
  -3   2  -9    0.21    1.27
  -3   2  -9   -0.53    0.92
   3   2   9    0.27    1.29
   3   2   9    0.05    0.81
  -3  -2  -9   -0.04    1.15
  -3  -2  -9    0.08    0.81
   3  -2   9    1.20    1.17
  -3   2 -10    8.76    2.10
   3   2  10    6.92    1.41
  -3   2 -10    6.19    1.39
   3   2  10    8.10    2.18
  -3  -2 -10    2.96    1.46
   3  -2  10    9.86    2.09
  -3  -2 -10    8.38    1.53
  -3   2 -11    5.79    1.47
  -3   2 -11    5.14    1.76
   3   2  11    5.11    1.28
   3   2  11    5.17    1.78
  -3  -2 -11    3.82    1.70
   3  -2  11    9.22    2.02
  -3  -2 -11    7.62    1.53
  -3   2 -12   18.68    2.86
   3   2  12   11.14    1.76
   3   2  12   12.20    2.38
  -3   2 -12   14.08    2.13
  -3  -2 -12   14.72    1.89
   3  -2  12   15.41    2.52
  -3  -2 -12   12.32    2.51
  -3   2 -13    5.46    1.52
  -3   2 -13    3.38    1.59
   3   2  13    4.54    1.30
  -3  -2 -13    6.20    2.03
   3  -2  13    5.16    1.64
  -3  -2 -13    5.15    1.36
  -3   2 -14    7.48    1.72
   3   2  14    9.53    1.78
  -3   2 -14   11.27    2.41
  -3  -2 -14    9.53    2.64
   3  -2  14    9.14    1.94
  -3  -2 -14    9.54    1.71
   3   2  15  289.48    8.30
  -3   2 -15  297.88    9.76
  -3   2 -15  322.20   11.33
  -3  -2 -15  308.87    8.42
   3  -2  15  317.32   10.76
  -3   2 -16   -0.04    1.20
  -3   2 -16    2.61    1.79
  -3  -2 -16    0.94    1.45
  -3  -2 -16    0.37    0.82
   3  -2  16    1.60    1.43
  -3   2 -17  171.30    7.91
  -3   2 -17  169.93    8.44
  -3  -2 -17  166.46    6.38
  -3  -2 -17  160.83    9.18
   3  -2  17  193.66    8.67
  -3   2 -18  124.30    6.91
  -3   2 -18  133.85    7.65
   3  -2  18  138.88    7.43
  -3  -2 -18  118.12    8.06
  -3  -2 -18  122.81    5.42
  -3   2 -19    5.24    1.91
  -3   2 -19    7.17    2.25
  -3  -2 -19    1.55    1.68
  -3  -2 -19    4.87    1.42
   3  -2  19    5.38    1.80
  -3   2 -20  224.88    9.77
  -3   2 -20  226.04   10.18
   3  -2  20  242.23    9.98
  -3  -2 -20  219.70   10.96
  -3  -2 -20  202.19    6.91
  -3   2 -21    7.87    2.21
  -3   2 -21    7.71    2.25
  -3  -2 -21    1.72    1.56
  -3  -2 -21    7.64    1.60
   3  -2  21    6.47    2.01
  -3   2 -22   44.02    4.70
  -3   2 -22   38.89    4.58
   3  -2  22   46.84    4.66
  -3  -2 -22   48.08    5.44
  -3  -2 -22   39.33    3.19
  -3   2 -23   70.12    5.98
  -3   2 -23   72.66    6.12
   3  -2  23   76.51    5.94
  -3  -2 -23   70.60    6.64
  -3  -2 -23   66.37    4.14
  -3   2 -24   36.99    4.58
  -3   2 -24   32.07    4.21
   3  -2  24   46.36    4.74
  -3  -2 -24   41.41    5.29
  -3   2 -25   99.53    7.57
  -3   2 -25   92.49    6.99
   3  -2  25  107.81    7.15
  -3  -2 -25   91.46    7.76
  -3   2 -26    0.14    1.86
  -3   2 -26   -1.68    1.74
  -3  -2 -26    2.11    2.01
   3  -2  26    1.61    1.75
  -3   2 -27   58.91    6.10
  -3   2 -27   66.88    6.20
   3  -2  27   69.66    6.01
  -3  -2 -27   54.94    6.48
  -3   2 -28   27.07    4.30
  -3   2 -28   14.66    3.49
  -3  -2 -28   17.73    4.10
   3  -2  28   16.63    3.07
  -3   2 -29  324.45   14.61
  -3   2 -29  356.59   14.42
  -3  -2 -29  341.77   16.17
  -3   2 -30    5.05    2.68
  -3   2 -30    4.85    2.64
  -3  -2 -30    4.93    2.81
   3   2  31   19.00    3.93
  -3   2 -31   15.35    3.74
  -3   2 -31   15.33    3.82
  -3  -2 -31    9.21    3.58
   3   2  32    7.44    3.00
  -3   2 -32    4.31    2.62
  -3   2 -32    5.59    2.85
  -3  -2 -32    2.31    2.33
   3   3 -32   10.02    3.58
  -3  -3  32    1.86    3.05
   3  -3 -32    8.70    3.01
   3   3 -31   41.78    6.09
   3  -3 -31   27.77    4.74
  -3  -3  31   28.45    5.92
   3   3 -30    7.15    3.25
   3  -3 -30   -2.22    2.14
  -3  -3  30    2.83    2.74
   3   3 -29   23.73    4.60
   3  -3 -29   23.08    4.14
  -3  -3  29   14.64    4.24
   3   3 -28   21.93    4.33
  -3  -3  28   21.12    4.85
   3  -3 -28   15.53    3.41
  -3   3  27    9.90    2.66
   3   3 -27   19.45    4.02
  -3  -3  27   11.81    3.73
   3  -3 -27   15.46    3.32
   3   3 -26   -1.91    2.06
  -3   3  26    0.88    1.42
  -3  -3  26    2.86    2.76
   3  -3 -26    3.86    2.13
  -3   3  25    3.88    1.80
   3   3 -25    8.49    2.68
  -3  -3  25    4.08    2.29
   3  -3 -25   11.32    2.85
   3   3 -24   -0.25    1.54
  -3   3  24   -0.85    1.54
  -3  -3  24    3.63    2.58
   3  -3 -24    3.37    2.06
   3   3 -23    1.14    1.91
  -3   3  23    1.28    1.33
  -3  -3  23    2.03    2.79
   3  -3 -23   -0.21    1.53
  -3   3  22  148.99    7.84
   3   3 -22  166.19    9.68
  -3  -3  22  135.57    9.65
   3  -3 -22  150.38    8.22
  -3   3  21  161.59    8.04
  -3  -3  21  155.77   10.15
   3  -3 -21  176.58    8.74
   3   3 -20    6.46    2.09
  -3   3  20    4.76    1.84
  -3  -3  20    8.99    2.98
   3  -3 -20    5.15    1.75
   3   3 -19   58.98    5.64
  -3   3  19   47.40    4.32
  -3  -3  19   43.95    5.47
   3  -3 -19   42.39    4.11
  -3   3  18  312.48   10.66
   3   3 -18  332.19   12.66
   3  -3 -18  331.75   11.07
  -3   3  17  118.09    6.45
   3   3 -17  124.45    7.59
   3  -3 -17  115.53    6.37
  -3  -3  17  102.56    7.44
  -3   3  16  227.02    8.76
   3  -3 -16  237.58    8.65
   3   3 -15  267.39   10.72
  -3   3  15  261.41    9.46
  -3  -3  15  229.75   10.77
   3  -3 -15  254.00    8.74
  -3   3  14   19.70    2.71
  -3  -3  14   20.31    3.30
   3  -3 -14   23.15    2.71
   3   3 -13   16.96    2.86
  -3   3  13   12.30    2.17
  -3  -3  13   15.44    2.82
   3  -3 -13   18.04    2.22
  -3   3  12  107.54    5.83
  -3  -3  12   91.20    6.17
   3  -3 -12  103.49    5.03
   3   3 -11  163.91    5.85
  -3   3  11  162.40    7.37
  -3  -3  11  149.10    7.97
   3  -3 -11  161.55    6.18
   3   3 -10   21.24    2.34
   3   3 -10   23.37    3.12
  -3   3  10   25.02    3.06
  -3  -3  10   15.53    2.70
   3  -3 -10   20.29    2.20
   3   3  -9  145.10    5.99
   3   3  -9  156.64    7.60
  -3   3   9  164.00    7.12
  -3  -3   9  143.86    7.71
   3  -3  -9  156.27    5.56
   3   3  -8   10.72    2.33
   3   3  -8   12.18    1.96
  -3   3   8   13.05    2.17
   3  -3  -8    8.79    1.35
  -3  -3   8    6.66    1.93
   3   3  -7  462.15   11.01
   3   3  -7  494.84   12.82
  -3   3   7  469.55   12.05
   3  -3  -7  498.95   10.59
   3  -3  -7  469.09    8.78
  -3  -3   7  458.33   13.06
   3   3  -6    9.79    1.89
   3   3  -6    7.32    1.95
  -3   3   6   13.55    2.29
   3  -3  -6   10.45    1.55
  -3  -3   6   10.39    2.42
   3  -3  -6    8.99    1.22
  -3   3   5  276.58    9.30
   3   3  -5  263.06    8.65
   3   3  -5  297.51    9.87
   3  -3  -5  275.95    6.88
   3  -3  -5  278.11    6.21
  -3  -3   5  246.59    9.05
  -3   3   4   23.52    2.78
   3   3  -4   23.03    2.67
   3   3  -4   30.70    3.24
  -3  -3   4   24.87    2.98
   3  -3  -4   28.49    2.19
   3  -3  -4   22.70    1.74
  -3   3   3   29.80    3.19
   3   3  -3   31.77    3.24
   3   3  -3   36.00    3.57
  -3  -3   3   30.54    3.23
   3  -3  -3   32.35    2.17
   3  -3  -3   34.47    2.07
  -3   3   2  436.80   11.56
   3   3  -2  450.68   12.26
   3  -3  -2  410.75    6.91
  -3  -3   2  349.80   12.91
  -3  -3   2  396.08   10.83
   3  -3  -2  471.75    7.79
  -3   3   1  535.43   12.99
   3   3  -1  531.43   13.37
   3  -3  -1  512.00    7.58
   3  -3  -1  531.90    8.00
  -3   3   0   31.53    3.27
   3   3   0   30.99    3.45
  -3  -3   0   28.97    3.82
  -3  -3   0   28.61    2.88
   3  -3   0   31.18    1.91
   3  -3   0   30.16    1.89
  -3   3  -1   33.47    3.51
   3   3   1   24.25    3.09
  -3  -3  -1   25.06    3.52
  -3  -3  -1   21.49    2.55
   3  -3   1   26.28    1.73
   3  -3   1   28.12    1.83
  -3   3  -2   63.77    4.80
   3   3   2   54.42    4.54
  -3  -3  -2   50.74    4.76
  -3  -3  -2   56.27    3.87
   3  -3   2   58.26    2.62
  -3   3  -3   59.22    3.04
   3   3   3   47.88    4.15
  -3  -3  -3   47.78    4.68
  -3  -3  -3   56.37    3.76
   3  -3   3   58.71    2.69
  -3   3  -4    9.25    2.26
  -3   3  -4    8.75    1.30
   3   3   4    7.82    2.02
  -3  -3  -4   11.13    2.19
  -3  -3  -4    7.46    2.39
   3  -3   4    9.23    1.23
   3   3   5  399.36   12.27
  -3  -3  -5  399.95    9.56
  -3  -3  -5  393.69   13.02
   3  -3   5  426.41    7.66
  -3   3  -6   14.39    1.73
  -3   3  -6   15.36    2.62
   3   3   6   12.32    2.40
  -3  -3  -6   14.51    2.01
  -3  -3  -6   12.79    2.77
   3  -3   6   11.45    1.43
   3  -3   6   15.65    2.52
  -3   3  -7  142.84    5.19
  -3   3  -7  142.63    7.51
   3   3   7  108.47    4.90
   3  -3   7  138.08    6.77
   3  -3   7  131.14    4.70
  -3  -3  -7  110.98    6.89
  -3  -3  -7  124.64    5.16
   3   3   8   42.41    3.12
  -3   3  -8   56.64    4.98
  -3   3  -8   48.14    3.09
   3  -3   8   51.06    4.19
  -3  -3  -8   30.93    3.78
  -3  -3  -8   38.88    2.89
   3  -3   8   39.53    2.77
   3   3   9   17.52    2.15
  -3   3  -9   17.45    2.85
  -3   3  -9   22.67    2.34
   3  -3   9   22.57    2.88
  -3  -3  -9   22.02    3.35
  -3  -3  -9   18.55    2.09
   3  -3   9   19.42    2.06
  -3   3 -10   23.28    3.20
   3   3  10   21.57    2.27
  -3   3 -10   24.05    2.43
   3  -3  10   24.31    2.91
  -3  -3 -10   24.47    2.44
   3  -3  10   19.55    2.21
  -3  -3 -10   28.15    3.97
   3   3  11  281.75    7.71
  -3   3 -11  344.74   12.02
  -3   3 -11  353.29    9.33
  -3  -3 -11  286.75    7.46
   3  -3  11  305.26    9.89
  -3  -3 -11  262.95   10.99
  -3   3 -12    1.89    1.10
   3   3  12    0.43    0.78
  -3   3 -12   -0.07    1.33
  -3  -3 -12    1.21    1.03
   3  -3  12   -0.59    1.01
  -3  -3 -12    0.24    1.47
  -3   3 -13  155.63    8.30
  -3   3 -13  151.78    6.35
   3   3  13  133.49    5.24
  -3  -3 -13  144.22    5.15
  -3  -3 -13  145.41    8.52
   3  -3  13  156.64    7.39
   3   3  14  843.19   13.14
  -3   3 -14  843.30   15.33
  -3   3 -14  890.34   19.81
  -3  -3 -14  859.38   12.49
   3  -3  14  841.75   16.98
  -3   3 -15  572.79   16.03
  -3   3 -15  557.57   12.89
   3   3  15  556.43   10.35
  -3  -3 -15  543.59    9.78
  -3  -3 -15  520.10   16.42
   3  -3  15  588.61   14.17
  -3   3 -16    3.18    2.32
  -3   3 -16    3.88    1.34
  -3  -3 -16    3.43    1.11
   3  -3  16    0.73    1.19
  -3  -3 -16    1.40    1.76
  -3   3 -17  131.32    6.67
  -3   3 -17  146.16    8.34
  -3  -3 -17  128.64    4.73
  -3  -3 -17  118.38    8.18
   3  -3  17  134.95    7.06
  -3   3 -18  120.23    6.57
  -3   3 -18  130.17    8.09
  -3  -3 -18  126.24    4.76
  -3  -3 -18  106.23    7.85
   3  -3  18  132.38    7.04
  -3   3 -19    4.52    2.06
  -3   3 -19    2.10    1.42
  -3  -3 -19    3.52    1.04
   3  -3  19    1.89    1.42
  -3  -3 -19    2.19    1.97
  -3   3 -20    2.72    1.84
  -3   3 -20    0.12    1.15
  -3  -3 -20    0.13    0.72
   3  -3  20    0.41    1.23
  -3  -3 -20    2.04    2.13
  -3   3 -21   77.83    5.91
  -3   3 -21   81.86    6.66
   3  -3  21   90.95    6.15
  -3  -3 -21   81.47    7.36
  -3   3 -22    9.07    2.63
  -3   3 -22    4.77    1.91
  -3  -3 -22    3.58    2.33
   3  -3  22    7.92    2.20
  -3   3 -23    0.10    1.79
  -3   3 -23    4.94    2.04
  -3  -3 -23    2.94    2.06
   3  -3  23    2.09    1.49
  -3   3 -24   -0.65    1.87
  -3   3 -24    4.23    2.04
  -3  -3 -24    2.37    2.00
   3  -3  24    2.71    1.69
  -3   3 -25  102.22    7.45
  -3   3 -25  108.70    8.03
   3  -3  25  111.40    7.01
  -3  -3 -25   97.02    8.41
  -3   3 -26   65.03    6.12
  -3   3 -26   83.14    7.29
   3  -3  26   81.55    6.11
  -3  -3 -26   63.35    7.18
  -3   3 -27   34.30    4.62
  -3   3 -27   41.81    5.22
  -3  -3 -27   39.29    5.87
  -3   3 -28  155.36    9.82
  -3   3 -28  189.85   11.06
  -3  -3 -28  174.45   11.85
  -3   3 -29   51.83    5.98
  -3   3 -29   63.40    6.62
  -3  -3 -29   56.24    7.22
  -3   3 -30  117.28    8.94
  -3   3 -30  123.81    9.18
  -3  -3 -30  121.87   10.22
  -3   3 -31   19.30    4.08
  -3   3 -31   23.67    4.43
  -3  -3 -31   18.03    4.48
   3   4 -30   14.40    3.65
  -3  -4  30    7.44    3.80
   3  -4 -30   16.85    3.64
   3   4 -29    0.44    2.18
  -3  -4  29    2.73    3.14
   3  -4 -29    0.70    1.96
   3   4 -28    5.96    2.84
  -3  -4  28    5.71    3.57
   3  -4 -28    5.70    2.64
   3   4 -27    2.77    2.16
   3  -4 -27    0.75    1.93
  -3  -4  27    1.26    2.36
   3   4 -26    0.64    1.98
  -3  -4  26   -1.14    2.52
   3  -4 -26    1.80    1.87
   3   4 -25   10.87    3.03
  -3  -4  25   10.56    3.53
   3  -4 -25    9.63    2.58
   3   4 -24    1.47    1.64
  -3  -4  24    0.32    2.46
   3  -4 -24    0.69    1.47
  -3   4  23   -1.37    1.39
   3   4 -23    0.96    1.90
  -3  -4  23    2.34    2.53
   3  -4 -23   -1.55    2.01
  -3   4  22  240.35    9.69
  -3  -4  22  244.54   13.59
   3  -4 -22  261.87   10.88
  -3   4  21   17.12    2.84
   3   4 -21   24.76    3.91
  -3  -4  21   20.70    4.34
   3  -4 -21   23.50    3.41
  -3   4  20   54.56    4.54
   3   4 -20   58.24    5.85
   3  -4 -20   63.34    5.25
  -3   4  19  267.24    9.93
  -3  -4  19  240.99   12.59
   3  -4 -19  267.57   10.18
  -3   4  18 1103.20   19.47
  -3  -4  18 1042.80   25.80
   3  -4 -18 1104.07   19.90
   3   4 -17   28.38    3.98
  -3   4  17   28.08    3.36
  -3  -4  17   18.02    4.32
   3  -4 -17   26.91    3.20
  -3   4  16  442.40   12.34
   3  -4 -16  424.67   11.51
   3   4 -15  156.70    8.56
  -3   4  15  149.37    7.10
  -3  -4  15  131.01    8.69
   3  -4 -15  137.60    6.37
  -3   4  14    8.68    1.96
   3   4 -14   11.48    2.67
  -3  -4  14    8.94    2.91
   3  -4 -14    5.14    1.50
   3   4 -13  317.53   11.96
  -3   4  13  301.55   10.10
   3  -4 -13  281.60    8.43
   3   4 -12  215.95    9.45
   3   4 -12  185.40    5.98
  -3   4  12  218.12    8.57
   3  -4 -12  201.24    6.86
  -3  -4  12  185.19    9.29
   3   4 -11   74.41    5.63
  -3   4  11   75.92    5.09
  -3   4  11   77.81    4.17
   3   4 -11   67.12    3.83
   3  -4 -11   70.15    3.92
  -3  -4  11   69.34    5.72
   3   4 -10    2.52    1.11
   3   4 -10    2.12    1.26
  -3   4  10    3.56    1.02
  -3   4  10    5.48    1.66
  -3  -4  10    3.46    1.79
   3  -4 -10    2.28    0.87
  -3   4   9   30.92    2.45
  -3   4   9   36.14    3.52
   3   4  -9   30.58    2.86
   3   4  -9   33.45    3.71
   3  -4  -9   33.67    2.47
  -3  -4   9   23.86    3.47
   3   4  -8  447.56   10.87
  -3   4   8  474.32   12.74
   3   4  -8  454.22   13.10
  -3   4   7   43.48    3.91
   3   4  -7   38.74    3.40
   3   4  -7   36.63    3.73
   3  -4  -7   35.60    2.49
   3  -4  -7   41.09    2.41
  -3  -4   7   39.47    4.16
   3   4  -6    4.09    1.44
  -3   4   6    2.20    1.29
   3   4  -6    5.17    1.80
   3  -4  -6    4.94    0.96
  -3  -4   6    2.84    1.56
   3  -4  -6    5.38    0.87
  -3   4   5   97.23    5.78
   3   4  -5   85.72    5.23
   3   4  -5   90.65    5.72
   3  -4  -5   92.35    3.28
   3  -4  -5   92.18    3.03
  -3  -4   5   78.18    5.28
   3   4  -4   18.17    2.58
  -3   4   4   21.04    2.73
   3   4  -4   20.72    2.81
   3  -4  -4   19.23    1.30
  -3  -4   4   22.74    3.01
   3  -4  -4   20.17    1.37
   3   4  -3   36.39    3.89
  -3   4   3   33.79    3.50
   3   4  -3   30.17    3.35
   3  -4  -3   35.98    1.54
  -3  -4   3   25.43    3.20
   3  -4  -3   34.38    1.52
  -3   4   2  318.87   10.62
   3   4  -2  302.68   10.43
   3  -4  -2  296.57    3.60
  -3  -4   2  279.30    9.68
   3  -4  -2  281.96    3.55
   3   4  -1   49.75    4.34
  -3   4   1   54.56    4.49
  -3  -4   1   38.57    4.74
  -3  -4   1   49.42    4.09
  -3   4   0   14.58    2.66
   3   4   0   10.30    2.28
  -3  -4   0   10.10    2.68
  -3  -4   0   12.46    2.30
   3   4   1   33.43    3.68
  -3   4  -1   42.36    4.24
  -3  -4  -1   33.89    4.36
  -3  -4  -1   38.68    3.50
  -3   4  -2   71.04    5.38
   3   4   2   62.04    4.79
  -3  -4  -2   72.27    4.68
  -3   4  -3  209.72    9.16
  -3  -4  -3  172.78    8.98
  -3  -4  -3  187.49    7.19
   3  -4   3  198.00    2.90
   3  -4   3  192.95    2.88
  -3   4  -4   39.87    4.25
   3  -4   4   43.16    1.72
   3  -4   4   42.34    1.64
  -3   4  -5  881.14   19.11
  -3   4  -5  917.80    9.41
  -3  -4  -5  862.95   14.61
   3  -4   5  894.01    8.51
  -3   4  -6    3.38    0.86
  -3   4  -6    3.78    1.91
   3  -4   6    2.64    0.71
  -3   4  -7  231.37    5.72
  -3   4  -7  233.40   10.08
   3   4   7  159.98    5.97
  -3  -4  -7  185.28    9.37
  -3  -4  -7  206.06    6.71
   3  -4   7  214.20    5.05
  -3   4  -8   53.73    4.93
  -3   4  -8   54.07    2.90
   3  -4   8   49.07    2.69
  -3  -4  -8   55.19    3.49
  -3   4  -9  334.54   12.15
  -3   4  -9  332.23    7.53
   3   4   9  246.56    7.22
  -3  -4  -9  266.61   11.28
   3  -4   9  308.69    7.13
  -3  -4  -9  292.23    7.51
  -3   4 -10   17.73    3.02
   3   4  10   15.95    2.04
  -3   4 -10   14.83    1.88
  -3  -4 -10   14.80    1.73
   3  -4  10   12.79    1.70
  -3  -4 -10   21.37    3.48
  -3   4 -11  108.10    7.05
   3   4  11   91.60    4.30
  -3   4 -11  108.79    4.74
   3  -4  11  110.98    4.80
  -3  -4 -11  101.64    4.19
  -3  -4 -11   92.46    6.84
  -3   4 -12    5.58    1.36
  -3   4 -12    6.52    2.05
  -3  -4 -12    4.75    2.08
  -3  -4 -12    6.71    1.25
  -3   4 -13    1.87    1.13
  -3   4 -13    0.18    1.36
  -3  -4 -13   -2.01    1.92
  -3  -4 -13    1.19    0.76
  -3   4 -14   58.96    5.57
  -3   4 -14   56.66    3.89
  -3  -4 -14   49.56    2.68
  -3  -4 -14   48.41    5.30
  -3   4 -15   23.13    2.68
  -3   4 -15   21.36    3.64
   3  -4  15   23.81    3.14
  -3  -4 -15   20.10    1.69
  -3  -4 -15   25.13    4.31
  -3   4 -16  544.74   16.71
  -3   4 -16  513.23   12.24
   3  -4  16  516.44   13.45
  -3   4 -17   28.21    3.15
  -3   4 -17   25.63    3.98
  -3  -4 -17   20.39    3.97
   3  -4  17   23.97    3.08
  -3   4 -18   82.07    6.79
  -3   4 -18   80.91    5.26
   3  -4  18   79.42    5.45
  -3  -4 -18   80.52    7.18
  -3   4 -19   11.76    3.06
  -3   4 -19   10.46    2.18
  -3  -4 -19   13.37    3.38
   3  -4  19   15.84    2.60
  -3   4 -20   15.05    2.66
  -3   4 -20   20.72    3.88
  -3  -4 -20    9.87    3.12
   3  -4  20   16.16    2.67
  -3   4 -21   78.16    6.97
  -3   4 -21   73.23    5.56
   3  -4  21   73.67    5.26
  -3  -4 -21   60.40    6.60
  -3   4 -22   24.92    4.31
  -3   4 -22   18.96    3.16
   3  -4  22   20.84    2.98
  -3  -4 -22   20.59    4.07
  -3   4 -23    1.17    1.91
  -3   4 -23    3.56    1.76
  -3  -4 -23    3.71    2.33
   3  -4  23    1.93    1.39
  -3   4 -24   19.79    3.26
  -3   4 -24   33.60    4.92
  -3  -4 -24   25.69    4.65
  -3   4 -25   -0.57    1.72
  -3   4 -25    0.27    1.98
  -3  -4 -25    2.57    2.52
  -3   4 -26    2.78    1.84
  -3   4 -26    4.58    2.47
  -3  -4 -26    3.56    2.54
  -3   4 -27    6.15    2.55
  -3   4 -27   -0.55    2.04
  -3  -4 -27    4.15    2.78
  -3   4 -28  168.08    9.94
  -3   4 -28  180.10   11.45
  -3  -4 -28  176.19   12.64
  -3   4 -29   17.97    4.46
  -3   4 -29   14.22    3.42
  -3  -4 -29   26.98    5.54
  -3   4 -30  182.86   11.80
  -3   4 -30  170.03   10.41
  -3  -4 -30  180.30   13.10
   3   5 -28   37.59    5.72
   3  -5 -28   39.65    5.12
  -3  -5  28   29.64    6.13
   3   5 -27    8.16    2.88
  -3  -5  27    1.68    2.80
   3  -5 -27    5.74    2.63
   3   5 -26    1.41    2.37
  -3  -5  26    1.50    2.77
   3  -5 -26    2.73    2.02
   3   5 -25    1.13    1.94
  -3  -5  25    3.14    3.01
   3  -5 -25    2.81    1.85
   3   5 -24   13.93    3.51
  -3  -5  24    5.28    3.18
   3  -5 -24    6.94    2.26
   3   5 -23   30.95    4.62
  -3  -5  23   30.49    5.45
   3  -5 -23   25.24    3.50
   3   5 -22   -1.35    1.96
   3  -5 -22    1.88    1.51
  -3  -5  22   -2.85    2.13
   3   5 -21   10.31    2.98
  -3  -5  21    7.26    3.02
   3  -5 -21    6.20    1.87
  -3  -5  20  282.71   14.89
   3  -5 -20  299.62   10.88
  -3   5  19   30.48    3.39
   3   5 -19   29.52    4.14
   3  -5 -19   25.30    3.19
  -3  -5  19   23.81    4.79
  -3   5  18    6.45    1.90
   3   5 -18   11.53    2.77
  -3  -5  18   12.32    3.50
   3  -5 -18    7.75    2.07
   3   5 -17  144.57    8.75
  -3   5  17  144.52    7.25
   3  -5 -17  137.66    6.73
   3   5 -16   77.00    6.45
  -3   5  16   64.73    4.87
  -3  -5  16   60.65    6.60
   3  -5 -16   64.59    4.51
   3   5 -15  314.54   12.42
  -3   5  15  322.96   10.66
   3  -5 -15  315.79    9.38
  -3   5  14   21.68    3.10
   3   5 -14   21.60    3.37
  -3  -5  14   14.62    3.51
   3  -5 -14   21.65    2.52
  -3   5  13    8.21    2.08
   3   5 -13    8.10    2.21
  -3  -5  13    9.14    2.74
   3  -5 -13    9.18    1.69
  -3   5  12   -0.95    1.31
   3   5 -12    0.43    1.52
   3   5 -12   -0.22    0.72
  -3  -5  12   -0.02    1.54
   3  -5 -12    0.21    0.94
   3   5 -11   10.49    2.79
   3   5 -11    8.34    1.60
  -3   5  11    7.74    2.07
   3  -5 -11    5.50    1.26
  -3  -5  11   10.20    3.17
   3   5 -10  457.86   10.49
   3   5 -10  504.50   14.49
  -3   5  10  487.76   13.23
   3  -5 -10  458.06    8.60
  -3   5   9   21.72    2.98
   3   5  -9   21.97    2.58
   3   5  -9   24.65    3.52
  -3  -5   9   24.54    4.00
   3  -5  -9   18.70    1.72
   3   5  -8  379.80   10.24
  -3  -5   8  370.01   13.60
   3  -5  -8  394.53    6.51
   3   5  -7    3.54    1.45
   3   5  -7    3.62    1.45
  -3   5   7    2.82    1.86
  -3  -5   7    6.13    2.33
   3  -5  -7    1.76    0.55
  -3   5   6   36.35    3.80
   3   5  -6   29.93    3.18
   3   5  -6   27.22    3.40
  -3  -5   6   29.43    4.12
  -3   5   5  189.96    8.35
   3   5  -5  178.81    7.93
   3   5  -5  201.07    8.93
  -3  -5   5  175.03    8.82
  -3   5   4   22.07    3.09
   3   5  -4   18.15    2.83
   3   5  -4   20.76    2.96
  -3  -5   4   18.30    2.92
   3   5  -3    0.80    1.24
   3   5  -3    0.61    1.05
  -3   5   3    0.18    1.18
  -3  -5   3    0.82    1.48
   3   5  -2    2.52    1.31
   3   5  -2    0.80    1.10
  -3   5   2    0.48    1.20
  -3  -5   2    2.01    1.47
  -3   5   1   17.90    2.93
   3   5  -1   15.01    2.62
  -3  -5   1   24.67    3.67
   3   5   0   65.17    5.06
  -3  -5   0   65.83    6.24
  -3  -5   0   68.29    4.78
  -3  -5  -1   25.35    4.22
  -3  -5  -1   25.39    3.03
  -3   5  -2    3.38    1.50
  -3  -5  -2   20.99    2.99
  -3   5  -3  678.36   17.16
  -3  -5  -3  629.37   13.50
  -3   5  -4 1732.45   28.42
  -3  -5  -4 1679.20   29.18
  -3  -5  -4 1703.78   21.50
  -3  -5  -5   99.49    7.33
  -3  -5  -5  111.91    5.51
  -3   5  -6    7.73    2.44
  -3  -5  -6    8.87    1.82
  -3   5  -7  236.17   10.58
  -3  -5  -7  207.32    6.94
  -3  -5  -8  819.37   21.34
  -3  -5  -8  729.91   12.44
  -3   5  -9  137.16    3.81
  -3   5  -9  147.18    8.79
  -3  -5  -9  125.32    5.14
  -3  -5  -9  129.47    8.49
  -3   5 -10   21.57    1.84
  -3   5 -10   16.42    3.16
  -3  -5 -10   22.74    3.88
  -3  -5 -10   13.44    1.81
  -3   5 -11    9.64    2.65
  -3   5 -11   12.27    1.52
  -3  -5 -11   10.36    1.55
  -3   5 -12  182.19    5.80
  -3   5 -12  181.16   10.04
  -3  -5 -12  144.23    4.81
  -3  -5 -12  159.10    9.55
  -3   5 -13  114.45    8.07
  -3   5 -13  107.52    4.87
  -3  -5 -13  109.15    7.98
  -3   5 -14  271.74    7.88
  -3  -5 -14  250.43   12.23
  -3   5 -15   70.37    4.21
  -3   5 -15   80.09    6.95
  -3   5 -16   10.46    1.87
  -3   5 -16   14.85    3.40
  -3  -5 -16   15.34    3.55
  -3   5 -17   27.16    3.02
  -3   5 -17   27.30    4.24
  -3  -5 -17   27.28    4.61
  -3   5 -18   44.06    3.73
  -3   5 -18   45.48    5.41
  -3  -5 -18   38.43    5.37
  -3   5 -19  128.74    6.47
  -3   5 -19  144.04    9.58
  -3   5 -20  160.44   10.23
  -3  -5 -20  131.63    9.91
  -3   5 -21    4.60    2.59
  -3  -5 -21    2.51    2.09
  -3   5 -22   33.78    4.92
  -3  -5 -22   30.05    5.09
  -3   5 -23   44.59    5.72
  -3  -5 -23   38.29    5.71
  -3   5 -24   84.18    7.94
  -3  -5 -24   71.56    7.97
  -3   5 -25   13.87    3.91
  -3  -5 -25   10.82    3.88
  -3   5 -26   58.45    6.94
  -3  -5 -26   62.12    7.68
  -3   5 -27   71.31    7.63
  -3  -5 -27   83.89    8.96
  -3   5 -28  112.69    9.60
  -3  -5 -28  113.23   10.42
   3   6 -25    0.22    1.83
  -3  -6  25    1.96    3.35
   3   6 -24   10.22    2.94
  -3  -6  24    2.81    2.71
   3   6 -23    1.99    2.12
  -3  -6  23    6.32    3.66
   3   6 -22   22.66    3.94
  -3  -6  22   25.91    5.25
   3   6 -21   47.16    5.72
  -3  -6  21   35.18    5.97
   3   6 -20   19.82    3.73
  -3  -6  20   18.20    4.47
   3   6 -19   64.92    6.21
  -3  -6  19   44.76    6.56
   3   6 -18  142.83    8.91
  -3  -6  18  115.35    9.93
   3   6 -17  114.71    7.89
  -3  -6  17   97.16    8.81
   3   6 -16  149.52    9.10
  -3   6  16  154.28    7.56
  -3  -6  16  128.25    9.68
  -3   6  15    2.81    1.68
   3   6 -15    0.35    1.81
  -3  -6  15    1.00    2.05
  -3   6  14   10.29    2.50
   3   6 -14   11.80    2.82
  -3  -6  14    8.86    2.97
  -3   6  13    6.20    1.95
   3   6 -13    5.56    1.93
  -3  -6  13    6.79    2.95
   3   6 -12    1.64    1.45
  -3   6  12    0.05    1.33
  -3  -6  12    0.23    2.03
   3   6 -11   17.62    3.06
  -3   6  11   22.58    3.23
  -3  -6  11   21.62    4.19
   3   6 -10  201.73    9.72
  -3   6  10  217.31    9.42
   3   6  -9  206.33    7.50
  -3   6   9  244.87    9.94
   3   6  -9  238.65   10.26
  -3  -6   9  208.75   11.15
   3   6  -8  152.76    6.76
   3   6  -8  154.31    8.17
  -3  -6   8  151.21    9.36
   3   6  -7   13.27    2.18
   3   6  -7   17.29    3.05
  -3   6   7   15.58    2.79
  -3  -6   7   16.02    3.48
   3   6  -6   13.62    2.47
  -3   6   6   10.19    2.30
   3   6  -6   11.87    2.45
  -3  -6   6   11.96    2.95
  -3   6   5    4.34    1.82
   3   6  -5    2.63    1.49
   3   6  -5    2.43    1.22
  -3  -6   5    3.45    1.80
  -3   6   4   20.26    3.17
   3   6  -4   19.56    2.90
   3   6  -4   16.34    2.76
  -3  -6   4   18.09    3.32
  -3   6   3   61.73    5.32
   3   6  -3   44.87    4.21
   3   6  -3   52.06    4.62
  -3  -6   3   54.97    5.11
   3   6  -2    1.93    1.45
   3   6  -2    1.66    1.09
  -3   6   2    2.07    1.63
  -3  -6   2    5.81    2.07
   3   6  -1    5.49    1.97
  -3   6   1    4.48    2.00
  -3  -6   1    6.90    2.09
  -3   6   0   26.48    3.85
  -3  -6   0   31.44    3.90
  -3  -6  -1  126.72    9.06
  -3  -6  -1  133.53    7.35
  -3   6  -2   53.15    5.28
  -3  -6  -2   48.89    5.59
  -3  -6  -2   51.32    4.57
  -3   6  -3   54.99    5.45
  -3  -6  -3   43.48    5.37
  -3  -6  -3   44.32    4.11
  -3   6  -4   36.62    4.65
  -3  -6  -4   29.81    4.64
  -3  -6  -4   33.49    3.65
  -3   6  -5    7.84    2.64
  -3  -6  -5   14.00    2.43
  -3   6  -6  202.35   10.32
  -3  -6  -6  219.40   11.27
  -3  -6  -7  278.15   12.72
  -3  -6  -7  264.11    8.49
  -3   6  -8   31.03    4.44
  -3  -6  -8   28.74    2.98
  -3   6  -9  156.06    9.46
  -3  -6  -9  145.00    9.48
  -3   6 -10   90.86    7.49
  -3  -6 -10   76.67    7.25
  -3   6 -11    1.09    1.78
  -3  -6 -11   -0.90    2.12
  -3   6 -12    6.17    2.65
  -3  -6 -12   -1.17    1.75
  -3   6 -13    0.02    1.69
  -3  -6 -13    0.45    1.92
  -3   6 -14    4.32    2.80
  -3  -6 -14    3.07    2.35
  -3   6 -15   42.64    5.32
  -3  -6 -15   27.62    4.68
  -3   6 -16    0.04    2.20
  -3  -6 -16    5.95    2.90
  -3   6 -17  169.41   10.75
  -3  -6 -17  123.22    9.37
  -3   6 -18    3.48    2.39
  -3  -6 -18    2.31    2.30
  -3   6 -19    8.19    3.31
  -3  -6 -19   13.51    3.78
  -3   6 -20    4.80    2.90
  -3  -6 -20    2.14    2.17
  -3   6 -21   20.82    4.32
  -3  -6 -21   14.44    4.16
  -3   6 -22    1.95    2.29
  -3  -6 -22    1.59    2.81
  -3   6 -23   55.39    6.81
  -3  -6 -23   46.93    6.85
  -3   6 -24    3.96    2.69
  -3  -6 -24    4.94    3.40
  -3   6 -25   57.08    6.97
  -3  -6 -25   49.34    6.91
   3   7 -21   63.14    6.50
  -3  -7  21   60.36    8.38
   3   7 -20   13.08    3.40
  -3  -7  20    9.20    4.29
   3   7 -19  103.56    8.01
  -3  -7  19   96.49    9.82
   3   7 -18   33.87    4.51
  -3  -7  18   41.07    6.62
   3   7 -17   20.33    3.71
  -3  -7  17   14.78    4.73
   3   7 -16  269.40   12.10
  -3  -7  16  228.93   13.86
   3   7 -15   13.39    3.31
  -3  -7  15   13.55    4.64
   3   7 -14  256.17   11.48
  -3  -7  14  225.71   13.49
   3   7 -13  146.07    8.93
  -3  -7  13  127.27   10.07
   3   7 -12   56.92    5.72
  -3  -7  12   37.64    5.69
   3   7 -11  239.06   10.82
  -3   7  11  250.69   10.45
  -3  -7  11  213.85   12.51
  -3   7  10    2.68    1.66
   3   7 -10    2.36    1.65
  -3  -7  10    6.95    2.96
  -3   7   9   30.62    3.83
   3   7  -9   29.50    3.96
  -3  -7   9   31.18    4.92
   3   7  -8    3.22    1.95
  -3   7   8    0.66    1.45
  -3   7   7  241.58   10.38
   3   7  -7  223.33   10.02
   3   7  -6   13.08    2.67
  -3   7   6   13.67    2.79
  -3  -7   6   11.87    3.13
   3   7  -5    1.57    1.67
  -3   7   5    2.40    1.78
   3   7  -5    1.28    1.09
  -3  -7   5    2.91    2.21
  -3   7   4   33.08    4.25
   3   7  -4   24.54    3.22
   3   7  -4   29.44    3.71
  -3  -7   4   33.47    4.57
  -3   7   3   23.79    3.65
   3   7  -3   16.49    2.87
   3   7  -3   21.18    3.26
  -3  -7   3   25.20    3.97
  -3   7   2    1.82    2.00
   3   7  -2    0.81    1.06
   3   7  -2    1.87    1.70
  -3  -7   2    6.05    2.61
   3   7  -1   90.00    6.37
  -3  -7   1   91.03    6.97
   3   7   0   24.98    3.49
  -3   7   0   32.00    4.55
  -3  -7   0   28.89    4.04
   3   7   1    0.94    1.38
  -3   7  -1    2.92    2.09
  -3  -7  -1    5.69    2.21
  -3   7  -2  130.30    8.63
  -3  -7  -2  116.38    7.16
  -3   7  -3  172.01   10.01
  -3  -7  -3  205.11   12.06
  -3   7  -4  307.72   13.52
  -3  -7  -4  285.88   10.74
  -3   7  -5 1105.70   26.12
  -3  -7  -5  908.28   24.69
  -3   7  -6   56.13    6.48
  -3  -7  -6  186.64   11.49
  -3   7  -7  391.60   15.46
  -3  -7  -7  354.41   15.32
  -3   7  -8  140.47    9.47
  -3  -7  -8  151.46   10.08
  -3   7  -9  212.18   11.44
  -3  -7  -9  166.72   10.71
  -3   7 -10   39.47    5.21
  -3  -7 -10   35.28    5.16
  -3   7 -11    5.88    2.65
  -3  -7 -11   30.92    5.08
  -3   7 -12  124.67    9.09
  -3  -7 -12  107.88    9.08
  -3   7 -13    6.02    2.87
  -3  -7 -13    3.04    2.62
  -3   7 -14   -1.06    1.85
  -3  -7 -14   -2.70    2.65
  -3   7 -15   23.95    4.32
  -3  -7 -15   18.14    4.32
  -3   7 -16   11.13    3.43
  -3  -7 -16    7.32    3.24
  -3   7 -17    5.54    2.97
  -3  -7 -17    3.06    2.64
  -3   7 -18   11.83    3.26
  -3  -7 -18   14.74    3.97
  -3   7 -19   65.85    7.35
  -3  -7 -19   48.44    6.65
  -3   7 -20   95.60    8.77
  -3  -7 -20   89.78    8.99
  -3   7 -21    1.95    2.81
  -3  -7 -21    4.07    3.21
   3   8 -16   21.58    3.65
   3   8 -15   26.27    4.07
   3   8 -14   19.92    3.68
  -3  -8  14   18.58    4.60
   3   8 -13    3.03    2.33
  -3  -8  13    6.19    3.73
   3   8 -12   98.35    7.48
  -3  -8  12   75.06    7.95
   3   8 -11   43.62    5.07
  -3  -8  11   36.80    5.67
   3   8 -10  160.75    9.19
  -3  -8  10  130.99   10.28
   3   8  -9   11.46    2.82
  -3  -8   9   16.10    4.07
   3   8  -8   82.80    6.43
  -3  -8   8   66.02    7.03
  -3   8   7   46.83    5.06
   3   8  -7   54.51    5.20
  -3  -8   7   42.60    5.75
  -3   8   6    3.18    2.07
   3   8  -6    4.18    1.95
  -3  -8   6    1.91    2.22
   3   8  -5    3.69    1.82
  -3   8   5    6.72    2.52
   3   8  -4    0.99    1.41
  -3   8   4    3.02    2.03
   3   8  -3    2.31    1.50
  -3   8   3    2.08    1.97
  -3   8   2    3.87    2.55
   3   8  -2    2.00    1.79
   3   8  -1   74.34    5.78
   3   8  -1   80.62    6.32
  -3   8   0   37.78    5.18
   3   8   0   32.00    4.09
  -3   8  -1   33.50    5.05
   3   8   1   29.01    3.89
  -3   8  -2   91.44    7.83
   3   8   2   83.13    6.27
  -3   8  -3    3.31    2.20
   3   8   3    3.62    1.76
  -3   8  -4   22.03    4.39
  -3   8  -5    5.03    2.79
  -3  -8  -5   85.79    8.51
  -3   8  -6  178.89   11.25
  -3  -8  -6  189.52   12.12
  -3   8  -7  115.78    9.28
  -3  -8  -7  275.11   14.46
  -3   8  -8  513.01   18.83
  -3  -8  -8  387.06   17.70
  -3   8  -9    4.76    3.38
  -3  -8  -9   -3.68    2.87
  -3   8 -10    6.20    2.87
  -3  -8 -10   11.35    3.50
  -3   8 -11   30.79    4.97
  -3  -8 -11   33.84    5.66
  -3   8 -12    1.98    2.36
  -3  -8 -12   -3.05    2.92
  -3   8 -13   -0.54    2.13
  -3  -8 -13   -2.93    2.61
  -3   8 -14    0.96    1.97
  -3  -8 -14    4.14    2.90
  -3   8 -15    8.14    3.33
  -3  -8 -15    8.81    3.84
   3   9  -4   14.44    2.98
   3   9  -3   29.02    4.08
  -3   9   2   43.19    5.49
   3   9  -2   38.57    4.56
   3   9  -1   10.46    2.85
  -3   9   1   12.19    3.33
  -3   9   0   67.23    7.06
   3   9   0   58.13    5.43
  -3   9  -1   22.78    4.69
   3   9   1   17.99    3.41
  -3   9  -2   35.26    5.26
   3   9   2   33.41    4.26
  -3   9  -3    7.45    3.14
   3   9   3   11.49    2.79
  -3   9  -4  102.95    8.73
   3   9   4   99.71    7.14
   4   0 -31   -4.15    2.68
  -4   0  31   -1.54    2.86
   4   0 -30   85.97    8.20
  -4   0  30   71.09    7.96
  -4   0  29    0.32    2.21
   4   0 -29    1.14    2.15
   4   0 -28  137.19    9.85
  -4   0  28   91.27    8.29
  -4   0  27   -0.21    2.24
   4   0 -27   -0.53    2.30
  -4   0  26   -0.18    1.76
   4   0 -26    1.23    1.83
   4   0 -25   -1.14    1.75
  -4   0  25   -1.24    2.13
   4   0 -24    2.26    1.92
  -4   0  24    1.03    1.77
  -4   0  23   -0.88    2.04
   4   0 -23   -1.85    1.92
  -4   0  22    1.56    2.17
   4   0 -22   -2.05    1.93
  -4   0  21    4.09    2.35
   4   0 -21   -1.55    1.70
  -4   0  20    0.27    1.72
   4   0 -20   -0.23    1.47
  -4   0  19   -1.02    1.68
   4   0 -19   -0.45    1.76
  -4   0  18  146.65    8.71
   4   0 -18  177.66    9.18
  -4   0  17   -2.26    1.96
   4   0 -17   -0.45    1.43
  -4   0  16 1027.63   22.25
   4   0 -16 1185.02   22.36
   4   0 -15    0.91    1.90
  -4   0  15   -5.49    2.48
  -4   0  14 3498.31   39.03
   4   0 -14 3109.32   36.81
   4   0 -13    1.48    1.45
  -4   0  13   -3.25    2.18
  -4   0  12  273.74   10.80
   4   0 -12  366.76   11.92
   4   0 -11   -0.46    1.07
  -4   0  11    0.95    1.41
   4   0 -10   36.43    3.71
  -4   0  10   32.28    3.85
   4   0  -9   -0.39    0.97
  -4   0   9   -0.91    1.34
   4   0  -8  124.53    6.61
  -4   0   8  104.58    6.48
  -4   0   7   -1.27    1.36
   4   0  -7    0.27    0.94
   4   0  -7   -0.47    1.23
   4   0  -6   19.86    2.75
   4   0  -6   17.97    2.89
  -4   0   6   19.93    2.80
  -4   0   5    0.63    1.39
   4   0  -5    0.57    0.92
   4   0  -5    1.12    1.21
   4   0  -4   26.33    3.05
   4   0  -4   22.92    2.96
  -4   0   4   25.37    3.12
   4   0  -3    0.00    0.96
  -4   0   3    1.03    1.40
   4   0  -3   -0.28    1.10
   4   0  -2   50.33    4.52
  -4   0   2   39.31    4.03
   4   0  -2   50.31    4.03
  -4   0   1    3.45    2.06
  -4   0   1    5.62    2.28
   4   0  -1    8.39    2.53
  -4   0   0 1701.02   26.19
  -4   0   0 1644.54   24.30
   4   0   1   11.62    2.93
  -4   0  -1   10.04    2.65
  -4   0  -1    8.24    2.14
  -4   0  -2 1240.04   22.14
  -4   0  -2 1157.80   19.89
  -4   0  -3    3.28    1.79
   4   0   3   -0.03    1.21
  -4   0  -3    3.63    1.86
  -4   0  -4   44.86    4.37
   4   0   4   49.99    4.70
  -4   0  -4   50.94    4.33
  -4   0  -5    0.29    1.24
   4   0   5   -0.64    1.50
  -4   0  -5   -1.22    1.48
  -4   0  -6   89.46    6.17
   4   0   6  101.82    6.87
  -4   0  -6   97.95    6.04
  -4   0  -7   -0.87    1.31
   4   0   7   -0.84    1.45
  -4   0  -7    0.02    1.09
  -4   0  -8  147.75    7.78
   4   0   8  160.33    8.83
  -4   0  -8  154.26    7.68
  -4   0  -9    0.65    1.14
   4   0   9   -0.13    1.24
  -4   0  -9    0.07    1.10
   4   0  10   37.01    4.32
  -4   0 -10   33.41    3.62
  -4   0 -10   35.36    3.98
  -4   0 -11    0.76    1.62
  -4   0 -11    0.73    1.19
   4   0  11   -0.04    1.56
  -4   0 -12  175.41    7.90
   4   0  12  194.30    9.68
  -4   0 -12  195.69    9.28
  -4   0 -13   -1.04    1.29
   4   0  13    1.51    1.53
  -4   0 -13   -1.28    1.41
  -4   0 -14  137.16    7.16
   4   0  14  137.39    8.22
  -4   0 -14  141.31    8.13
  -4   0 -15    1.03    1.67
   4   0  15    0.59    1.35
  -4   0 -15    0.47    1.34
  -4   0 -16  353.87   11.80
   4   0  16  360.87   13.60
  -4   0 -16  352.34   13.42
  -4   0 -17    2.12    2.04
   4   0  17   -0.48    1.77
  -4   0 -17    0.36    1.34
  -4   0 -18  616.24   15.92
   4   0  18  630.92   18.39
  -4   0 -18  586.30   17.36
  -4   0 -19    1.60    1.81
   4   0  19    0.64    1.87
  -4   0 -19    0.11    1.50
  -4   0 -20  103.09    6.75
   4   0  20  117.45    8.38
  -4   0 -20  104.09    7.66
  -4   0 -21   -0.79    1.58
   4   0  21   -0.54    1.57
  -4   0 -21   -0.46    1.46
  -4   0 -22    2.92    2.08
  -4   0 -22    5.77    2.06
   4   0  22    3.77    1.92
  -4   0 -23   -1.39    1.88
   4   0  23    0.34    1.66
  -4   0 -23   -0.98    1.43
  -4   0 -24   11.91    3.22
  -4   0 -24   17.80    3.36
   4   0  24   12.07    3.05
   4   0  25   -1.13    1.83
  -4   0 -25    0.52    1.57
  -4   0 -26   74.61    6.16
   4   0  26   76.29    7.40
  -4   0 -26   69.30    7.10
  -4   0 -27    0.18    1.81
   4   0  27    0.46    1.66
  -4   0 -27   -2.01    2.16
  -4   0 -28    8.77    3.09
   4   0  28   16.31    3.71
  -4   0 -28   11.56    3.03
  -4   0 -29    3.42    2.45
   4   0  29   -1.02    2.06
  -4   0 -30    0.59    2.26
   4   0  30    1.67    1.95
  -4   0 -31   -0.57    2.17
   4   0  31    0.72    2.33
  -4   1  31   10.23    3.86
   4   1 -31   13.26    4.03
   4  -1 -31   15.27    3.91
  -4  -1  31   12.70    4.33
   4   1 -30   27.76    4.95
  -4   1  30   14.87    3.75
   4  -1 -30   26.39    4.74
  -4  -1  30   21.49    5.17
  -4   1  29    5.26    2.91
   4   1 -29   11.62    3.58
  -4  -1  29    7.14    3.41
   4  -1 -29    6.53    2.69
  -4   1  28    8.67    3.24
   4   1 -28   17.34    3.92
  -4  -1  28   11.77    3.52
   4  -1 -28   12.40    3.36
   4   1 -27   31.75    5.05
  -4   1  27   18.77    3.93
  -4  -1  27   19.73    4.33
   4  -1 -27   30.89    4.70
   4   1 -26   51.93    6.10
  -4   1  26   39.35    5.24
   4  -1 -26   52.05    5.89
  -4  -1  26   33.17    5.20
   4   1 -25   17.39    3.57
  -4   1  25   16.78    3.65
  -4  -1  25   14.12    3.49
   4  -1 -25   20.74    3.93
   4   1 -24   16.97    3.49
  -4   1  24   11.15    3.20
  -4  -1  24   11.34    3.38
   4  -1 -24   16.04    3.21
   4   1 -23    0.65    1.54
  -4   1  23   -0.11    1.71
   4  -1 -23   -0.43    1.50
  -4  -1  23    1.57    1.64
  -4   1  22   41.35    4.92
   4   1 -22   42.16    4.93
   4  -1 -22   47.68    5.09
  -4  -1  22   34.09    4.86
  -4   1  21   49.51    5.37
   4   1 -21   65.81    6.14
   4  -1 -21   62.27    5.63
  -4  -1  21   44.63    5.40
  -4   1  20   74.49    6.28
   4   1 -20   84.98    6.82
   4  -1 -20   84.99    6.33
  -4   1  19  186.64    9.61
   4   1 -19  213.53   10.48
  -4  -1  19  192.54   10.72
   4  -1 -19  221.62   10.00
  -4   1  18  101.39    7.11
   4   1 -18  112.19    7.40
   4  -1 -18  108.16    6.93
  -4  -1  18   84.52    7.07
   4   1 -17    0.19    1.28
  -4   1  17   -0.67    1.48
  -4  -1  17    4.91    2.16
   4  -1 -17    2.27    1.59
  -4   1  16  130.17    7.80
   4   1 -16  154.78    8.59
  -4  -1  16  135.61    8.35
   4  -1 -16  153.54    7.93
  -4   1  15  169.05    8.70
   4   1 -15  173.35    8.86
   4  -1 -15  163.60    7.94
  -4   1  14   68.36    5.59
  -4  -1  14   64.17    5.69
   4  -1 -14   74.71    5.35
   4   1 -13   93.57    6.58
  -4   1  13   74.29    5.72
   4  -1 -13   87.68    5.63
  -4  -1  13   74.93    6.01
   4   1 -12  154.29    8.22
  -4   1  12  124.75    7.39
  -4  -1  12  123.00    7.62
   4  -1 -12  150.58    7.34
  -4   1  11    5.57    1.86
   4   1 -11    7.29    2.33
   4  -1 -11    3.96    1.38
  -4  -1  11    5.77    1.97
   4   1 -10  294.53   10.78
  -4   1  10  260.49   10.29
  -4  -1  10  259.82   10.62
   4  -1 -10  308.44   10.19
  -4   1   9    2.06    1.49
   4   1  -9    1.11    1.31
   4   1  -9    3.88    1.76
   4  -1  -9    1.91    1.32
  -4  -1   9    1.37    1.48
  -4   1   8  194.92    8.71
   4   1  -8  211.91    8.88
   4   1  -8  198.28    8.67
  -4  -1   8  180.31    8.57
   4  -1  -8  206.25    7.89
   4   1  -7   43.28    4.14
  -4   1   7   37.41    3.82
   4   1  -7   35.04    3.72
   4  -1  -7   50.04    4.02
  -4  -1   7   37.61    3.96
   4   1  -6   37.19    3.82
  -4   1   6   34.23    3.93
   4   1  -6   35.88    3.79
   4  -1  -6   34.13    3.27
  -4  -1   6   35.09    3.83
   4   1  -5  157.68    7.63
  -4   1   5  147.57    7.59
   4   1  -5  145.94    7.48
   4  -1  -5  164.36    6.98
  -4  -1   5  140.25    7.52
  -4   1   4    1.20    1.25
   4   1  -4   -0.08    1.17
   4   1  -4   -0.39    1.21
  -4  -1   4    2.75    1.50
   4  -1  -4   -0.15    0.93
   4  -1  -4   -0.27    1.40
   4   1  -3  445.54   12.50
   4   1  -3  428.79   13.01
  -4   1   3  411.66   12.37
   4  -1  -3  412.13   12.83
  -4  -1   3  417.66   12.38
  -4   1   2   63.50    4.88
   4   1  -2   66.07    5.19
   4  -1  -2   58.48    4.98
   4  -1  -2   72.27    4.61
  -4  -1   2   62.55    4.77
  -4   1   1   32.40    3.66
   4   1  -1   32.11    3.52
  -4  -1   1   29.22    4.03
   4  -1  -1   34.16    3.80
   4  -1  -1   42.90    3.60
  -4  -1   1   32.63    3.51
   4   1   0  211.51    9.26
  -4   1   0  200.68    8.72
  -4   1   0  213.39    8.88
   4  -1   0  200.01    8.95
  -4  -1   0  203.57    9.67
  -4  -1   0  204.91    8.47
   4   1   1   90.74    6.32
  -4   1  -1   83.46    5.49
  -4   1  -1  104.59    6.28
  -4  -1  -1   79.30    6.21
   4  -1   1   78.50    5.93
  -4  -1  -1   89.77    5.76
   4   1   2  228.48    9.75
  -4   1  -2  251.28    9.66
  -4   1  -2  230.61    9.34
  -4  -1  -2  210.61    9.60
   4  -1   2  227.67    9.78
  -4  -1  -2  258.69    9.64
  -4   1  -3  301.60   10.27
   4   1   3  316.36   11.59
  -4   1  -3  317.73   10.93
   4  -1   3  301.98   11.14
  -4  -1  -3  289.06   10.02
   4   1   4   58.28    5.15
  -4   1  -4   56.50    4.54
  -4   1  -4   59.75    4.86
  -4  -1  -4   48.11    4.89
   4  -1   4   62.40    5.28
  -4  -1  -4   52.44    4.39
   4   1   5  455.31   14.10
  -4   1  -5  453.55   12.67
  -4   1  -5  460.31   12.96
  -4  -1  -5  430.53   13.88
  -4  -1  -5  453.61   12.27
   4  -1   5  468.77   14.25
  -4   1  -6  404.03   12.32
  -4   1  -6  397.75   12.01
   4   1   6  387.69   12.92
  -4  -1  -6  369.75   13.09
  -4  -1  -6  372.12   11.11
   4  -1   6  381.36   12.90
  -4   1  -7   32.95    3.67
   4   1   7   32.22    3.89
  -4   1  -7   30.25    3.51
  -4  -1  -7   35.21    4.22
   4  -1   7   28.66    3.71
  -4  -1  -7   32.83    3.50
  -4   1  -8  500.23   13.41
   4   1   8  499.75   15.24
  -4   1  -8  486.25   13.45
  -4  -1  -8  440.81   13.93
   4  -1   8  485.15   14.40
  -4  -1  -8  484.13   12.75
  -4   1  -9   68.79    5.04
   4   1   9   79.39    6.41
  -4   1  -9   71.22    5.35
  -4  -1  -9   69.41    5.67
   4  -1   9   79.96    6.14
  -4  -1  -9   80.82    5.32
  -4   1 -10  101.56    6.25
  -4   1 -10   90.44    5.97
   4   1  10   92.28    6.96
   4  -1  10   84.16    6.20
  -4  -1 -10   90.55    5.65
  -4  -1 -10   74.33    5.89
  -4   1 -11    5.28    1.79
  -4   1 -11    7.36    2.18
   4   1  11    6.23    1.99
  -4  -1 -11    4.00    1.93
   4  -1  11    5.72    2.24
  -4  -1 -11    6.88    1.87
  -4   1 -12   52.54    4.83
   4   1  12   58.71    5.82
  -4   1 -12   52.20    4.62
  -4  -1 -12   58.79    4.64
   4  -1  12   50.10    5.10
  -4  -1 -12   51.12    5.12
  -4   1 -13   11.90    2.55
  -4   1 -13   15.10    2.91
   4   1  13   14.07    3.16
  -4  -1 -13   11.79    2.30
   4  -1  13   12.65    2.84
  -4  -1 -13   12.47    3.07
  -4   1 -14  282.47   11.18
   4   1  14  305.13   13.06
  -4   1 -14  296.04   11.19
  -4  -1 -14  289.65   10.25
   4  -1  14  282.34   11.85
  -4  -1 -14  267.24   11.61
  -4   1 -15   48.31    4.85
   4   1  15   45.15    5.25
  -4   1 -15   42.87    4.60
  -4  -1 -15   40.62    3.95
   4  -1  15   48.05    5.03
  -4  -1 -15   37.85    4.65
  -4   1 -16  395.08   13.38
   4   1  16  370.81   14.52
  -4   1 -16  368.62   13.00
   4  -1  16  401.01   14.30
  -4  -1 -16  352.26   11.12
  -4  -1 -16  331.19   13.32
  -4   1 -17  264.53   11.22
   4   1  17  236.32   11.77
  -4   1 -17  222.03   10.26
   4  -1  17  260.33   11.50
  -4  -1 -17  234.75    9.14
  -4  -1 -17  258.33   12.07
  -4   1 -18  192.22    9.69
   4   1  18  188.91   10.72
  -4   1 -18  165.74    8.93
   4  -1  18  195.39   10.07
  -4  -1 -18  179.17    8.03
  -4  -1 -18  181.18   10.34
  -4   1 -19   64.26    5.70
   4   1  19   60.78    6.37
  -4   1 -19   53.49    5.40
   4  -1  19   50.42    5.29
  -4  -1 -19   54.86    4.47
  -4  -1 -19   48.34    5.52
  -4   1 -20  235.26   10.76
   4   1  20  254.60   12.72
  -4   1 -20  231.95   11.17
   4  -1  20  236.86   11.27
  -4  -1 -20  202.46    8.62
  -4  -1 -20  204.65   11.12
  -4   1 -21  153.29    8.85
   4   1  21  162.88   10.43
  -4   1 -21  165.31    9.64
   4  -1  21  150.52    9.08
  -4  -1 -21  147.57    7.44
  -4  -1 -21  154.39    9.80
  -4   1 -22  142.94    8.59
   4   1  22  139.43    9.75
  -4   1 -22  122.62    8.35
   4  -1  22  136.56    8.74
  -4  -1 -22  131.39    7.09
  -4  -1 -22  123.52    8.94
  -4   1 -23  104.49    7.43
   4   1  23   89.15    7.90
  -4   1 -23   97.23    7.64
  -4  -1 -23  103.68    6.37
   4  -1  23   94.64    7.47
  -4  -1 -23   96.45    8.23
  -4   1 -24   19.73    3.48
   4   1  24   20.57    4.29
  -4   1 -24   24.25    4.18
  -4  -1 -24   15.38    2.72
   4  -1  24   21.91    3.84
  -4  -1 -24   24.39    4.47
  -4   1 -25   37.99    4.74
   4   1  25   45.23    5.91
  -4   1 -25   31.12    4.68
  -4  -1 -25   35.44    3.93
   4  -1  25   32.52    4.65
  -4  -1 -25   28.96    4.98
  -4   1 -26    0.56    1.70
  -4   1 -26    1.77    1.90
   4   1  26    0.88    1.82
   4  -1  26   -0.40    1.82
  -4   1 -27    4.55    2.44
   4   1  27    2.77    2.45
  -4   1 -27    8.89    2.99
  -4  -1 -27    6.32    3.23
   4  -1  27    7.37    2.80
  -4   1 -28    1.46    1.98
   4   1  28    1.47    2.21
  -4   1 -28    2.06    2.11
  -4  -1 -28    0.27    2.09
   4  -1  28    2.06    2.17
  -4   1 -29    7.44    3.17
   4   1  29    3.60    2.65
  -4   1 -29    3.47    2.32
  -4  -1 -29    3.66    2.60
   4  -1  29    3.98    2.34
  -4   1 -30    6.60    2.98
   4   1  30   10.15    3.42
  -4   1 -30   12.35    3.35
  -4  -1 -30    9.88    3.58
   4  -1  30   13.23    3.46
  -4   1 -31    0.99    2.10
   4   1  31   -1.42    2.29
  -4   1 -31    1.95    2.31
  -4  -1 -31    1.90    2.78
   4  -1  31    3.80    2.44
  -4   2  30   12.10    3.63
   4   2 -30   17.76    4.43
  -4  -2  30   13.35    4.38
   4  -2 -30   19.08    4.41
  -4   2  29   63.26    6.77
  -4  -2  29   80.23    8.76
   4   2 -28   31.60    5.19
  -4   2  28   18.79    3.79
  -4  -2  28   27.51    5.52
   4  -2 -28   30.43    4.82
   4   2 -27   14.15    3.65
  -4   2  27   12.74    3.46
   4  -2 -27   15.23    3.50
  -4  -2  27   17.46    4.54
  -4   2  26    3.26    2.19
   4   2 -26    7.20    2.95
  -4  -2  26    4.28    2.32
   4  -2 -26    3.39    1.92
   4   2 -25    2.02    1.84
  -4   2  25    2.26    2.24
  -4  -2  25   -0.09    2.34
   4  -2 -25    1.33    1.65
  -4   2  24   13.10    3.15
   4   2 -24   18.11    3.60
   4  -2 -24   19.08    3.62
  -4  -2  24    7.16    2.86
  -4   2  23    3.90    1.68
   4   2 -23    2.29    1.96
  -4  -2  23   -0.23    1.88
   4  -2 -23    2.42    1.88
  -4   2  22   11.64    2.74
   4   2 -22    9.03    2.80
  -4  -2  22    7.45    2.68
   4  -2 -22    7.54    2.30
  -4   2  21    9.35    2.57
   4   2 -21   14.41    3.28
  -4  -2  21    9.96    3.10
   4  -2 -21    8.94    2.50
   4   2 -20   -0.57    1.42
  -4   2  20   -0.62    1.50
   4  -2 -20    1.62    1.64
  -4  -2  20   -0.37    1.67
   4   2 -19    0.68    1.91
  -4   2  19    1.55    1.65
   4  -2 -19    2.08    1.86
  -4  -2  19    2.53    2.05
   4   2 -18    7.14    2.37
  -4   2  18    4.06    2.03
  -4  -2  18    9.21    2.87
   4  -2 -18    4.74    1.87
  -4   2  17   18.48    3.14
   4   2 -17   25.34    3.82
   4  -2 -17   27.40    3.50
  -4  -2  17   14.58    3.45
  -4   2  16   53.12    4.91
  -4  -2  16   60.18    6.07
   4  -2 -16   58.76    4.86
  -4  -2  15 1636.46   29.84
   4  -2 -15 1581.90   23.88
   4   2 -14   31.50    4.43
  -4   2  14   23.71    3.57
  -4  -2  14   26.75    4.08
   4  -2 -14   27.52    3.17
  -4   2  13  941.75   19.74
   4   2 -13  901.22   20.58
  -4  -2  13  883.82   20.77
   4   2 -12    0.22    1.21
  -4   2  12   -0.08    1.44
  -4  -2  12    2.56    2.14
   4  -2 -12    0.66    1.34
  -4   2  11    1.20    1.19
   4   2 -11   -0.62    1.44
   4   2 -11   -0.04    1.06
  -4  -2  11    0.94    1.48
   4  -2 -11    0.65    1.11
  -4   2  10   16.26    2.72
   4   2 -10   18.41    2.92
   4   2 -10   15.91    2.50
  -4  -2  10   10.34    2.40
   4  -2 -10   17.07    2.40
   4   2  -9    1.62    1.77
  -4   2   9    4.48    1.98
   4   2  -9    1.56    1.35
   4  -2  -9    2.96    1.07
  -4  -2   9    4.77    1.99
  -4   2   8  537.71   14.67
   4   2  -8  545.36   14.76
   4   2  -8  490.00   13.33
  -4  -2   8  486.07   14.58
   4  -2  -8  552.12   12.28
  -4   2   7    3.00    1.40
   4   2  -7    3.91    1.66
   4   2  -7    2.05    1.27
   4  -2  -7    2.41    0.96
  -4  -2   7    0.56    1.39
   4   2  -6  119.33    6.74
   4   2  -6  111.67    6.66
  -4   2   6  103.39    6.40
   4  -2  -6  122.34    5.52
  -4  -2   6   98.70    6.38
   4   2  -5    1.43    1.55
   4   2  -5    0.20    1.12
  -4   2   5   -0.45    1.13
   4  -2  -5    0.09    0.92
  -4  -2   5    1.67    1.66
   4   2  -4  250.88    9.94
   4   2  -4  210.65    9.09
  -4   2   4  231.85    9.41
  -4  -2   4  205.63    8.93
   4  -2  -4  250.10    7.84
   4   2  -3   26.25    3.34
   4   2  -3   26.54    3.44
  -4   2   3   22.86    3.16
  -4  -2   3   25.27    3.21
   4  -2  -3   28.29    2.77
  -4   2   2   65.91    5.20
   4   2  -2   70.24    5.54
   4  -2  -2   71.84    4.23
  -4  -2   2   54.25    4.59
   4   2  -1  135.24    7.50
  -4   2   1  146.31    7.58
   4  -2  -1  145.68    6.04
  -4  -2   1  126.63    6.78
   4   2   0    1.02    1.28
  -4   2   0    1.83    1.35
   4  -2   0    1.84    1.21
   4  -2   0    5.56    2.17
  -4   2  -1 1120.55   20.98
   4   2   1 1057.58   21.25
  -4  -2  -1  936.14   22.02
   4  -2   1 1073.24   21.33
  -4  -2  -1  994.33   18.79
   4   2   2    0.15    1.28
  -4   2  -2    0.92    1.18
  -4   2  -2   -0.68    1.24
   4  -2   2    2.30    1.80
  -4  -2  -2    7.27    2.57
  -4  -2  -2    9.18    2.41
  -4   2  -3  334.43   10.35
   4   2   3  321.49   11.74
  -4   2  -3  297.33   10.77
   4  -2   3  308.99   11.31
  -4  -2  -3  293.36    9.99
  -4   2  -4   38.34    4.03
  -4   2  -4   44.52    3.82
   4   2   4   44.16    4.48
  -4  -2  -4   42.72    4.77
   4  -2   4   39.31    4.14
  -4  -2  -4   41.33    3.88
  -4   2  -5   73.49    5.47
  -4   2  -5   70.46    4.71
   4   2   5   68.02    5.70
  -4  -2  -5   59.42    5.49
   4  -2   5   70.19    5.53
  -4  -2  -5   70.24    4.83
  -4   2  -6   -1.09    1.71
  -4   2  -6    0.79    1.14
   4   2   6   -0.93    1.51
   4  -2   6    0.33    1.36
  -4   2  -7  303.16   10.00
   4   2   7  292.28   12.18
  -4   2  -7  292.77   11.05
  -4  -2  -7  258.57   11.52
   4  -2   7  280.16   11.03
  -4  -2  -7  255.19    9.09
  -4   2  -8  106.42    5.96
   4   2   8  108.12    7.46
  -4   2  -8   95.93    6.48
  -4  -2  -8   86.26    6.76
   4  -2   8   94.51    6.39
  -4  -2  -8   94.04    5.62
  -4   2  -9   54.53    4.30
   4   2   9   58.11    5.68
  -4   2  -9   63.26    5.37
  -4  -2  -9   45.73    4.88
   4  -2   9   56.98    5.06
  -4  -2  -9   56.08    4.37
  -4   2 -10   22.29    2.94
  -4   2 -10   21.58    3.42
   4   2  10   20.97    3.59
   4  -2  10   18.14    3.11
  -4  -2 -10   19.22    2.72
  -4  -2 -10   17.41    3.23
  -4   2 -11   45.59    4.12
  -4   2 -11   43.25    4.59
   4   2  11   49.35    5.35
   4  -2  11   48.33    4.81
  -4  -2 -11   41.63    3.78
  -4  -2 -11   40.28    4.71
  -4   2 -12   31.21    4.07
   4   2  12   36.30    4.78
  -4   2 -12   37.55    3.75
  -4  -2 -12   32.82    3.38
   4  -2  12   35.88    4.34
  -4  -2 -12   34.70    4.48
  -4   2 -13   29.83    4.02
   4   2  13   23.16    3.91
  -4   2 -13   24.37    3.25
   4  -2  13   23.33    3.40
  -4  -2 -13   30.18    3.27
  -4  -2 -13   27.25    4.32
  -4   2 -14   94.76    6.98
   4   2  14   98.89    7.68
  -4   2 -14   95.37    6.20
  -4  -2 -14   88.36    5.38
   4  -2  14   93.55    6.71
  -4  -2 -14   86.64    7.24
  -4   2 -15  492.60   15.47
   4   2  15  451.41   16.32
  -4   2 -15  466.21   13.92
  -4  -2 -15  417.49   11.35
   4  -2  15  479.95   15.25
  -4  -2 -15  380.95   14.52
  -4   2 -16   35.45    4.54
   4   2  16   29.89    4.41
  -4   2 -16   23.61    3.34
  -4  -2 -16   29.40    3.30
   4  -2  16   28.91    3.95
  -4  -2 -16   20.95    3.90
  -4   2 -17    0.24    1.39
  -4   2 -17    1.72    1.88
   4   2  17    1.12    1.65
  -4  -2 -17    0.10    1.72
   4  -2  17    2.32    1.82
  -4  -2 -17    2.86    1.45
  -4   2 -18   31.24    4.23
   4   2  18   27.70    4.28
  -4   2 -18   23.36    3.46
  -4  -2 -18   29.38    3.28
   4  -2  18   25.36    3.64
  -4  -2 -18   28.86    4.57
  -4   2 -19  270.36   11.82
   4   2  19  281.90   13.34
  -4   2 -19  261.06   11.26
  -4  -2 -19  293.84    9.99
   4  -2  19  288.89   11.90
  -4  -2 -19  259.22   12.81
  -4   2 -20    3.96    2.12
   4   2  20    3.73    2.38
  -4   2 -20    5.64    2.44
  -4  -2 -20    6.78    2.87
   4  -2  20    3.34    1.80
  -4  -2 -20    1.08    1.12
  -4   2 -21   12.51    2.96
   4   2  21    8.02    2.87
  -4   2 -21    9.48    2.89
  -4  -2 -21   11.79    3.43
   4  -2  21   10.02    2.81
  -4  -2 -21    9.96    2.19
  -4   2 -22    1.08    1.41
  -4   2 -22    4.55    2.43
   4   2  22   -0.27    1.69
  -4  -2 -22   -1.71    1.97
   4  -2  22    2.48    1.89
  -4  -2 -22    3.51    1.73
  -4   2 -23   41.43    5.03
   4   2  23   32.29    4.89
  -4   2 -23   27.79    4.14
   4  -2  23   26.87    4.16
  -4  -2 -23   29.43    4.98
  -4   2 -24    3.80    2.19
   4   2  24   11.25    3.13
  -4   2 -24    4.58    2.23
  -4  -2 -24    3.45    2.19
   4  -2  24    4.35    2.37
  -4   2 -25    8.27    2.66
  -4   2 -25    9.21    3.05
   4   2  25    5.74    2.80
  -4  -2 -25    8.73    3.13
   4  -2  25   11.74    2.95
  -4   2 -26   34.77    4.87
   4   2  26   25.07    4.45
  -4   2 -26   25.70    4.34
   4  -2  26   36.45    5.00
  -4  -2 -26   29.01    4.95
   4   2  27   30.37    5.11
  -4   2 -27   37.64    5.19
  -4   2 -27   28.16    4.70
   4  -2  27   38.59    5.13
  -4  -2 -27   20.33    4.55
  -4   2 -28   -0.88    1.98
   4   2  28    3.27    2.25
  -4   2 -28    1.04    2.26
  -4  -2 -28    0.59    2.30
   4  -2  28    5.65    2.67
  -4   2 -29   11.92    3.48
  -4   2 -29   14.09    3.31
   4   2  29   18.16    4.30
  -4  -2 -29   16.50    4.42
   4  -2  29   18.78    3.81
  -4   2 -30   -0.72    1.82
   4   2  30    3.63    2.90
  -4   2 -30    0.86    2.12
  -4  -2 -30    0.13    2.51
   4   3 -29   35.57    5.90
  -4  -3  29   23.12    5.39
   4  -3 -29   21.58    4.18
   4   3 -28    0.87    1.96
  -4  -3  28    0.83    2.39
   4  -3 -28   -0.24    1.96
   4   3 -27   -0.50    1.96
  -4   3  27    4.03    2.26
  -4  -3  27   -1.16    2.81
   4  -3 -27    3.46    2.10
  -4   3  26   10.88    2.98
   4   3 -26   15.84    3.98
   4  -3 -26   19.84    3.65
  -4  -3  26    9.99    3.79
  -4   3  25    0.06    1.81
   4   3 -25    0.07    1.83
   4  -3 -25   -1.90    2.07
  -4  -3  25   -1.31    2.28
  -4   3  24    0.84    1.67
   4   3 -24    2.52    2.24
   4  -3 -24    0.09    1.57
  -4  -3  24   -1.59    2.09
  -4   3  23    6.00    2.32
   4   3 -23    9.57    3.05
  -4  -3  23    1.83    2.80
   4  -3 -23    1.58    1.59
  -4   3  22   39.36    4.74
   4  -3 -22   43.21    4.75
  -4  -3  22   34.75    5.33
  -4   3  21  118.67    7.80
   4  -3 -21  122.14    7.54
  -4  -3  21  103.16    8.60
  -4   3  20   58.09    5.37
   4   3 -20   73.11    6.52
   4  -3 -20   62.05    5.33
  -4  -3  20   52.37    6.25
  -4   3  19   16.33    3.05
   4   3 -19   17.66    3.15
  -4  -3  19    9.80    3.49
   4  -3 -19   13.57    2.80
  -4   3  18  137.09    7.98
   4   3 -18  162.29    9.52
   4  -3 -18  142.10    7.63
  -4  -3  18  131.79    9.27
   4   3 -17    2.91    1.72
  -4   3  17    2.63    1.55
  -4  -3  17   -0.46    1.70
   4  -3 -17    1.15    1.40
   4   3 -16   42.06    4.97
  -4   3  16   29.46    4.02
   4  -3 -16   34.05    3.59
  -4   3  15    1.59    1.72
   4   3 -15   -0.02    1.57
   4  -3 -15    0.27    1.18
  -4  -3  15    0.51    1.62
  -4   3  14   10.02    2.33
   4   3 -14   23.10    3.83
   4  -3 -14   18.37    2.60
  -4  -3  14   12.00    3.02
  -4   3  13  177.29    8.76
   4  -3 -13  172.15    7.25
  -4  -3  13  168.05    9.83
   4   3 -12   80.52    5.19
  -4   3  12   97.73    6.49
  -4  -3  12   84.28    6.95
   4  -3 -12   90.39    5.10
   4   3 -11  245.12    8.89
   4   3 -11  251.76   10.78
  -4   3  11  269.29   10.69
   4  -3 -11  264.57    8.40
  -4  -3  11  240.70   11.28
   4   3 -10   16.48    2.67
   4   3 -10   20.39    3.26
  -4   3  10   18.44    3.00
   4  -3 -10   17.67    2.27
  -4  -3  10   14.78    3.11
  -4   3   9   12.51    2.56
   4   3  -9   19.15    3.08
   4   3  -9   14.22    2.43
  -4  -3   9   16.08    3.07
   4  -3  -9   18.05    2.27
   4   3  -8    3.18    1.60
   4   3  -8    2.40    1.89
  -4   3   8    4.66    1.87
   4  -3  -8    3.33    1.24
  -4  -3   8    6.81    2.57
   4   3  -7  516.65   13.82
   4   3  -7  539.98   14.85
  -4   3   7  548.33   14.62
   4  -3  -7  540.36   10.77
  -4   3   6  340.42   11.75
   4   3  -6  314.69   10.73
  -4  -3   6  306.03   11.45
   4  -3  -6  346.12    8.58
   4   3  -5   15.52    2.67
   4   3  -5   16.96    2.88
  -4   3   5   17.68    2.84
  -4  -3   5   18.34    3.05
   4  -3  -5   18.50    2.29
   4  -3  -5   15.28    1.88
   4   3  -4   68.65    5.44
  -4   3   4   69.76    5.42
   4   3  -4   63.29    5.02
   4  -3  -4   57.19    3.69
  -4  -3   4   57.66    4.95
   4  -3  -4   71.40    3.86
  -4   3   3    8.75    2.27
   4   3  -3   12.74    2.57
   4   3  -3    9.81    2.36
  -4  -3   3   13.00    2.60
   4  -3  -3    9.41    1.47
   4  -3  -3    8.78    1.58
  -4   3   2  116.14    7.12
   4   3  -2  109.64    6.83
  -4  -3   2  100.14    6.28
   4  -3  -2  110.50    4.63
   4  -3  -2   95.30    4.50
   4   3  -1   53.80    4.74
  -4   3   1   65.74    5.22
  -4  -3   1   50.78    4.47
  -4  -3   1   42.71    5.30
   4  -3  -1   65.01    3.59
   4  -3  -1   54.83    3.42
   4   3   0    0.42    1.11
  -4   3   0    4.46    1.87
  -4  -3   0    4.79    2.41
   4  -3   0    3.10    0.94
   4  -3   0    1.29    0.79
  -4  -3   0    2.32    1.33
   4   3   1    1.37    1.65
  -4   3  -1    3.02    1.61
   4  -3   1    1.84    0.92
   4  -3   1    3.07    1.03
  -4   3  -2  369.38   12.51
   4   3   2  406.36   14.01
  -4  -3  -2  343.58   10.94
  -4  -3  -2  308.01   13.01
   4  -3   2  450.44    9.63
   4  -3   2  357.67    8.32
  -4   3  -3    3.11    1.82
   4   3   3    2.37    1.61
  -4  -3  -3   10.13    2.33
  -4  -3  -3   10.89    3.62
   4  -3   3    2.79    1.07
  -4   3  -4  122.18    5.59
  -4   3  -4  114.18    7.10
   4   3   4  108.88    7.45
  -4  -3  -4   97.14    7.38
  -4  -3  -4  106.92    5.99
   4  -3   4  105.46    4.69
  -4   3  -5   28.55    2.88
  -4   3  -5   30.55    4.07
   4   3   5   26.41    4.02
   4  -3   5   31.34    4.02
   4  -3   5   26.38    2.50
  -4   3  -6  803.27   19.33
  -4   3  -6  801.18   14.53
   4   3   6  769.78   20.37
  -4  -3  -6  765.78   20.43
   4  -3   6  812.31   18.74
   4  -3   6  742.26   12.95
  -4  -3  -6  825.37   16.09
  -4   3  -7 1421.89   26.36
  -4   3  -7 1761.80   22.12
   4   3   7 1437.34   27.81
  -4  -3  -7 1554.32   29.39
   4  -3   7 1569.01   26.03
  -4  -3  -7 1668.94   22.78
  -4   3  -8  128.45    6.30
   4   3   8  117.26    8.02
  -4   3  -8  132.22    8.14
  -4  -3  -8   99.90    7.70
   4  -3   8  111.34    7.08
  -4  -3  -8  114.64    6.13
  -4   3  -9   18.75    2.51
   4   3   9   24.56    3.81
  -4   3  -9   18.43    3.46
  -4  -3  -9   22.41    3.95
   4  -3   9   19.40    3.03
  -4  -3  -9   16.68    2.53
  -4   3 -10   33.56    3.32
  -4   3 -10   36.50    4.49
   4   3  10   24.38    3.87
   4  -3  10   25.96    3.47
  -4  -3 -10   37.23    3.50
  -4   3 -11  346.15   10.53
  -4   3 -11  364.96   13.45
   4   3  11  299.97   12.80
   4  -3  11  318.14   11.61
  -4  -3 -11  301.03    9.45
  -4  -3 -11  268.39   12.40
   4   3  12   12.87    3.18
  -4   3 -12    7.17    1.85
  -4   3 -12   11.26    2.87
  -4  -3 -12   18.83    3.77
   4  -3  12    9.58    2.37
  -4  -3 -12   11.71    2.14
  -4   3 -13  143.19    6.97
  -4   3 -13  153.48    9.06
   4   3  13  128.50    8.62
   4  -3  13  134.87    7.90
  -4  -3 -13  124.79    5.96
  -4  -3 -13  111.10    8.20
  -4   3 -14   12.63    2.29
  -4   3 -14   12.28    3.15
   4   3  14    8.91    2.74
  -4  -3 -14    8.99    1.81
  -4  -3 -14    9.63    2.83
   4  -3  14   11.39    2.54
  -4   3 -15    5.73    1.94
   4   3  15    7.97    2.57
  -4   3 -15    6.50    2.38
  -4  -3 -15    6.50    2.57
  -4  -3 -15    7.60    1.75
   4  -3  15    6.10    1.99
  -4   3 -16   37.03    4.73
   4   3  16   34.71    4.74
  -4   3 -16   39.94    4.10
  -4  -3 -16   34.66    3.19
   4  -3  16   40.06    4.45
  -4  -3 -16   38.82    5.45
  -4   3 -17  321.65   13.61
   4   3  17  306.51   13.84
  -4   3 -17  334.63   11.65
  -4  -3 -17  313.62    9.22
   4  -3  17  321.20   12.23
  -4  -3 -17  276.69   13.50
  -4   3 -18    2.00    1.66
  -4   3 -18    1.71    2.09
   4   3  18    2.35    2.08
  -4  -3 -18    1.18    2.06
  -4  -3 -18    1.85    1.37
   4  -3  18   -0.54    1.38
  -4   3 -19    5.84    2.14
   4   3  19    7.93    2.59
  -4   3 -19    6.47    2.42
  -4  -3 -19    8.63    3.09
   4  -3  19    6.40    2.00
  -4   3 -20  131.02    9.26
   4   3  20  119.48    8.98
  -4   3 -20  120.45    7.60
   4  -3  20  124.10    8.00
  -4  -3 -20  100.84    8.49
   4   3  21   53.48    6.26
  -4   3 -21   46.62    4.90
   4  -3  21   44.41    4.97
  -4  -3 -21   38.98    5.48
  -4   3 -22   55.49    6.22
   4   3  22   43.29    5.78
  -4   3 -22   35.69    4.39
   4  -3  22   44.83    5.02
  -4  -3 -22   43.25    5.90
  -4   3 -23   83.55    7.53
  -4   3 -23   76.93    6.39
   4   3  23   68.60    7.15
   4  -3  23   84.96    6.84
  -4  -3 -23   75.08    7.92
  -4   3 -24   96.97    8.06
   4   3  24   90.66    8.26
  -4   3 -24   90.14    7.07
   4  -3  24  108.37    7.82
  -4  -3 -24   90.24    8.90
  -4   3 -25   15.42    3.39
   4   3  25   10.82    3.55
  -4   3 -25   14.30    3.57
  -4  -3 -25   16.65    4.47
   4  -3  25   15.24    3.25
  -4   3 -26    3.83    2.27
   4   3  26    0.09    1.87
  -4   3 -26    2.84    2.31
  -4  -3 -26    0.05    2.24
   4  -3  26    3.54    2.12
  -4   3 -27   13.76    3.23
   4   3  27   16.79    4.11
  -4   3 -27   18.91    4.05
  -4  -3 -27   14.10    4.06
  -4   3 -28   11.20    3.16
  -4   3 -28   21.72    4.49
   4   3  28    9.05    3.34
  -4  -3 -28   11.24    3.95
  -4   3 -29    4.03    2.38
   4   3  29    1.47    2.25
  -4   3 -29    1.23    2.16
  -4  -3 -29    0.39    2.40
   4   4 -27   47.23    6.05
  -4  -4  27   37.29    6.54
   4  -4 -27   43.10    5.26
   4   4 -26    3.22    2.48
  -4  -4  26    2.87    3.11
   4  -4 -26    4.82    2.27
   4   4 -25   19.00    4.01
  -4  -4  25   11.43    3.95
   4  -4 -25   20.47    3.66
   4   4 -24    7.28    2.99
  -4   4  24   -0.86    1.87
  -4  -4  24    1.71    2.85
   4  -4 -24    2.86    2.05
   4   4 -23    3.55    2.66
  -4   4  23   -2.24    1.91
  -4  -4  23    4.38    2.84
   4  -4 -23   -0.03    1.51
   4   4 -22   -1.13    1.81
  -4   4  22    3.34    2.07
   4  -4 -22    0.34    1.72
  -4  -4  22    1.23    2.56
   4   4 -21    5.47    2.65
  -4   4  21    2.44    2.04
   4  -4 -21    3.37    1.80
  -4  -4  21    3.18    2.79
   4   4 -20  122.93    8.63
  -4   4  20  116.31    7.56
  -4  -4  20   97.89    8.85
   4  -4 -20  117.36    7.05
  -4   4  19   -1.35    1.74
   4   4 -19   -1.83    1.95
  -4  -4  19   -1.04    2.73
   4  -4 -19   -0.29    1.49
   4   4 -18  147.33    9.49
  -4   4  18  132.82    7.88
  -4  -4  18  113.11    9.01
   4  -4 -18  134.53    7.22
  -4   4  17    7.76    2.46
   4   4 -17    1.02    1.53
  -4  -4  17    3.38    2.69
   4  -4 -17    2.04    1.29
   4   4 -16   58.79    5.87
  -4   4  16   49.99    4.89
  -4  -4  16   42.55    5.41
   4  -4 -16   54.86    4.49
  -4   4  15    8.00    2.14
   4   4 -15   10.63    2.76
  -4  -4  15    7.53    2.98
   4  -4 -15    6.46    1.75
   4   4 -14  188.44   10.03
  -4   4  14  189.21    9.11
   4  -4 -14  179.19    7.34
  -4  -4  14  157.05   10.04
   4   4 -13    4.47    1.91
  -4   4  13    2.94    1.58
   4   4 -13    2.81    1.37
  -4  -4  13   -0.45    2.16
   4  -4 -13    0.84    1.03
   4   4 -12   27.92    4.06
   4   4 -12   23.54    2.79
  -4   4  12   29.29    3.90
   4  -4 -12   21.92    2.51
  -4  -4  12   19.65    3.73
   4   4 -11   82.18    6.33
  -4   4  11   78.94    6.03
   4   4 -11   68.18    4.78
  -4  -4  11   54.32    5.36
   4  -4 -11   66.21    4.08
   4   4 -10   44.47    3.94
   4   4 -10   47.04    5.14
  -4   4  10   49.98    4.72
   4  -4 -10   49.77    3.43
  -4  -4  10   48.77    5.19
   4   4  -9  268.40    9.81
   4   4  -9  280.84   11.47
  -4   4   9  285.43   10.96
  -4  -4   9  267.59   11.82
   4  -4  -9  273.92    7.60
   4   4  -8  444.80   12.81
   4   4  -8  425.74   13.94
   4  -4  -8  426.96    9.18
  -4  -4   8  405.35   14.51
   4   4  -7   83.20    5.69
   4   4  -7   77.42    6.01
  -4   4   7   90.28    6.27
  -4  -4   7   86.21    6.73
   4  -4  -7   86.73    4.03
   4   4  -6    4.43    2.71
   4   4  -6    3.63    2.01
  -4   4   6    1.65    1.67
   4  -4  -6    3.47    1.09
   4   4  -5  637.25   16.26
  -4   4   5  721.96   17.84
   4   4  -5  673.19   17.11
  -4  -4   5  622.63   17.25
   4  -4  -5  676.66   10.09
   4   4  -4   13.35    2.57
  -4   4   4   15.84    3.01
   4   4  -4   14.16    2.70
  -4  -4   4   19.89    3.35
   4  -4  -4   15.19    1.67
   4   4  -3    2.07    1.50
   4   4  -3    0.71    1.35
  -4   4   3    0.65    1.32
   4  -4  -3    2.54    0.82
  -4  -4   3    0.28    1.45
   4   4  -2    1.96    1.51
   4   4  -2    1.12    1.37
  -4   4   2    2.22    1.52
   4  -4  -2    2.89    0.75
  -4  -4   2   -0.81    1.51
   4   4  -1   16.86    3.06
  -4   4   1   17.30    2.85
  -4  -4   1   18.06    4.06
  -4  -4   1   10.23    2.22
   4  -4  -1   14.85    1.38
   4   4   0    2.72    1.47
  -4   4   0    1.38    1.29
  -4  -4   0    2.98    1.52
   4  -4   0    2.86    0.79
  -4  -4   0    1.86    1.69
  -4   4  -1    8.36    2.14
   4  -4   1    6.80    1.02
   4   4   2  209.91   10.36
  -4   4  -2  215.97    9.96
  -4  -4  -2  180.54   10.85
  -4  -4  -2  172.35    8.03
   4  -4   2  234.08    5.37
   4   4   3    0.51    1.61
  -4   4  -3    0.51    1.75
   4  -4   3    1.57    0.77
   4   4   4  125.74    8.18
  -4   4  -4  141.35    8.35
  -4  -4  -4  117.30    8.42
  -4  -4  -4  122.20    6.56
   4   4   5    0.52    1.75
  -4   4  -5    0.51    1.90
  -4   4  -6  352.25   13.48
  -4   4  -6  329.33    7.96
   4   4   6  304.49   12.79
  -4  -4  -6  301.29    9.95
  -4  -4  -6  269.83   12.74
  -4   4  -7  100.31    4.63
  -4   4  -7  109.75    7.75
   4   4   7   93.34    7.05
  -4  -4  -7  103.72    5.90
  -4   4  -8  322.56    8.39
   4   4   8  315.65   12.93
  -4  -4  -8  297.08   13.59
  -4  -4  -8  292.20    9.59
   4   4   9    1.73    1.94
  -4   4  -9   -0.46    1.07
  -4   4  -9    0.85    2.03
  -4  -4  -9    4.88    2.54
  -4  -4  -9    2.01    1.36
  -4   4 -10    3.34    1.29
  -4   4 -10    3.00    1.62
   4   4  10    2.32    1.36
  -4  -4 -10    2.74    2.16
  -4  -4 -10    4.13    1.34
  -4   4 -11    6.07    1.58
  -4   4 -11    2.32    2.14
   4   4  11    2.79    1.69
  -4  -4 -11    1.43    1.72
  -4  -4 -11    2.54    1.08
  -4   4 -12    8.79    2.77
   4   4  12    8.74    2.77
  -4   4 -12    9.90    1.94
  -4  -4 -12    6.24    1.56
  -4  -4 -12   11.08    3.19
  -4   4 -13   11.33    2.13
  -4   4 -13   11.17    2.94
   4   4  13    9.45    2.84
  -4  -4 -13   13.63    3.48
   4  -4  13    8.63    2.30
  -4  -4 -13    8.45    1.83
  -4   4 -14   20.19    2.73
  -4   4 -14   18.46    3.70
   4   4  14   17.49    3.61
  -4  -4 -14   19.12    2.40
   4  -4  14   21.39    3.33
  -4  -4 -14   17.24    3.75
  -4   4 -15   -0.61    1.09
   4   4  15    0.44    1.45
  -4   4 -15    1.56    2.33
  -4  -4 -15    1.54    1.86
   4  -4  15   -0.49    1.33
   4   4  16   85.40    7.58
  -4   4 -16   96.35    8.13
  -4   4 -16  105.44    6.17
   4  -4  16  105.99    7.06
  -4  -4 -16   84.67    7.80
  -4   4 -17   71.80    7.12
   4   4  17   56.71    6.10
  -4   4 -17   62.34    4.96
   4  -4  17   61.03    5.50
  -4  -4 -17   57.30    6.60
  -4   4 -18    0.58    1.30
   4   4  18   -0.72    1.50
  -4   4 -18   -0.53    1.93
  -4  -4 -18    4.65    2.87
   4  -4  18    1.87    1.65
  -4   4 -19   11.53    2.34
   4   4  19    9.18    3.05
  -4   4 -19   14.02    3.62
  -4  -4 -19    8.09    3.11
   4  -4  19    9.14    2.45
  -4   4 -20   10.23    2.46
   4   4  20   13.40    3.35
  -4   4 -20   11.45    3.14
  -4  -4 -20   14.19    3.68
   4  -4  20   12.90    2.88
  -4   4 -21   -0.97    1.64
   4   4  21    1.24    2.03
  -4   4 -21    1.76    2.11
  -4  -4 -21    4.19    2.85
   4  -4  21    0.18    1.60
  -4   4 -22   53.58    6.18
   4   4  22   34.97    5.25
  -4   4 -22   46.70    4.88
   4  -4  22   45.77    4.88
  -4  -4 -22   46.28    6.38
   4   4  23   10.38    3.19
  -4   4 -23   13.21    3.48
  -4   4 -23   19.57    3.42
   4  -4  23   17.68    3.27
  -4  -4 -23   12.99    3.82
  -4   4 -24    1.23    1.73
   4   4  24    1.47    1.86
  -4   4 -24   -1.86    2.09
  -4  -4 -24    5.18    3.36
   4   4  25    1.34    2.23
  -4   4 -25    7.34    3.14
  -4  -4 -25    4.63    3.16
  -4   4 -26  121.86    9.65
   4   4  26  106.13    9.42
  -4  -4 -26   97.42    9.65
  -4   4 -27   47.25    6.40
   4   4  27   46.33    6.64
  -4  -4 -27   55.12    7.62
   4   5 -25   17.46    4.08
  -4  -5  25   10.09    3.93
   4   5 -24    3.07    2.33
  -4  -5  24    2.19    2.77
   4   5 -23   16.03    3.66
  -4  -5  23    8.94    3.77
   4   5 -22    7.55    2.82
  -4  -5  22    0.80    2.43
   4   5 -21   11.83    3.16
  -4  -5  21    9.16    3.38
  -4   5  20    7.14    2.26
  -4  -5  20    4.70    2.69
  -4   5  19  137.70    8.08
   4   5 -19  140.28    9.48
  -4  -5  19  122.82   10.20
  -4   5  18   10.60    2.67
   4   5 -18    7.24    2.71
  -4  -5  18    5.64    3.03
  -4   5  17    4.60    1.88
   4   5 -17    5.84    2.34
  -4  -5  17    2.97    2.65
  -4   5  16    1.43    1.58
   4   5 -16    2.39    1.63
  -4  -5  16    5.50    3.03
  -4   5  15   -1.01    1.70
   4   5 -15    0.52    1.68
  -4  -5  15   -1.76    2.49
  -4   5  14   32.98    4.15
   4   5 -14   38.99    4.76
  -4  -5  14   23.18    4.45
   4   5 -13   30.80    4.19
  -4   5  13   27.19    3.86
  -4  -5  13   18.33    4.01
   4   5 -12   33.52    4.29
  -4   5  12   28.99    3.85
   4   5 -11   60.65    4.52
   4   5 -11   62.66    5.65
  -4   5  11   75.13    5.93
  -4  -5  11   58.24    5.92
   4   5 -10   94.17    5.73
  -4   5  10   99.64    6.69
   4   5 -10  101.57    7.13
  -4  -5  10   80.14    7.06
   4   5  -9   75.06    5.17
   4   5  -9   70.13    6.07
  -4   5   9   81.36    6.19
  -4  -5   9   73.98    6.65
  -4   5   8  160.84    8.61
   4   5  -8  137.71    7.21
   4   5  -8  166.96    9.03
   4   5  -7   44.01    4.23
  -4   5   7   42.46    4.75
   4   5  -7   37.18    4.38
  -4  -5   7   51.02    5.54
   4   5  -6  176.24    8.55
  -4   5   6  196.69    9.57
   4   5  -6  195.70    9.62
  -4  -5   6  181.72    9.78
   4   5  -5   24.50    3.35
  -4   5   5   34.78    4.42
   4   5  -5   26.83    3.84
  -4  -5   5   25.55    3.77
   4   5  -4    1.69    1.52
   4   5  -4    0.70    1.29
  -4   5   4   -1.27    1.38
  -4  -5   4    2.33    1.88
   4   5  -3    6.35    2.22
   4   5  -3    7.31    2.39
  -4   5   3    4.09    2.11
  -4  -5   3    6.78    2.10
   4   5  -2   64.85    5.78
  -4   5   2   74.74    5.90
   4   5  -2   77.23    6.04
  -4  -5   2   63.24    5.27
   4   5  -1    2.45    1.89
  -4   5   1    2.81    2.15
  -4  -5   1    3.58    1.87
   4   5   0    7.31    2.52
  -4   5   0    7.71    2.19
  -4  -5   0   11.41    2.63
   4   5   1   62.91    5.85
  -4   5  -1   76.53    6.33
  -4  -5  -1   67.58    7.12
  -4  -5  -1   58.64    5.08
   4   5   2   50.45    5.32
  -4  -5  -2   40.74    5.47
  -4  -5  -2   41.89    4.23
  -4   5  -3    0.36    1.54
   4   5   3   -0.90    1.93
  -4  -5  -3    5.64    2.72
  -4  -5  -3    3.20    1.63
  -4   5  -4   21.56    3.74
   4   5   4   16.05    3.24
   4   5   5  275.88   12.20
  -4  -5  -5  290.60   13.78
  -4  -5  -5  294.05   10.36
   4   5   6  125.42    8.41
  -4  -5  -6  112.52    8.71
  -4  -5  -6  133.30    6.91
   4   5   7    2.16    1.94
  -4   5  -7   -0.70    2.08
   4   5   8  513.51   17.08
  -4  -5  -8  475.32   17.98
  -4  -5  -8  499.43   12.78
   4   5   9   43.45    5.30
  -4   5  -9   56.61    6.19
  -4  -5  -9   53.92    6.22
  -4  -5  -9   53.45    4.24
   4   5  10   11.55    2.98
  -4   5 -10   14.20    3.20
  -4  -5 -10   14.89    2.28
  -4   5 -11   94.71    7.60
   4   5  11   68.23    6.48
  -4  -5 -11   76.53    7.78
  -4  -5 -11   89.63    5.12
  -4   5 -12   27.91    4.48
  -4  -5 -12   25.15    4.74
  -4   5 -13   28.10    4.60
  -4  -5 -13   37.11    5.53
  -4   5 -14   25.34    4.41
  -4  -5 -14   14.42    3.62
  -4   5 -15    1.13    2.21
  -4  -5 -15    4.15    2.44
  -4   5 -16    2.99    2.41
  -4  -5 -16   10.01    3.47
  -4   5 -17  102.87    8.69
  -4  -5 -17   80.52    8.07
  -4   5 -18   -0.77    2.02
  -4  -5 -18    3.73    2.54
  -4   5 -19    1.71    2.32
  -4  -5 -19   -1.97    2.44
  -4   5 -20   57.65    6.67
  -4  -5 -20   53.12    6.87
  -4   5 -21   44.24    5.98
  -4  -5 -21   35.82    5.84
  -4   5 -22   33.33    5.32
  -4  -5 -22   37.00    6.22
  -4   5 -23   13.09    3.65
  -4  -5 -23   10.59    3.68
  -4   5 -24    0.75    2.09
  -4  -5 -24   -1.21    2.52
  -4   5 -25   -0.39    2.12
  -4  -5 -25    3.90    3.34
   4   6 -22   14.52    3.79
  -4  -6  22    3.11    3.07
   4   6 -21   23.92    4.04
  -4  -6  21   19.73    4.89
   4   6 -20   43.54    5.64
  -4  -6  20   35.71    6.62
   4   6 -19  246.97   12.45
  -4  -6  19  217.27   14.44
   4   6 -18  100.33    8.22
  -4  -6  18   81.13    8.87
   4   6 -17   56.44    6.12
  -4  -6  17   52.72    7.21
  -4   6  16   39.12    4.51
   4   6 -16   35.44    4.82
  -4  -6  16   32.42    5.82
  -4   6  15   26.07    3.76
   4   6 -15   22.92    4.04
  -4  -6  15   20.63    4.44
  -4   6  14   31.85    4.32
   4   6 -14   35.38    4.80
  -4  -6  14   26.77    4.98
  -4   6  13   23.82    3.71
   4   6 -13   19.12    3.65
  -4  -6  13   14.05    3.73
  -4   6  12   47.48    4.96
   4   6 -12   51.33    5.38
  -4  -6  12   42.89    6.04
  -4   6  11    5.55    2.16
   4   6 -11    5.11    2.24
  -4  -6  11    7.15    2.80
   4   6 -10   13.94    3.24
  -4   6  10    8.27    2.45
  -4   6   9  288.03   11.98
   4   6  -9  263.35   11.68
  -4  -6   9  250.80   13.04
   4   6  -8  156.10    8.95
  -4   6   8  144.96    8.69
  -4  -6   8  145.43   10.00
  -4   6   7  141.92    8.54
   4   6  -7  116.76    7.01
   4   6  -7  129.65    8.09
  -4  -6   7  113.04    8.55
  -4   6   6   52.19    5.48
   4   6  -6   38.68    4.20
   4   6  -6   45.55    4.79
  -4  -6   6   51.60    5.89
  -4   6   5   82.58    6.58
   4   6  -5   65.60    5.62
   4   6  -5   68.65    5.94
  -4  -6   5   64.01    6.30
  -4   6   4   96.82    7.10
   4   6  -4   86.97    6.57
   4   6  -4   86.85    6.65
  -4  -6   4   89.17    7.15
   4   6  -3   -1.37    1.68
   4   6  -3   -0.65    1.35
  -4   6   3    1.56    1.70
  -4  -6   3    2.54    2.25
   4   6  -2    1.44    1.33
   4   6  -2    5.45    2.21
  -4   6   2    5.51    2.16
   4   6  -1   46.61    5.25
  -4   6   1   46.30    5.04
   4   6  -1   50.54    5.00
  -4  -6   1   38.00    4.49
   4   6   0    2.87    1.95
   4   6   0    7.16    2.57
  -4   6   0    2.50    1.93
  -4  -6   0    4.62    2.17
   4   6   1    6.01    2.33
  -4   6  -1   10.29    2.85
  -4  -6  -1   10.29    2.83
   4   6   2   45.31    4.99
  -4   6  -2   60.85    6.07
  -4  -6  -2   58.71    6.94
  -4  -6  -2   47.75    4.88
   4   6   3   68.54    6.18
  -4  -6  -3   52.45    6.55
  -4  -6  -3   57.62    5.12
   4   6   4    6.39    2.24
  -4   6  -4    4.32    2.38
  -4  -6  -4    8.74    2.37
  -4   6  -5   51.32    5.94
   4   6   5   53.14    5.74
  -4  -6  -5   47.98    4.56
  -4   6  -6   91.72    7.80
  -4  -6  -6   98.83    6.30
   4   6   7  414.35   15.64
  -4  -6  -7  376.26   16.66
  -4  -6  -7  404.01   12.15
  -4   6  -8   23.50    4.37
  -4  -6  -8   37.51    5.53
  -4   6  -9   62.57    6.50
   4   6   9   41.63    5.17
  -4   6 -10  166.41   10.51
  -4  -6 -10  121.56    9.80
  -4   6 -11    4.16    2.49
  -4  -6 -11   17.62    4.19
  -4   6 -12   68.05    7.10
  -4  -6 -12   50.39    6.60
  -4   6 -13    3.50    3.02
  -4  -6 -13   10.23    3.60
  -4   6 -14   40.46    5.93
  -4  -6 -14   31.96    5.69
  -4   6 -15    6.13    3.03
  -4  -6 -15    3.57    2.97
  -4   6 -16    1.74    2.76
  -4  -6 -16    7.36    3.34
  -4   6 -17   41.73    6.02
  -4  -6 -17   33.03    5.80
  -4   6 -18   18.38    4.25
  -4  -6 -18   20.40    4.67
  -4   6 -19   63.42    7.19
  -4  -6 -19   56.31    7.40
  -4   6 -20    1.35    2.42
  -4  -6 -20   -1.21    2.64
  -4   6 -21   21.77    4.59
  -4  -6 -21   21.06    4.94
   4   7 -17   25.33    4.52
  -4  -7  17   17.18    4.67
   4   7 -16  145.88    9.62
  -4  -7  16  133.87   11.20
   4   7 -15    4.62    2.73
  -4  -7  15   -0.21    2.73
   4   7 -14   22.00    3.96
  -4  -7  14   14.13    3.84
   4   7 -13    2.84    1.98
  -4  -7  13   -2.49    2.53
   4   7 -12    6.58    2.41
  -4   7  12    9.81    2.68
  -4  -7  12    5.16    2.85
   4   7 -11    2.73    2.04
  -4   7  11    1.40    1.67
  -4  -7  11    3.00    2.89
   4   7 -10    4.30    2.23
  -4   7  10   -0.25    1.72
  -4  -7  10    2.96    2.62
   4   7  -9    3.80    2.21
  -4   7   9    6.43    2.45
  -4  -7   9    1.91    2.47
   4   7  -8    1.36    1.73
  -4   7   8   -0.78    1.85
  -4  -7   8    0.89    2.04
  -4   7   7   27.35    4.26
   4   7  -7   24.60    3.95
  -4  -7   7   27.36    5.02
  -4   7   6   24.40    4.23
   4   7  -6   18.87    3.69
  -4  -7   6   20.88    4.35
  -4   7   5   72.22    6.50
   4   7  -5   69.60    6.07
  -4  -7   5   68.11    6.91
  -4   7   4   26.08    4.11
   4   7  -4   21.72    3.75
  -4  -7   4   23.33    4.28
   4   7  -3   47.45    5.27
  -4   7   3   53.17    5.58
   4   7  -3   48.29    5.25
  -4  -7   3   44.72    5.67
  -4   7   2   33.81    4.65
   4   7  -2   23.51    3.81
   4   7  -2   26.01    3.96
  -4  -7   2   29.90    4.58
  -4   7   1   28.18    4.33
   4   7  -1   21.98    3.91
   4   7  -1   18.89    3.23
  -4  -7   1   23.44    3.98
   4   7   0    0.74    1.55
   4   7   0    1.99    1.78
  -4   7   0    1.21    1.83
  -4   7  -1   80.17    7.24
   4   7   1   66.98    6.29
   4   7   1   67.86    6.12
  -4  -7  -1   66.37    6.22
  -4   7  -2    6.22    2.93
   4   7   2   -0.07    1.54
  -4  -7  -2    4.60    2.10
   4   7   3   51.67    5.61
  -4  -7  -3   49.69    6.87
  -4   7  -4   11.96    3.37
   4   7   4    3.05    2.15
  -4  -7  -4   11.39    3.72
  -4   7  -5   17.99    4.05
   4   7   5   14.52    3.37
  -4  -7  -5   18.90    4.44
  -4   7  -6   17.52    3.86
   4   7   6   17.28    3.74
  -4  -7  -6   19.07    4.58
  -4   7  -7   10.25    3.79
   4   7   7    6.74    2.38
  -4  -7  -7    9.63    3.79
  -4   7  -8   18.44    4.04
  -4  -7  -8   52.30    7.03
  -4   7  -9  119.72    9.37
  -4  -7  -9  121.48   10.06
  -4   7 -10  111.80    9.23
  -4  -7 -10   99.27    9.29
  -4   7 -11   55.65    6.88
  -4  -7 -11   49.12    6.61
  -4   7 -12   56.35    7.05
  -4  -7 -12   68.90    7.83
  -4   7 -13  109.01    9.63
  -4  -7 -13   92.30    9.42
  -4   7 -14    9.01    3.86
  -4  -7 -14    2.04    2.81
  -4   7 -15    5.34    3.37
  -4  -7 -15    9.02    3.81
  -4   7 -16   67.05    7.84
  -4  -7 -16   75.28    8.71
  -4   7 -17  119.48   10.10
  -4  -7 -17  100.26   10.30
   4   8  -9    3.83    2.11
  -4  -8   9    3.41    2.82
   4   8  -8   28.07    4.14
  -4  -8   8   25.26    5.14
  -4   8   7    1.74    2.06
   4   8  -7    1.25    1.73
  -4  -8   7   -1.62    2.67
  -4   8   6    2.04    2.43
   4   8  -6    4.38    2.06
  -4  -8   6    4.81    2.90
  -4   8   5   -1.26    2.17
   4   8  -5    1.92    1.80
  -4  -8   5    1.99    2.61
  -4   8   4    2.53    2.22
   4   8  -4    1.74    1.57
  -4  -8   4    3.75    2.71
  -4   8   3   23.60    4.21
   4   8  -3   15.07    3.12
  -4  -8   3   12.66    3.71
   4   8  -2   17.52    3.42
  -4   8   2   18.88    3.89
   4   8  -1    7.10    2.32
  -4   8   1   13.63    3.47
   4   8   0    0.03    1.40
  -4   8   0    4.32    2.58
  -4   8  -1   32.14    5.13
   4   8   1   24.91    4.14
   4   8   1   21.40    3.66
  -4   8  -2   67.19    7.34
   4   8   2   52.79    5.83
   4   8   2   60.22    5.99
  -4   8  -3   15.43    3.73
   4   8   3   11.20    3.10
   4   8   3   14.71    3.00
   4   8   4    5.30    2.37
  -4   8  -4    7.10    3.20
   4   8   5    5.51    2.62
  -4   8  -5    9.75    3.74
   4   8   6   96.81    8.17
  -4  -8  -6  118.30   10.90
   4   8   7    2.15    2.16
  -4   8  -7    8.89    3.80
  -4   8  -8  108.99    9.68
  -4  -8  -8  111.78   10.45
  -4   8  -9   56.49    7.13
  -4  -8  -9   55.09    7.70
  -5   0  28    2.61    2.85
   5   0 -28   -0.35    2.47
   5   0 -27    6.28    2.88
  -5   0  27    3.25    2.22
   5   0 -26    2.55    2.72
  -5   0  26    6.96    3.05
  -5   0  25   52.46    6.65
   5   0 -25   73.31    7.12
  -5   0  24   -1.59    2.26
   5   0 -24   -2.88    2.43
  -5   0  23   12.54    3.71
   5   0 -23   15.26    3.56
  -5   0  22    0.56    1.94
   5   0 -22    1.07    1.64
  -5   0  21   -1.40    2.37
   5   0 -21    5.13    2.44
  -5   0  20    3.09    2.20
   5   0 -20    1.53    2.16
  -5   0  19   49.00    5.73
   5   0 -19   77.13    6.65
  -5   0  18   -2.04    1.93
   5   0 -18    0.27    1.58
  -5   0  17   32.66    4.82
   5   0 -17   28.24    4.02
   5   0 -16    1.28    1.52
  -5   0  16   -3.07    2.26
   5   0 -15    7.87    2.32
  -5   0  15    5.76    2.22
   5   0 -14   -0.08    1.58
  -5   0  14    0.28    1.72
  -5   0  13  316.16   13.28
   5   0 -13  409.41   14.27
   5   0 -12    3.24    1.95
  -5   0  12   -0.41    1.74
  -5   0  11  285.63   12.28
   5   0 -11  317.37   11.93
  -5   0  10   -1.12    1.83
   5   0 -10    2.02    1.93
   5   0  -9  108.23    6.90
  -5   0   9   95.57    7.24
  -5   0   8   -0.34    1.54
   5   0  -8    0.50    1.33
   5   0  -7   63.49    5.19
  -5   0   7   50.15    5.31
  -5   0   6    4.10    2.25
   5   0  -6    1.52    1.54
   5   0  -6    6.07    2.98
   5   0  -5  806.88   17.85
   5   0  -5  764.28   19.73
  -5   0   4    5.35    2.42
   5   0  -4   -0.43    1.62
   5   0  -4    5.93    2.87
   5   0  -3  959.67   21.65
  -5   0   3  964.28   21.17
  -5   0   2    3.67    1.96
   5   0  -2    1.62    1.81
   5   0  -2    2.65    2.22
   5   0  -1   19.90    3.45
   5   0  -1   21.30    3.21
  -5   0   1   22.32    3.47
  -5   0   0   -0.65    1.50
   5   0   0   -0.02    1.44
  -5   0  -1    4.26    1.99
  -5   0  -1    4.66    2.08
   5   0   1    0.95    1.44
  -5   0  -2    1.60    1.55
  -5   0  -2   -0.14    1.53
   5   0   2   -1.24    1.76
  -5   0  -3    0.54    1.57
   5   0   3    2.65    2.05
  -5   0  -3    2.06    1.80
  -5   0  -4    0.54    1.44
   5   0   4    0.47    1.51
  -5   0  -4    4.31    2.36
   5   0   5  410.31   15.24
  -5   0  -5  415.27   13.57
  -5   0  -6    5.01    3.23
   5   0   6    0.72    1.75
  -5   0  -6    9.76    2.76
  -5   0  -7  310.38   12.82
   5   0   7  290.06   12.55
  -5   0  -7  291.06   11.55
  -5   0  -8    4.83    3.12
   5   0   8    3.13    2.31
  -5   0  -8    6.99    2.77
  -5   0  -9  275.10   12.45
   5   0   9  304.97   13.45
  -5   0  -9  283.95   11.62
   5   0  10   -1.51    2.17
  -5   0 -10    5.68    2.67
  -5   0 -11  519.36   16.97
   5   0  11  508.92   17.82
  -5   0 -11  542.06   16.08
  -5   0 -12   -1.71    1.93
   5   0  12   -2.43    1.71
  -5   0 -12    1.48    1.72
  -5   0 -13    5.35    2.35
   5   0  13    2.37    1.75
  -5   0 -13    3.93    1.97
  -5   0 -14   -2.27    1.99
   5   0  14    1.86    2.02
  -5   0 -14   -2.28    1.98
  -5   0 -15   93.43    7.46
   5   0  15   98.00    8.04
  -5   0 -15  104.96    7.19
  -5   0 -16    2.01    2.05
   5   0  16    2.80    1.93
  -5   0 -16    0.50    1.61
   5   0  17  143.28    9.72
  -5   0 -17  128.95    8.03
  -5   0 -17  144.00    9.51
  -5   0 -18    5.31    2.78
   5   0  18    0.12    1.82
  -5   0 -18    1.06    2.04
  -5   0 -19  318.54   12.56
   5   0  19  323.35   14.91
  -5   0 -19  294.97   13.87
  -5   0 -20    0.93    1.84
   5   0  20   -0.69    1.90
  -5   0 -20    1.72    1.81
  -5   0 -21   20.76    3.49
   5   0  21   28.84    4.75
  -5   0 -21   20.64    4.29
  -5   0 -22   -0.35    1.77
   5   0  22    3.91    2.45
  -5   0 -22    2.96    2.15
  -5   0 -23   27.59    4.09
   5   0  23   24.17    4.54
  -5   0 -23   29.72    4.98
  -5   0 -24    0.07    2.04
   5   0  24   -4.31    2.71
  -5   0 -24   -1.23    2.06
  -5   0 -25   31.29    4.35
   5   0  25   31.21    5.17
  -5   0 -25   29.68    5.22
  -5   0 -26   -2.49    2.64
   5   0  26   -1.31    2.35
  -5   0 -26   -1.35    2.19
   5   0  27   34.43    5.41
  -5   0 -27   39.81    6.31
  -5   1  27   79.06    8.08
   5   1 -27  107.29    9.27
   5  -1 -27  101.12    8.59
  -5  -1  27   77.53    8.49
   5   1 -26   39.20    5.84
  -5   1  26   25.46    5.17
  -5  -1  26   17.89    4.25
   5  -1 -26   43.44    5.67
  -5   1  25   10.93    3.71
   5   1 -25   16.93    3.83
   5  -1 -25   14.10    3.42
  -5  -1  25    9.57    3.50
  -5   1  24   29.82    4.88
   5   1 -24   51.30    6.19
   5  -1 -24   52.75    6.05
  -5  -1  24   34.50    5.50
  -5   1  23   -0.04    2.00
   5   1 -23    1.10    1.72
   5  -1 -23    3.97    2.40
  -5  -1  23   -0.93    2.43
  -5   1  22   -0.43    2.08
   5   1 -22    2.56    2.09
  -5  -1  22    2.26    2.19
   5  -1 -22    1.49    1.89
  -5   1  21    0.42    1.97
  -5  -1  21    4.12    2.34
   5  -1 -21    6.11    2.43
  -5   1  20    5.53    2.60
   5   1 -20    9.20    2.68
  -5  -1  20    9.58    3.24
   5  -1 -20   11.18    2.70
   5   1 -19    1.51    1.58
  -5   1  19    5.68    2.64
  -5  -1  19    2.35    2.00
   5  -1 -19    2.02    1.62
   5   1 -18    0.92    1.69
  -5   1  18    3.23    2.09
  -5  -1  18   -0.68    2.07
   5  -1 -18    2.91    1.82
  -5   1  17   35.65    4.76
   5   1 -17   50.71    5.50
  -5  -1  17   36.24    5.01
   5  -1 -17   45.77    4.89
  -5   1  16  107.17    7.90
  -5  -1  16  113.32    8.47
   5  -1 -16  127.16    7.78
  -5   1  15   20.81    3.71
   5   1 -15   24.77    3.92
  -5  -1  15   17.37    3.53
   5  -1 -15   21.53    3.32
  -5   1  14   18.87    3.57
   5   1 -14   19.85    3.59
   5  -1 -14   20.19    3.16
  -5  -1  14   16.39    3.47
   5   1 -13  233.78   11.19
  -5   1  13  177.68    9.76
  -5  -1  13  171.54   10.06
   5  -1 -13  214.27    9.94
   5   1 -12 1009.52   22.35
  -5   1  12  878.51   21.71
  -5  -1  12  832.54   21.30
   5  -1 -12  995.49   20.18
   5   1 -11 1224.16   24.49
  -5   1  11 1102.53   24.04
  -5  -1  11 1039.28   23.90
   5  -1 -11 1253.61   22.99
   5   1 -10  317.48   12.38
  -5   1  10  311.05   12.65
  -5   1   9   99.88    7.09
   5   1  -9  121.07    7.57
   5   1  -9  106.67    7.26
  -5  -1   9   94.18    7.11
   5  -1  -9  130.48    7.14
   5   1  -8   95.79    6.95
  -5   1   8   90.46    6.89
  -5  -1   8   94.89    7.10
   5  -1  -8  110.34    6.59
   5   1  -7  105.21    6.85
   5   1  -7   82.89    6.47
  -5   1   7   75.39    6.25
   5  -1  -7   90.58    5.99
  -5  -1   7   65.85    5.75
   5   1  -6   77.74    5.87
   5   1  -6   73.62    6.08
  -5   1   6   67.07    5.75
   5  -1  -6   76.00    5.46
  -5  -1   6   73.63    6.18
   5   1  -5  202.41    9.43
   5   1  -5  162.88    9.13
  -5   1   5  172.72    9.29
   5  -1  -5  195.97    8.68
  -5  -1   5  164.85    9.25
   5   1  -4  369.89   13.67
  -5   1   4  401.79   14.01
   5   1  -4  438.93   13.75
   5  -1  -4  426.60   12.38
  -5  -1   4  375.06   13.61
   5   1  -3   56.60    5.04
  -5   1   3   57.59    5.34
   5   1  -3   53.73    5.31
   5  -1  -3   67.35    5.11
   5  -1  -3   54.36    5.66
  -5  -1   3   53.64    5.19
  -5   1   2   14.94    2.81
   5   1  -2   19.16    3.00
   5   1  -2   21.60    3.73
   5  -1  -2   19.01    2.85
   5  -1  -2   19.17    3.36
  -5  -1   2   18.37    3.32
   5   1  -1   18.50    3.41
  -5   1   1   20.97    3.49
   5  -1  -1   17.83    2.80
   5  -1  -1   20.14    3.51
  -5  -1   1   21.50    3.51
   5   1   0  109.83    7.68
  -5   1   0  100.14    6.90
   5  -1   0  123.88    6.85
   5  -1   0  108.92    7.66
  -5  -1   0   99.82    7.94
  -5  -1   0  107.74    7.09
  -5   1  -1   15.21    2.97
   5   1   1    9.71    2.54
  -5  -1  -1   13.90    3.26
  -5  -1  -1   13.40    2.80
   5  -1   1   10.65    2.84
   5   1   2   23.36    3.68
  -5   1  -2   19.82    3.38
  -5   1  -2   22.23    3.45
   5  -1   2   22.91    3.82
  -5  -1  -2   18.42    3.69
  -5  -1  -2   27.22    3.61
   5   1   3   35.80    4.69
  -5   1  -3   28.59    3.92
  -5   1  -3   34.51    4.37
  -5  -1  -3   39.95    5.40
   5  -1   3   35.53    4.58
  -5  -1  -3   39.92    4.42
   5   1   4  100.59    7.61
  -5   1  -4   97.16    7.09
  -5   1  -4  100.59    7.06
  -5  -1  -4   84.64    6.99
  -5  -1  -4   93.66    6.72
   5  -1   4   87.90    7.00
  -5   1  -5   47.64    4.94
  -5   1  -5   37.53    4.35
   5   1   5   35.62    4.79
   5  -1   5   34.77    4.65
  -5  -1  -5   40.12    4.51
  -5  -1  -5   36.37    4.74
  -5   1  -6    1.16    1.76
  -5   1  -6   -0.91    1.37
   5   1   6   -1.28    1.86
   5  -1   6    1.42    1.70
  -5  -1  -6   13.63    3.12
  -5  -1  -6   10.85    2.93
   5   1   7  172.66   10.01
  -5   1  -7  148.89    8.52
  -5   1  -7  182.19    9.51
  -5  -1  -7  191.87   10.58
   5  -1   7  153.50    9.50
  -5  -1  -7  168.97    8.73
   5   1   8  373.75   15.13
  -5   1  -8  392.03   13.82
  -5   1  -8  411.51   14.41
  -5  -1  -8  416.89   15.54
   5  -1   8  398.81   15.16
  -5  -1  -8  407.12   13.30
   5   1   9  833.18   22.60
  -5   1  -9  890.73   21.24
  -5   1  -9  858.08   20.56
  -5  -1  -9  888.63   23.15
   5  -1   9  859.69   22.31
  -5  -1  -9  804.50   18.71
  -5   1 -10  874.46   21.07
  -5   1 -10  905.02   20.86
   5   1  10  850.58   22.85
  -5  -1 -10  853.59   22.57
  -5  -1 -10  858.07   19.14
   5  -1  10  890.88   22.56
  -5   1 -11   92.13    6.84
  -5   1 -11   96.42    6.91
   5   1  11   89.36    7.54
  -5  -1 -11   82.44    7.19
  -5  -1 -11   95.92    6.58
   5  -1  11   87.96    7.33
  -5   1 -12   18.09    3.27
  -5   1 -12   15.38    2.97
   5   1  12   25.96    4.29
  -5  -1 -12   20.00    3.67
  -5  -1 -12   18.13    3.13
   5  -1  12   17.95    3.68
  -5   1 -13    4.94    1.94
   5   1  13    6.17    2.63
  -5   1 -13    5.92    2.20
  -5  -1 -13    6.09    2.45
   5  -1  13    3.74    1.84
  -5  -1 -13    3.42    1.73
  -5   1 -14    2.91    1.76
   5   1  14    2.45    2.02
  -5   1 -14    0.84    1.40
  -5  -1 -14    4.28    2.31
   5  -1  14    0.99    1.56
  -5  -1 -14   -0.08    1.36
  -5   1 -15   10.79    2.83
   5   1  15   14.07    3.19
  -5   1 -15    2.05    1.60
  -5  -1 -15    4.99    2.25
   5  -1  15   10.08    3.16
  -5  -1 -15   12.83    2.76
  -5   1 -16    8.49    2.67
   5   1  16    5.30    2.57
  -5   1 -16    9.35    2.48
  -5  -1 -16   10.13    2.89
   5  -1  16    7.10    2.46
  -5   1 -17  136.15    8.52
   5   1  17  121.34    9.02
  -5   1 -17  139.63    9.01
  -5  -1 -17  131.33    8.04
   5  -1  17  130.67    9.05
  -5  -1 -17  112.79    8.76
  -5   1 -18   54.44    5.58
   5   1  18   47.89    5.92
  -5   1 -18   54.40    5.84
  -5  -1 -18   57.95    5.48
   5  -1  18   52.19    5.92
  -5  -1 -18   49.32    6.15
  -5   1 -19   59.74    5.84
   5   1  19   55.21    6.38
  -5   1 -19   37.72    4.89
  -5  -1 -19   58.37    5.48
   5  -1  19   56.21    6.22
  -5  -1 -19   50.05    6.20
  -5   1 -20    3.68    2.20
   5   1  20    3.34    2.39
  -5   1 -20    6.60    2.41
  -5  -1 -20    5.27    2.79
   5  -1  20    5.44    2.43
  -5  -1 -20    7.27    2.50
  -5   1 -21   16.10    3.70
   5   1  21   24.19    4.48
  -5   1 -21   25.73    4.34
  -5  -1 -21   18.93    4.06
  -5  -1 -21   25.00    3.73
   5  -1  21   14.95    3.62
  -5   1 -22   79.68    6.95
   5   1  22   76.20    7.80
  -5   1 -22   68.60    6.86
  -5  -1 -22   85.36    6.58
   5  -1  22   84.87    7.81
  -5  -1 -22   63.55    7.13
  -5   1 -23   36.28    4.82
   5   1  23   38.79    5.67
  -5   1 -23   36.82    5.43
  -5  -1 -23   47.21    5.03
   5  -1  23   43.07    5.87
  -5  -1 -23   42.88    6.17
  -5   1 -24  154.36    9.72
   5   1  24  158.89   11.13
  -5   1 -24  155.34   10.56
   5  -1  24  152.00   10.61
  -5  -1 -24  150.74   11.28
  -5   1 -25  112.68    8.52
   5   1  25  110.78    9.44
  -5   1 -25  108.81    9.16
   5  -1  25  108.11    8.94
  -5  -1 -25   98.38    9.15
  -5   1 -26    3.43    2.67
  -5   1 -26    6.08    2.84
   5   1  26    2.16    2.35
  -5  -1 -26   -2.21    2.71
   5  -1  26    2.44    2.39
  -5   1 -27   10.70    3.53
  -5   1 -27   20.17    4.03
   5   1  27   12.75    3.75
  -5  -1 -27    9.13    3.74
   5  -1  27   16.29    3.93
   5   2 -27   15.22    3.93
  -5   2  27   12.58    3.67
  -5  -2  27   10.86    3.95
   5  -2 -27   15.69    3.61
   5   2 -26   20.16    4.55
  -5   2  26    7.23    3.16
  -5  -2  26   13.09    4.25
   5  -2 -26   22.46    4.18
   5   2 -25   -0.05    2.01
  -5   2  25    3.02    2.49
  -5  -2  25    1.56    2.30
   5  -2 -25    4.08    2.68
   5   2 -24   -0.42    2.15
  -5   2  24   -2.50    2.21
  -5  -2  24   -0.31    2.30
   5  -2 -24    2.24    2.33
   5   2 -23    0.31    2.04
  -5   2  23    5.23    2.50
  -5  -2  23    1.45    2.20
   5  -2 -23    8.52    2.89
  -5   2  22   -1.27    1.77
   5   2 -22   -1.93    1.88
   5  -2 -22   -0.78    1.68
  -5  -2  22   -6.48    2.90
   5   2 -21    3.09    2.12
  -5   2  21    2.16    2.05
  -5  -2  21   -0.64    2.12
   5  -2 -21    3.77    2.14
   5   2 -20   14.90    3.20
  -5   2  20   13.40    3.41
   5  -2 -20   15.63    3.12
  -5  -2  20   12.22    3.46
   5   2 -19    0.18    1.80
  -5   2  19   -2.84    2.29
   5  -2 -19   -0.69    1.72
  -5  -2  19    2.27    2.47
  -5   2  18   69.79    6.52
   5   2 -18   85.87    7.41
  -5  -2  18   69.20    7.32
   5  -2 -18   76.63    6.05
  -5   2  17   10.56    3.00
   5   2 -17   11.56    2.88
  -5  -2  17    8.35    3.15
   5  -2 -17   10.74    2.55
  -5   2  16  154.86    9.29
  -5  -2  16  149.22   10.12
   5  -2 -16  164.17    8.47
   5   2 -15   76.33    6.81
  -5   2  15   63.63    6.03
  -5  -2  15   69.19    7.00
   5  -2 -15   73.84    5.60
   5   2 -14   45.14    5.21
  -5   2  14   39.37    4.97
  -5  -2  14   31.69    4.72
   5  -2 -14   36.32    3.91
   5   2 -13  165.27    9.38
  -5   2  13  142.46    8.80
  -5  -2  13  140.98    9.31
   5  -2 -13  149.29    7.49
   5   2 -12    2.77    2.19
  -5   2  12    0.86    1.90
  -5  -2  12    1.44    2.12
   5  -2 -12    0.73    1.29
   5   2 -11  204.26   10.13
  -5   2  11  168.54    9.27
  -5  -2  11  159.43    9.62
   5  -2 -11  202.64    8.65
  -5   2  10   24.66    3.75
   5   2 -10   29.26    4.09
   5   2 -10   17.12    3.03
  -5  -2  10   22.22    3.89
   5  -2 -10   23.81    3.02
  -5   2   9   78.62    6.45
   5   2  -9   87.89    6.69
   5   2  -9   61.11    5.45
  -5  -2   9   70.38    6.42
   5  -2  -9   83.84    5.48
  -5   2   8  150.36    8.78
   5   2  -8  144.24    8.41
   5   2  -8  129.70    7.68
  -5  -2   8  123.55    8.27
   5  -2  -8  155.11    7.52
   5   2  -7   19.78    3.59
   5   2  -7   27.35    3.94
  -5   2   7   20.61    3.59
   5  -2  -7   18.60    2.64
  -5  -2   7   24.43    3.96
   5   2  -6  551.96   16.39
   5   2  -6  572.39   16.55
  -5   2   6  551.85   16.67
  -5  -2   6  533.01   16.60
   5   2  -5  266.72   11.50
   5   2  -5  320.29   12.34
  -5   2   5  298.02   12.23
   5  -2  -5  321.78   10.30
  -5  -2   5  277.38   11.78
   5   2  -4   17.53    3.17
   5   2  -4   21.99    3.63
  -5   2   4   24.51    3.71
   5  -2  -4   19.61    2.72
  -5  -2   4   15.54    3.09
   5   2  -3    0.43    1.75
   5   2  -3    0.55    2.01
  -5   2   3    2.63    2.03
   5  -2  -3    1.80    1.40
  -5  -2   3    4.48    2.45
   5   2  -2  236.12   11.21
   5   2  -2  216.00   10.12
  -5   2   2  218.65   10.26
   5  -2  -2  240.90    8.81
  -5  -2   2  205.51    9.83
   5   2  -1   51.78    5.26
  -5   2   1   59.35    5.50
   5  -2  -1   58.92    4.47
  -5  -2   1   57.77    5.33
   5   2   0   42.52    4.91
  -5   2   0   42.90    4.82
  -5  -2   0   40.65    5.42
   5  -2   0   53.09    4.21
   5  -2   0   38.50    4.68
  -5  -2   0   53.74    5.25
   5   2   1   23.84    3.86
  -5   2  -1   32.85    4.23
  -5  -2  -1   35.39    5.07
   5  -2   1   30.36    3.29
   5  -2   1   27.28    4.14
  -5  -2  -1   26.85    3.88
   5   2   2   87.72    7.30
  -5   2  -2   75.79    6.32
  -5  -2  -2  110.07    8.66
   5  -2   2   89.58    7.06
  -5  -2  -2  101.98    6.93
   5   2   3  285.83   12.79
  -5   2  -3  317.77   11.77
  -5   2  -3  302.54   12.42
  -5  -2  -3  299.81   14.08
   5  -2   3  310.74   13.06
  -5  -2  -3  312.49   11.80
   5   2   4  314.42   13.50
  -5   2  -4  341.16   11.99
  -5   2  -4  316.37   12.80
  -5  -2  -4  266.90   12.85
   5  -2   4  305.54   12.80
  -5  -2  -4  295.81   11.35
   5   2   5   79.58    6.88
  -5   2  -5   81.74    6.13
  -5   2  -5   80.10    6.65
  -5  -2  -5   65.95    6.62
   5  -2   5   71.58    6.31
  -5  -2  -5   78.76    5.98
  -5   2  -6    1.16    1.51
  -5   2  -6    1.82    1.47
   5   2   6    0.43    1.51
  -5  -2  -6    4.57    2.07
   5  -2   6    0.66    1.54
  -5  -2  -6    2.25    2.11
  -5   2  -7    6.12    2.17
  -5   2  -7    7.18    2.21
   5   2   7    4.19    1.95
  -5  -2  -7    6.29    2.17
   5  -2   7    5.70    2.06
  -5  -2  -7    8.86    3.00
  -5   2  -8   14.25    2.70
  -5   2  -8   14.33    3.22
   5   2   8   10.30    2.87
   5  -2   8   11.60    3.16
  -5   2  -9  323.27   11.95
  -5   2  -9  316.30   12.56
   5   2   9  297.25   13.26
   5  -2   9  310.51   13.42
  -5  -2  -9  331.81   11.93
  -5   2 -10  753.87   18.82
  -5   2 -10  725.96   19.19
   5   2  10  704.14   20.72
   5  -2  10  677.85   19.41
  -5  -2 -10  698.69   17.29
  -5   2 -11   60.61    5.39
   5   2  11   53.18    5.97
  -5   2 -11   71.68    6.35
  -5  -2 -11   49.40    6.00
   5  -2  11   68.78    6.38
  -5  -2 -11   62.79    5.47
  -5   2 -12    3.39    2.08
  -5   2 -12    3.92    1.83
   5   2  12    6.08    2.79
  -5  -2 -12    1.52    1.46
  -5  -2 -12    6.93    2.77
   5  -2  12    4.31    2.06
  -5   2 -13   21.39    3.30
   5   2  13   22.87    4.40
  -5   2 -13   29.52    4.41
  -5  -2 -13   14.75    3.43
   5  -2  13   23.52    4.01
  -5  -2 -13   27.17    3.66
  -5   2 -14   19.80    3.43
  -5   2 -14   10.73    2.81
   5   2  14   15.40    3.76
  -5  -2 -14   11.22    3.27
   5  -2  14   15.77    3.28
  -5  -2 -14   16.99    2.98
  -5   2 -15   56.71    5.36
   5   2  15   51.03    6.22
  -5   2 -15   70.60    6.45
  -5  -2 -15   54.20    6.20
   5  -2  15   62.06    6.16
  -5  -2 -15   59.03    5.17
  -5   2 -16   49.71    5.33
  -5   2 -16   46.70    5.51
   5   2  16   46.21    6.01
   5  -2  16   50.48    5.86
  -5  -2 -16   45.96    4.60
  -5  -2 -16   43.05    5.64
  -5   2 -17   48.09    5.35
  -5   2 -17   51.91    5.72
   5   2  17   46.49    6.11
   5  -2  17   48.77    5.65
  -5  -2 -17   46.93    4.70
  -5  -2 -17   36.07    5.26
  -5   2 -18    8.94    2.69
  -5   2 -18    9.11    2.86
   5   2  18    8.80    3.32
  -5  -2 -18    8.67    3.22
   5  -2  18    9.45    2.93
  -5  -2 -18    7.95    2.26
  -5   2 -19   16.87    3.49
  -5   2 -19   20.94    3.95
   5   2  19   12.90    3.52
  -5  -2 -19   15.80    2.93
   5  -2  19   15.84    3.53
  -5  -2 -19   16.02    4.03
  -5   2 -20  167.89   10.34
   5   2  20  170.34   11.65
  -5   2 -20  163.27    9.92
  -5  -2 -20  169.86    8.59
   5  -2  20  169.36   10.49
  -5  -2 -20  150.78   11.27
  -5   2 -21  150.72    9.95
   5   2  21  134.13   10.38
  -5   2 -21  132.84    9.14
   5  -2  21  151.84   10.02
  -5  -2 -21  129.45   10.32
  -5   2 -22   29.69    4.68
   5   2  22   29.67    5.30
  -5   2 -22   27.04    4.33
   5  -2  22   22.05    4.01
  -5  -2 -22   29.25    5.41
  -5   2 -23   10.21    3.18
  -5   2 -23   14.13    3.57
   5   2  23   12.22    3.81
  -5  -2 -23   17.13    4.44
   5  -2  23   17.81    3.88
  -5   2 -24    3.20    2.41
  -5   2 -24    1.57    2.01
   5   2  24    0.63    2.18
  -5  -2 -24   -0.50    2.23
   5  -2  24    1.60    2.22
  -5   2 -25   -1.21    2.23
  -5   2 -25    3.81    2.69
   5   2  25   -1.88    2.30
  -5  -2 -25    4.30    2.97
   5  -2  25    3.37    2.66
  -5   2 -26   43.13    5.90
   5   2  26   44.11    6.61
  -5   2 -26   42.78    5.96
   5  -2  26   49.20    6.32
  -5  -2 -26   48.04    6.97
  -5   3  25   24.58    4.35
  -5  -3  25   26.90    5.42
   5  -3 -25   37.77    5.07
  -5   3  24    1.03    2.17
   5   3 -24    5.70    2.82
  -5  -3  24    4.95    2.87
   5  -3 -24    0.40    1.79
   5   3 -23   11.36    3.30
  -5   3  23    5.81    2.73
  -5  -3  23    9.50    3.81
   5  -3 -23    9.80    2.79
   5   3 -22    6.47    2.68
  -5   3  22    7.73    2.66
  -5  -3  22   10.06    3.48
   5  -3 -22   14.13    3.49
   5   3 -21   18.25    3.92
  -5   3  21    8.45    2.74
  -5  -3  21   14.67    4.29
   5  -3 -21   18.48    3.48
   5   3 -20   -0.14    1.63
  -5   3  20    0.45    1.65
  -5  -3  20   -1.59    2.30
   5  -3 -20    0.06    1.41
  -5   3  19   27.60    4.42
   5   3 -19   34.87    5.11
   5  -3 -19   35.77    4.27
  -5  -3  19   22.07    4.38
  -5   3  18   -0.89    1.60
   5   3 -18   -0.08    1.69
   5  -3 -18    0.49    1.37
  -5  -3  18   -2.63    2.36
  -5   3  17   -0.80    1.50
   5   3 -17   -0.27    1.53
   5  -3 -17    2.00    1.61
  -5  -3  17    0.61    2.18
  -5   3  16    6.82    2.60
   5   3 -16   11.57    3.23
   5  -3 -16    8.00    2.31
  -5  -3  16    3.62    2.78
  -5   3  15    1.26    1.70
   5   3 -15    2.25    1.88
   5  -3 -15    2.66    1.31
   5   3 -14   47.65    5.37
  -5   3  14   40.29    4.90
   5  -3 -14   38.87    3.94
  -5  -3  14   32.55    5.25
   5   3 -13  235.08   11.36
  -5   3  13  236.99   11.13
   5  -3 -13  246.06    9.40
  -5  -3  13  230.05   12.57
   5   3 -12  156.62    8.36
  -5   3  12  150.05    8.95
  -5  -3  12  146.90    9.92
   5  -3 -12  163.04    7.51
   5   3 -11  132.26    7.90
   5   3 -11  145.24    8.93
  -5   3  11  124.86    8.20
   5  -3 -11  139.30    6.87
  -5  -3  11  131.07    9.14
   5   3 -10  300.39   11.47
   5   3 -10  340.10   13.42
  -5   3  10  341.27   13.42
   5  -3 -10  339.00   10.29
  -5  -3  10  282.50   12.97
  -5   3   9    6.24    2.56
   5   3  -9   11.01    2.69
   5   3  -9   11.81    3.06
  -5  -3   9   11.28    3.08
   5  -3  -9    8.36    1.71
  -5   3   8    8.97    2.57
   5   3  -8    6.73    2.38
   5   3  -8   14.00    3.04
  -5  -3   8   11.63    3.11
   5  -3  -8   11.58    2.03
   5   3  -7   43.01    4.63
   5   3  -7   54.18    5.16
  -5   3   7   43.40    4.80
   5  -3  -7   51.63    4.04
  -5  -3   7   43.11    5.05
   5   3  -6    1.49    2.17
   5   3  -6    0.87    1.91
  -5   3   6   -0.68    1.69
   5  -3  -6   -0.00    1.27
   5   3  -5  270.97   11.67
   5   3  -5  253.95   11.31
  -5   3   5  263.52   11.42
   5  -3  -5  295.57    9.26
  -5  -3   5  232.34   11.17
   5   3  -4   15.32    3.06
   5   3  -4   11.26    2.77
  -5   3   4   13.39    3.00
   5  -3  -4   18.22    2.51
   5   3  -3   50.90    5.24
   5   3  -3   42.38    4.77
  -5   3   3   48.06    5.10
   5  -3  -3   46.28    3.68
  -5  -3   3   39.18    4.63
  -5   3   2   13.53    3.06
   5   3  -2   17.14    3.28
   5   3  -2    9.81    2.70
  -5  -3   2   22.04    3.65
   5  -3  -2   14.74    2.20
  -5   3   1  122.88    8.06
   5   3  -1  110.90    7.89
  -5  -3   1  111.10    7.36
   5  -3  -1  129.80    6.01
   5   3   0   15.68    3.38
  -5   3   0   17.09    3.33
  -5  -3   0   19.52    3.44
  -5  -3   0   24.89    4.78
   5  -3   0   14.74    2.06
   5   3   1   47.76    5.25
  -5   3  -1   62.86    5.88
  -5  -3  -1   54.76    5.25
  -5  -3  -1   44.49    5.99
   5  -3   1   64.11    4.34
  -5   3  -2    6.32    2.63
   5   3   2    8.71    2.77
   5  -3   2   10.15    1.95
   5   3   3  128.23    8.56
  -5   3  -3  142.58    8.71
  -5  -3  -3  130.62    7.65
  -5  -3  -3  135.29    9.86
   5  -3   3  159.86    6.86
   5   3   4   83.98    6.90
  -5   3  -4   99.86    7.39
  -5  -3  -4   91.32    6.40
  -5  -3  -4   96.77    8.49
   5   3   5   70.94    6.42
  -5   3  -5   76.32    5.42
  -5   3  -5   82.37    6.59
  -5  -3  -5   88.33    7.87
  -5  -3  -5   74.53    5.74
  -5   3  -6  134.61    8.48
  -5   3  -6  137.42    7.23
   5   3   6  135.06    9.10
  -5  -3  -6  111.68    8.72
   5  -3   6  122.82    8.30
  -5  -3  -6  122.61    7.30
  -5   3  -7    2.24    1.56
   5   3   7   -2.73    2.14
  -5   3  -7    4.23    2.31
   5  -3   7   -0.07    1.75
  -5   3  -8   94.72    6.05
  -5   3  -8  100.94    7.59
   5   3   8   91.73    7.90
   5  -3   8  106.13    7.81
  -5  -3  -8  110.30    7.04
  -5   3  -9  244.64   11.68
  -5   3  -9  245.03    9.70
   5   3   9  230.31   12.41
  -5  -3  -9  218.69   12.33
   5  -3   9  228.18   11.30
  -5  -3  -9  233.74   10.13
  -5   3 -10   95.24    6.38
  -5   3 -10   75.42    6.66
   5   3  10   74.43    7.43
   5  -3  10   68.93    6.28
  -5  -3 -10   96.55    6.47
  -5   3 -11  239.54   11.90
  -5   3 -11  255.39   10.43
   5   3  11  221.82   12.47
  -5  -3 -11  226.82   13.15
   5  -3  11  217.11   10.98
  -5  -3 -11  216.48    9.42
  -5   3 -12   30.40    3.87
   5   3  12   24.54    4.56
  -5   3 -12   30.83    4.63
  -5  -3 -12   21.84    4.43
   5  -3  12   17.72    3.38
  -5  -3 -12   21.69    3.32
  -5   3 -13    2.18    1.73
  -5   3 -13    1.85    2.06
   5   3  13    2.71    2.44
  -5  -3 -13    1.67    1.35
   5  -3  13    2.82    1.90
  -5   3 -14   75.93    5.89
   5   3  14   68.92    7.31
  -5   3 -14   71.05    6.85
  -5  -3 -14   68.25    7.31
   5  -3  14   58.44    5.87
  -5  -3 -14   59.48    5.00
  -5   3 -15  130.99    7.73
   5   3  15  118.72    9.57
  -5   3 -15  122.85    9.01
  -5  -3 -15  105.67    8.91
   5  -3  15  118.14    8.45
  -5  -3 -15  116.41    6.84
  -5   3 -16   43.24    4.65
   5   3  16   45.08    6.16
  -5   3 -16   47.30    5.83
  -5  -3 -16   30.57    5.16
   5  -3  16   43.73    5.35
  -5  -3 -16   42.29    4.16
  -5   3 -17    3.22    2.00
  -5   3 -17    3.54    2.69
   5   3  17    3.70    2.58
  -5  -3 -17    1.54    1.91
   5  -3  17    3.95    2.24
  -5   3 -18    5.30    2.51
  -5   3 -18    0.35    1.91
   5   3  18    4.60    2.71
  -5  -3 -18    7.45    2.85
   5  -3  18   -0.68    1.98
   5   3  19  212.64   13.51
  -5   3 -19  237.22   12.93
  -5   3 -19  226.98   11.04
   5  -3  19  211.74   11.61
  -5  -3 -19  200.38   12.63
   5   3  20   65.12    7.59
  -5   3 -20   81.69    7.85
  -5   3 -20   61.48    5.91
   5  -3  20   62.52    6.44
  -5  -3 -20   69.25    7.87
  -5   3 -21   30.85    5.12
   5   3  21   29.60    5.27
  -5   3 -21   21.99    3.83
   5  -3  21   30.52    4.79
  -5  -3 -21   30.09    5.64
  -5   3 -22    9.68    2.73
  -5   3 -22   12.97    3.74
   5   3  22    3.79    2.90
  -5  -3 -22    9.73    3.65
   5  -3  22   13.02    3.31
  -5   3 -23   87.83    8.48
   5   3  23   87.17    9.15
  -5   3 -23   93.76    7.60
   5  -3  23   86.66    7.66
  -5  -3 -23   84.25    8.98
  -5   3 -24    8.91    2.76
  -5   3 -24    9.51    3.34
   5   3  24    8.70    3.40
  -5  -3 -24    8.86    3.95
   5  -3  24   10.85    3.18
  -5   3 -25    0.49    1.84
  -5   3 -25    1.81    2.19
   5   3  25    4.17    3.02
  -5  -3 -25    0.22    2.34
   5  -3  25   -0.12    1.80
   5   4 -23    2.63    2.46
  -5   4  23    1.69    2.34
  -5  -4  23    0.04    2.81
  -5   4  22   26.64    4.50
   5   4 -22   33.30    5.16
  -5  -4  22   22.31    4.80
  -5   4  21    6.09    2.45
   5   4 -21    9.84    3.10
  -5  -4  21    1.37    2.53
  -5   4  20    3.53    2.17
   5   4 -20    6.34    3.05
  -5  -4  20    1.24    2.56
  -5   4  19  189.30   10.56
  -5  -4  19  158.58   11.67
   5   4 -18    1.77    2.29
  -5   4  18    0.10    1.63
  -5  -4  18    4.08    3.05
   5   4 -17    5.09    2.43
  -5   4  17    2.88    2.01
  -5  -4  17    7.33    3.35
  -5   4  16   22.53    3.81
   5   4 -16   31.87    5.03
  -5  -4  16   20.79    4.30
   5   4 -15  145.22    9.84
  -5   4  15  126.57    8.52
  -5   4  14    3.46    2.35
   5   4 -14    1.31    1.54
  -5  -4  14    0.87    2.01
  -5   4  13    0.58    1.96
   5   4 -13    7.85    2.95
   5   4 -13    5.09    2.14
  -5  -4  13    7.90    3.21
   5   4 -12  278.94   10.77
  -5   4  12  291.74   12.64
  -5  -4  12  259.22   13.48
  -5   4  11    0.78    1.81
   5   4 -11    1.43    2.03
   5   4 -11    0.06    1.21
  -5  -4  11    4.84    2.64
   5   4 -10   69.55    6.29
   5   4 -10   62.59    5.45
  -5   4  10   68.52    6.23
  -5  -4  10   59.39    6.56
   5   4  -9   37.08    4.85
   5   4  -9   37.65    4.28
  -5   4   9   42.82    4.96
  -5  -4   9   49.22    6.00
   5   4  -8   19.08    3.20
   5   4  -8   20.92    3.53
  -5   4   8   22.79    3.81
  -5  -4   8   13.69    3.40
   5   4  -7    0.01    1.77
   5   4  -7    1.48    1.90
  -5   4   7    2.76    2.04
  -5  -4   7    3.02    2.14
   5   4  -6  108.63    7.50
   5   4  -6  103.20    7.50
  -5   4   6  103.27    7.43
  -5  -4   6   99.72    7.75
   5   4  -5   25.32    3.77
  -5   4   5   27.30    4.22
   5   4  -5   28.97    4.09
  -5  -4   5   34.21    4.66
   5   4  -4   83.26    6.66
  -5   4   4   97.72    7.44
   5   4  -4   89.24    6.76
  -5  -4   4   78.00    6.59
   5   4  -3    0.82    1.63
   5   4  -3    2.32    2.05
  -5   4   3    4.73    2.43
  -5  -4   3    4.74    2.28
   5   4  -2   10.61    2.74
   5   4  -2   12.80    2.91
  -5   4   2   14.49    3.19
  -5  -4   2   13.83    2.99
   5   4  -1   -1.07    1.48
   5   4  -1   -0.21    1.41
  -5   4   1    0.65    1.58
  -5  -4   1    0.72    1.56
  -5   4   0    2.14    2.32
   5   4   0    1.18    1.52
  -5  -4   0    3.81    1.86
  -5   4  -1   56.19    5.68
  -5  -4  -1   66.59    5.82
  -5   4  -2  200.96   10.51
   5   4   2  183.57   10.26
  -5  -4  -2  171.46    9.19
   5   4   3   22.82    4.06
  -5   4  -3   26.69    4.11
   5   4   4   92.24    7.49
  -5   4  -4   95.61    7.38
  -5  -4  -4  108.58    9.37
  -5  -4  -4   96.97    6.86
  -5   4  -5  124.23    8.55
   5   4   5  109.25    8.55
  -5  -4  -5  114.79    9.47
  -5  -4  -5  114.73    7.34
  -5   4  -6   36.95    4.81
   5   4   6   22.72    4.03
  -5  -4  -6   38.12    5.65
  -5  -4  -6   35.21    4.14
   5   4   7   25.72    4.52
  -5   4  -7   28.74    4.15
  -5  -4  -7   33.24    4.13
  -5   4  -8  119.70    8.56
   5   4   8   96.42    8.31
  -5  -4  -8  123.37    9.57
  -5  -4  -8   94.76    6.34
  -5   4  -9  164.99   10.16
   5   4   9  140.66   10.11
  -5  -4  -9  166.93   11.37
  -5  -4  -9  132.69    7.53
  -5   4 -10  187.18   10.98
   5   4  10  161.33   10.86
  -5  -4 -10  156.12   11.18
  -5  -4 -10  154.09    8.06
  -5   4 -11   38.84    5.38
   5   4  11   40.16    5.75
  -5  -4 -11   28.58    5.04
  -5  -4 -11   33.36    3.94
   5   4  12   -1.02    2.38
  -5   4 -12    3.36    2.35
  -5  -4 -12    1.95    1.39
  -5   4 -13   79.17    7.62
   5   4  13   71.59    7.54
  -5  -4 -13   66.12    7.72
  -5  -4 -13   61.81    5.06
   5   4  14   22.19    4.42
  -5   4 -14   22.19    4.40
  -5  -4 -14   24.97    4.95
   5  -4  14   19.78    3.58
   5   4  15   41.47    6.01
  -5   4 -15   41.17    5.70
  -5  -4 -15   42.39    6.24
   5  -4  15   36.62    4.90
  -5   4 -16    2.44    2.56
   5   4  16    1.77    2.00
  -5  -4 -16    2.31    2.41
   5  -4  16    0.01    1.77
   5   4  17    8.59    3.38
  -5   4 -17    8.64    3.24
   5  -4  17    9.68    2.95
   5   4  18  167.66   11.88
  -5   4 -18  190.53   12.07
  -5  -4 -18  148.41   11.44
   5  -4  18  153.45    9.71
   5   4  19    3.72    2.59
  -5   4 -19    9.50    3.56
   5  -4  19    3.51    2.02
   5   4  20   45.97    6.58
  -5   4 -20   45.88    6.29
  -5  -4 -20   36.79    6.06
   5  -4  20   46.26    5.55
  -5   4 -21    6.07    3.31
   5   4  21   -0.69    2.50
  -5  -4 -21   -0.92    2.59
   5  -4  21    0.76    1.88
   5   4  22   56.67    7.56
  -5   4 -22   44.15    6.23
  -5  -4 -22   52.07    7.26
   5  -4  22   44.25    5.55
   5   4  23   32.53    5.85
  -5   4 -23   27.63    5.38
  -5  -4 -23   25.96    5.67
   5  -4  23   27.47    4.32
  -5   5  20    2.39    2.21
   5   5 -20    8.35    3.12
  -5  -5  20    3.70    2.94
  -5   5  19   13.51    3.31
   5   5 -19   15.11    3.95
  -5   5  18   41.25    5.22
   5   5 -18   43.46    5.66
  -5  -5  18   29.83    5.72
  -5   5  17    9.36    2.88
   5   5 -17   22.17    4.12
  -5  -5  17   17.34    4.85
   5   5 -16   24.22    4.32
  -5   5  16   22.40    3.88
  -5  -5  16   20.00    4.56
   5   5 -15   62.49    6.58
  -5   5  15   77.64    7.07
  -5  -5  15   55.32    6.83
   5   5 -14   28.70    4.57
  -5   5  14   26.16    4.11
  -5  -5  14   24.10    4.96
   5   5 -13   96.73    7.71
  -5   5  13  100.65    7.63
  -5  -5  13   85.54    8.21
  -5   5  12   19.14    3.71
   5   5 -12   13.64    3.32
  -5  -5  12    9.41    3.23
  -5   5  11    4.91    2.53
   5   5 -11    2.82    1.82
  -5  -5  11    5.34    2.57
  -5   5  10    2.81    2.41
   5   5 -10    1.67    1.52
  -5  -5  10    2.29    2.17
   5   5  -9   10.13    2.86
   5   5  -9   13.16    2.86
  -5   5   9    9.48    2.93
  -5  -5   9    8.64    3.13
   5   5  -8  107.59    7.30
   5   5  -8  113.31    8.16
  -5   5   8  104.29    7.69
  -5  -5   8   99.46    7.95
   5   5  -7   24.56    3.60
   5   5  -7   33.03    4.55
  -5   5   7   30.08    4.45
  -5  -5   7   36.13    4.99
   5   5  -6  140.42    8.40
   5   5  -6  143.49    8.92
  -5   5   6  156.85    9.57
   5   5  -5    2.24    1.92
   5   5  -5    2.76    2.00
  -5   5   5    0.15    1.68
  -5  -5   5    5.40    2.46
   5   5  -4    4.93    2.10
   5   5  -4    4.93    2.09
  -5   5   4    9.09    2.83
  -5  -5   4    4.46    2.14
   5   5  -3    1.24    1.59
   5   5  -3   -0.51    1.62
  -5  -5   3    1.34    1.88
   5   5  -2    7.88    2.70
   5   5  -2    8.03    2.85
  -5   5   2    7.34    2.70
   5   5  -1   59.10    5.96
  -5   5   1   70.62    6.60
   5   5  -1   61.61    5.88
  -5  -5   1   71.00    6.49
   5   5   0   84.79    6.97
  -5   5   0  102.89    7.90
   5   5   0  101.40    7.67
  -5  -5   0   83.81    7.07
   5   5   1    3.81    2.15
  -5   5  -1    2.74    1.94
  -5  -5  -1    3.97    2.80
  -5  -5  -1    6.50    2.56
   5   5   2    1.59    1.98
  -5   5  -2    3.25    2.07
  -5  -5  -2    8.33    3.44
  -5  -5  -2    4.93    2.33
  -5   5  -3   26.43    4.14
   5   5   3   23.29    4.24
   5   5   4  142.39    9.87
  -5   5  -4  164.59   10.06
  -5  -5  -4  166.19   11.95
  -5  -5  -4  154.35    8.77
   5   5   5  130.77    9.39
  -5   5  -5  131.94    9.08
  -5  -5  -5  138.42   10.93
  -5  -5  -5  126.08    7.95
   5   5   6   87.74    8.04
  -5  -5  -6   67.53    7.75
  -5  -5  -6   81.02    6.34
   5   5   7    4.94    2.32
  -5   5  -7    5.98    2.49
  -5  -5  -7    3.75    2.70
  -5  -5  -7    8.82    2.48
   5   5   8   -0.36    2.17
  -5   5  -8    1.39    2.15
  -5  -5  -8    0.44    2.18
  -5  -5  -8    1.15    1.54
   5   5   9   -0.98    2.09
  -5   5  -9    3.00    2.46
  -5  -5  -9    2.35    2.69
  -5  -5  -9   -0.29    1.45
   5   5  10    0.84    1.84
  -5   5 -10    2.34    2.26
   5   5  11   68.21    7.45
  -5   5 -11   86.67    8.06
  -5  -5 -11   71.37    8.07
   5   5  12   10.52    3.34
  -5   5 -12   16.38    3.94
   5   5  13   69.28    7.69
  -5   5 -13   91.74    8.47
  -5  -5 -13   96.96    9.38
   5   5  14  141.64   10.76
  -5   5 -14  150.91   11.14
  -5  -5 -14  115.19   10.44
  -5   5 -15   22.22    5.08
   5   5  15   20.07    4.45
   5   5  16  218.44   13.54
  -5  -5 -16  212.14   14.38
  -5   5 -17    3.94    3.37
   5   5  17    0.58    2.11
  -5  -5 -17    5.89    3.30
   5   5  18   64.19    7.70
  -5   5 -18   81.86    8.37
  -5  -5 -18   58.11    7.79
  -5   5 -19    5.26    3.17
   5   5  19   -2.21    2.67
  -5  -5 -19    4.84    3.11
   5   5  20   60.70    7.72
  -5   5 -20   83.82    8.58
  -5  -5 -20   66.57    8.36
  -5   6  16   34.74    4.97
   5   6 -16   37.68    5.61
  -5  -6  16   30.32    5.75
  -5   6  15    5.24    2.43
   5   6 -15    3.48    2.27
  -5  -6  15    1.00    2.92
  -5   6  14    2.12    2.14
   5   6 -14    0.86    1.94
  -5  -6  14    0.13    2.55
  -5   6  13    5.59    2.82
   5   6 -13    1.11    1.71
  -5  -6  13    2.79    2.99
  -5   6  12   -1.46    2.00
   5   6 -12   -0.75    1.81
  -5  -6  12   -2.00    3.00
   5   6 -11   27.77    4.51
  -5   6  11   36.42    5.08
  -5  -6  11   19.00    4.37
   5   6 -10    2.30    1.71
  -5   6  10   -1.85    1.96
  -5  -6  10    3.39    2.70
   5   6  -9    4.57    2.14
  -5   6   9    1.08    1.89
  -5  -6   9    2.49    2.42
   5   6  -8    0.88    1.49
  -5   6   8    2.53    2.11
  -5  -6   8   -2.33    2.61
   5   6  -7   19.94    3.66
  -5   6   7   26.73    4.23
  -5  -6   7   15.76    3.70
  -5   6   6   57.17    6.18
   5   6  -6   51.54    5.52
  -5  -6   6   37.78    5.14
   5   6  -5    1.41    2.05
   5   6  -5    0.70    1.49
  -5   6   5   -0.05    1.99
  -5  -6   5    4.18    2.33
   5   6  -4   14.14    3.22
   5   6  -4    9.75    2.86
  -5   6   4   14.82    3.52
  -5  -6   4   19.33    4.21
   5   6  -3   42.37    5.08
  -5   6   3   54.27    6.03
   5   6  -3   52.25    5.79
  -5  -6   3   49.10    5.73
   5   6  -2   72.01    6.48
   5   6  -2   68.75    6.31
  -5  -6   2   59.11    6.24
   5   6  -1   -0.07    1.89
   5   6  -1    2.84    2.27
  -5   6   1   -1.05    2.03
   5   6   0   37.80    5.11
  -5   6   0   43.87    5.52
   5   6   0   44.63    5.19
  -5  -6   0   44.48    5.15
   5   6   1   19.89    3.82
   5   6   1   25.09    4.24
  -5   6  -1   16.48    3.51
  -5  -6  -1   22.92    3.94
  -5   6  -2   14.78    3.35
   5   6   2    8.49    2.65
  -5  -6  -2   11.26    2.88
  -5   6  -3    0.43    1.99
   5   6   3    1.18    2.03
  -5  -6  -3    6.00    2.25
   5   6   4   49.13    6.11
  -5   6  -4   66.35    6.83
  -5  -6  -4   46.36    6.88
  -5  -6  -4   46.33    4.98
   5   6   5    8.73    2.95
  -5   6  -5    9.53    3.21
  -5  -6  -5   12.97    2.99
  -5  -6  -5    9.95    3.41
  -5   6  -6    6.57    2.90
   5   6   6   10.58    3.36
  -5  -6  -6    7.92    3.31
  -5   6  -7    1.68    2.19
   5   6   7   -0.30    1.78
  -5  -6  -7    0.89    2.30
  -5   6  -8    7.75    3.05
   5   6   8    3.91    2.76
  -5  -6  -8    4.50    2.93
  -5   6  -9   12.23    3.45
   5   6   9    4.49    2.30
  -5  -6  -9   16.39    4.38
  -5   6 -10   31.88    5.26
   5   6  10   28.13    5.15
  -5  -6 -10   19.37    4.82
  -5   6 -11    5.95    2.89
   5   6  11    6.18    2.95
  -5  -6 -11    7.14    3.28
  -5   6 -12    1.37    2.49
   5   6  12    1.44    2.08
  -5  -6 -12    6.42    3.17
  -5   6 -13    5.54    3.37
   5   6  13    6.51    2.77
  -5  -6 -13   11.68    4.09
  -5   6 -14    2.02    2.76
   5   6  14   -0.11    2.04
  -5  -6 -14    3.69    3.14
   5   6  15    4.32    2.94
  -5   6 -15    6.42    3.34
   5   6  16   81.88    8.58
  -5   6 -16  114.35   10.27
  -5  -6 -16   96.17   10.18
  -5   7   9   44.85    5.52
   5   7  -9   41.03    5.37
  -5  -7   9   43.70    6.26
  -5   7   8    6.91    2.87
   5   7  -8    8.66    2.94
  -5  -7   8   16.62    4.33
  -5   7   7   99.63    8.37
   5   7  -7   85.85    7.47
  -5  -7   7   73.06    7.88
  -5   7   6   16.81    3.87
   5   7  -6   13.56    3.32
  -5  -7   6   10.69    3.55
  -5   7   5   -1.93    2.32
   5   7  -5    2.89    2.14
  -5  -7   5    2.81    2.63
  -5   7   4    0.01    1.96
   5   7  -4    2.44    1.93
  -5  -7   4    0.21    2.35
   5   7  -3   26.45    4.29
  -5   7   3   25.21    4.67
  -5  -7   3   31.77    5.30
   5   7  -2    4.63    2.51
  -5   7   2    3.97    2.33
  -5  -7   2    6.82    2.83
   5   7  -1   20.41    4.08
   5   7  -1   20.05    3.80
  -5   7   1   17.26    3.98
  -5  -7   1   22.57    4.16
   5   7   0    3.80    2.36
   5   7   0    3.47    2.09
  -5   7   0    3.47    2.38
  -5  -7   0    1.43    2.40
   5   7   1    2.71    2.25
   5   7   1    0.22    1.77
  -5   7  -1    2.35    2.21
  -5   7  -2   39.86    5.57
   5   7   2   29.77    4.97
   5   7   2   36.70    5.07
   5   7   3   17.74    4.24
   5   7   3   12.09    3.20
  -5   7  -3   15.64    3.66
  -5   7  -4   36.50    5.35
   5   7   4   38.10    5.57
   5   7   5   61.56    7.15
  -5   7  -5   58.35    6.95
  -5  -7  -5   49.54    7.57
   5   7   6    8.20    3.25
  -5   7  -6    8.75    3.15
   5   7   7   69.95    7.75
  -5   7  -7   84.42    8.39
  -5  -7  -7   68.62    8.60
  -5   7  -8   24.24    4.98
   5   7   8   14.82    4.18
  -5  -7  -8   19.22    5.29
   5   7   9    3.27    2.70
  -5   7  -9    2.69    2.94
  -6   0  23   -2.08    2.79
   6   0 -23    2.63    2.22
  -6   0  22   17.39    4.68
   6   0 -22   21.44    4.30
  -6   0  21    4.64    3.17
   6   0 -21    1.71    2.12
  -6   0  20   12.28    3.64
   6   0 -20   23.60    4.32
  -6   0  19    2.03    2.48
   6   0 -19   -1.27    1.93
   6   0 -18   -0.03    1.63
  -6   0  18    3.48    2.52
   6   0 -17   -0.36    1.81
  -6   0  17   -0.52    2.07
   6   0 -16    1.49    2.14
  -6   0  16    3.27    2.67
   6   0 -15   -0.15    1.59
  -6   0  15   -1.48    2.07
   6   0 -14    5.95    2.56
  -6   0  14    7.40    3.06
   6   0 -13    0.47    1.60
  -6   0  13    2.96    2.08
   6   0 -12    7.86    2.62
  -6   0  12    9.48    3.17
   6   0 -11    0.88    1.54
  -6   0  11    1.66    1.90
   6   0 -10   73.24    6.25
  -6   0  10   51.25    5.96
  -6   0   9    1.02    2.12
   6   0  -9    0.81    2.01
   6   0  -8  189.01   10.00
  -6   0   8  155.30   10.17
  -6   0   7    3.89    2.47
   6   0  -7    0.51    1.81
   6   0  -6   99.35    7.20
  -6   0   6   99.44    7.84
  -6   0   5    4.66    2.58
   6   0  -5    0.53    1.38
   6   0  -5    2.56    2.33
   6   0  -4  131.83    8.06
   6   0  -4  132.34    9.37
  -6   0   4  124.71    8.63
   6   0  -3    2.16    2.64
   6   0  -3   11.92    4.34
  -6   0   3   15.27    4.51
   6   0  -2  700.54   18.52
   6   0  -2  644.50   20.00
  -6   0   2  640.60   19.31
   6   0  -1    1.61    1.85
   6   0  -1   -0.62    1.93
   6   0   0   59.03    5.59
   6   0   0   62.78    6.62
  -6   0   0   48.68    5.53
  -6   0  -1    1.52    2.07
   6   0   1   -0.45    1.32
   6   0   1   -0.23    2.08
  -6   0  -2    8.20    2.62
   6   0   2   10.24    3.19
  -6   0  -3   31.09    5.85
  -6   0  -3   18.46    3.84
  -6   0  -4  182.07   11.04
   6   0   4  204.04   11.77
  -6   0  -4  203.66   10.98
  -6   0  -5    4.19    2.35
  -6   0  -5    1.71    2.18
   6   0   5    0.63    2.07
  -6   0  -6   13.18    3.31
  -6   0  -6   14.47    3.62
   6   0   6   14.55    3.49
  -6   0  -7    4.86    2.58
   6   0   7    1.38    2.09
  -6   0  -7   -0.42    1.74
  -6   0  -8   17.19    3.80
  -6   0  -8   20.09    3.56
   6   0   8   14.98    3.61
  -6   0  -9    8.54    3.10
   6   0   9    2.45    2.27
  -6   0  -9    5.16    2.97
  -6   0 -10   80.97    7.48
   6   0  10   95.57    8.49
  -6   0 -10   85.36    7.14
  -6   0 -11   37.42    5.99
   6   0  11   -1.80    2.81
  -6   0 -12 1401.97   30.90
   6   0  12 1441.88   32.06
  -6   0 -12 1495.73   29.38
  -6   0 -13   26.99    4.95
  -6   0 -13   13.76    4.06
  -6   0 -14  268.03   14.21
   6   0  14  268.97   14.05
  -6   0 -14  285.64   13.00
  -6   0 -15    2.65    2.57
   6   0  15    2.98    2.11
  -6   0 -15    0.65    2.07
  -6   0 -16    0.97    1.87
   6   0  16    0.86    2.34
  -6   0 -16    2.30    2.20
  -6   0 -17    1.08    2.25
   6   0  17    2.54    2.21
  -6   0 -17   -0.90    1.82
  -6   0 -18    6.01    2.76
   6   0  18    3.58    2.52
  -6   0 -18    1.68    1.87
  -6   0 -19   -0.63    2.00
   6   0  19   -1.56    1.96
  -6   0 -19    3.33    2.22
  -6   0 -20   16.74    4.11
   6   0  20   25.16    5.06
  -6   0 -20   22.44    4.19
  -6   0 -21    1.25    2.20
   6   0  21   -0.26    2.07
  -6   0 -21    0.19    1.90
  -6   0 -22    2.04    2.05
   6   0  22    4.14    2.70
  -6   0 -22    8.41    3.18
  -6   1  22    0.94    2.34
   6   1 -22    3.41    2.61
  -6  -1  22    3.70    3.20
   6  -1 -22    2.26    2.27
  -6   1  21   11.36    3.70
   6   1 -21    7.95    2.71
  -6  -1  21   11.77    4.12
   6  -1 -21   12.78    3.40
   6   1 -20    2.54    2.52
  -6   1  20    1.05    2.40
  -6  -1  20    1.72    2.44
   6  -1 -20    0.05    2.07
  -6   1  19   35.42    5.69
   6   1 -19   36.63    5.11
  -6  -1  19   30.66    5.46
   6  -1 -19   46.66    5.56
   6   1 -18    1.53    1.88
  -6   1  18    4.69    2.80
  -6  -1  18    2.73    2.89
   6  -1 -18   -1.22    1.73
   6   1 -17    8.74    3.06
  -6   1  17    5.93    2.62
  -6  -1  17    3.44    2.59
   6  -1 -17    9.15    2.63
   6   1 -16   18.54    3.71
  -6   1  16   19.07    3.97
  -6  -1  16   17.55    4.09
   6  -1 -16   15.56    3.32
   6   1 -15    3.84    2.59
  -6   1  15    2.25    2.29
   6  -1 -15    3.17    2.03
  -6  -1  15    1.41    2.35
  -6   1  14   70.85    7.04
   6   1 -14   92.99    7.77
  -6  -1  14   75.53    7.60
   6  -1 -14   89.54    7.02
  -6   1  13    6.78    2.75
   6   1 -13    5.96    2.52
   6  -1 -13    0.33    1.71
  -6  -1  13    7.23    3.03
   6   1 -12   15.62    3.27
  -6   1  12   13.91    3.39
   6  -1 -12   16.39    3.22
  -6  -1  12    9.26    3.05
   6   1 -11   48.78    5.48
  -6   1  11   40.77    5.41
  -6  -1  11   36.48    5.18
   6  -1 -11   44.99    5.07
   6   1 -10   57.32    6.09
  -6   1  10   53.08    6.20
  -6  -1  10   45.34    5.81
   6  -1 -10   54.87    5.55
   6   1  -9  177.51   10.07
  -6   1   9  159.89   10.15
   6  -1  -9  177.89    9.41
  -6   1   8   67.66    6.63
   6   1  -8   78.55    6.65
   6   1  -8   69.91    6.79
  -6  -1   8   57.96    6.17
   6  -1  -8   80.86    6.19
  -6   1   7    1.77    2.06
   6   1  -7    1.92    2.12
   6   1  -7    1.84    2.19
  -6  -1   7    3.16    2.22
   6  -1  -7    3.85    1.84
   6   1  -6   73.88    6.30
  -6   1   6   59.85    6.15
   6   1  -6   69.19    6.68
   6  -1  -6   75.67    6.09
  -6  -1   6   57.56    6.10
   6   1  -5   30.87    4.54
  -6   1   5   35.47    4.78
   6   1  -5   27.16    4.49
   6  -1  -5   28.62    4.00
  -6  -1   5   30.69    5.08
   6   1  -4  277.60   12.28
  -6   1   4  255.53   12.27
   6   1  -4  237.04   12.08
   6  -1  -4  289.82   11.68
  -6  -1   4  260.11   12.79
   6   1  -3  276.25   12.00
  -6   1   3  271.29   12.89
   6   1  -3  233.68   12.26
   6  -1  -3  272.60   11.08
  -6  -1   3  262.72   12.69
   6   1  -2   44.23    5.05
   6   1  -2   41.42    5.35
  -6   1   2   45.07    5.58
   6  -1  -2   51.01    5.05
   6  -1  -2   37.50    5.46
  -6  -1   2   37.08    4.86
  -6   1   1    0.75    2.22
   6   1  -1    0.04    1.48
   6   1  -1   -0.38    1.62
  -6  -1   1    3.98    2.31
   6  -1  -1    1.53    1.92
   6  -1  -1    1.40    2.05
   6   1   0   37.80    4.76
   6   1   0   28.98    4.60
  -6   1   0   37.66    4.99
   6  -1   0   42.59    4.53
   6  -1   0   33.65    5.10
  -6  -1   0   44.74    5.32
   6   1   1   64.11    6.72
  -6   1  -1   66.29    6.41
   6  -1   1   73.68    5.96
   6  -1   1   54.35    6.03
  -6  -1  -1   63.60    6.24
  -6   1  -2    6.80    2.66
   6   1   2    4.29    2.49
  -6  -1  -2   15.14    4.12
   6  -1   2    5.84    2.16
  -6  -1  -2   12.56    2.96
   6  -1   2    5.47    2.38
   6   1   3   48.60    6.00
  -6   1  -3   52.53    5.67
  -6  -1  -3   49.17    6.44
   6  -1   3   40.47    5.36
  -6  -1  -3   48.77    5.49
   6   1   4   67.12    6.92
  -6   1  -4   74.95    7.08
  -6   1  -4   63.42    6.12
   6  -1   4   59.30    6.59
  -6  -1  -4   56.91    6.76
  -6  -1  -4   68.65    6.38
   6   1   5   11.15    3.46
  -6   1  -5   10.46    3.38
  -6   1  -5   10.11    2.87
   6  -1   5    8.88    3.31
  -6  -1  -5   15.43    3.27
   6   1   6   90.45    7.88
  -6   1  -6   92.69    7.90
  -6   1  -6   98.51    7.72
   6  -1   6   97.79    8.38
  -6  -1  -6  105.05    9.05
  -6  -1  -6   88.55    7.37
   6   1   7   95.63    8.19
  -6   1  -7   98.94    8.09
  -6   1  -7  111.82    8.28
   6  -1   7  104.71    8.55
  -6  -1  -7   94.35    8.38
  -6  -1  -7  106.81    7.95
   6   1   8    2.97    2.28
  -6   1  -8    9.43    3.18
  -6   1  -8    5.80    2.51
   6  -1   8    2.12    2.29
  -6  -1  -8    9.90    2.79
   6   1   9   71.58    7.46
  -6   1  -9   75.29    6.94
  -6   1  -9   78.63    7.10
  -6  -1  -9   81.13    7.79
   6  -1   9   63.55    6.81
  -6  -1  -9   76.23    6.73
   6   1  10   92.82    8.49
  -6   1 -10  105.66    8.09
  -6   1 -10  129.10    9.08
  -6  -1 -10   98.83    8.65
   6  -1  10  104.93    8.82
  -6  -1 -10  103.25    7.79
  -6   1 -11   40.33    5.47
   6   1  11   37.26    5.84
  -6   1 -11   45.31    5.69
   6  -1  11   30.12    5.09
  -6  -1 -11   38.35    5.06
   6   1  12  166.93   11.53
  -6   1 -12  167.35   10.44
  -6   1 -12  158.32   10.17
  -6  -1 -12  188.80   11.94
   6  -1  12  165.66   11.13
  -6  -1 -12  162.35    9.72
   6   1  13  359.26   16.63
  -6   1 -13  369.15   15.52
  -6   1 -13  367.95   15.11
  -6  -1 -13  360.49   16.58
   6  -1  13  360.69   16.39
  -6  -1 -13  350.54   13.96
   6   1  14   44.15    6.06
  -6   1 -14   53.83    6.40
  -6   1 -14   53.07    6.00
  -6  -1 -14   52.69    6.78
   6  -1  14   50.05    6.29
  -6  -1 -14   47.23    5.34
  -6   1 -15   -0.56    2.01
   6   1  15   -1.28    2.15
  -6   1 -15    1.11    2.40
  -6  -1 -15   -1.87    2.35
   6  -1  15    1.93    2.23
  -6  -1 -15   -1.81    2.00
  -6   1 -16    4.34    2.65
   6   1  16    1.43    2.07
  -6   1 -16    0.30    1.79
  -6  -1 -16    0.65    2.18
   6  -1  16   -0.37    2.03
  -6  -1 -16   -0.59    1.78
  -6   1 -17   -0.92    2.01
   6   1  17    1.79    2.41
  -6   1 -17   -2.07    2.48
  -6  -1 -17    5.05    2.69
   6  -1  17    0.43    2.10
  -6  -1 -17   -0.98    2.13
  -6   1 -18   49.96    6.05
  -6   1 -18   59.48    6.42
   6   1  18   60.15    7.27
  -6  -1 -18   49.98    6.64
   6  -1  18   56.64    6.90
  -6  -1 -18   57.14    5.92
  -6   1 -19    5.37    2.75
   6   1  19    4.68    3.00
  -6   1 -19    3.29    2.29
  -6  -1 -19    6.21    3.11
   6  -1  19   10.66    3.52
  -6  -1 -19    6.44    2.59
  -6   1 -20   -0.86    1.97
   6   1  20    3.99    2.92
  -6   1 -20   -0.80    2.12
  -6  -1 -20    3.37    2.76
   6  -1  20    2.69    2.43
  -6  -1 -20   -0.67    1.76
  -6   1 -21   11.02    3.34
   6   1  21   16.87    4.45
  -6   1 -21    9.91    3.14
  -6  -1 -21   14.30    4.11
   6  -1  21   15.59    4.04
  -6  -1 -21   13.76    3.42
  -6   1 -22    4.44    2.80
   6   1  22    3.51    2.82
  -6   1 -22   11.64    3.50
  -6  -1 -22    5.41    3.17
   6  -1  22    6.25    2.96
   6   2 -21    0.79    2.28
  -6   2  21    2.71    2.31
  -6  -2  21   -1.64    3.00
   6  -2 -21   -0.30    1.94
   6   2 -20   33.71    5.17
  -6   2  20   20.52    4.48
  -6  -2  20   17.72    4.53
   6  -2 -20   29.15    4.48
   6   2 -19   35.38    5.12
  -6   2  19   21.99    4.23
   6  -2 -19   37.59    4.79
  -6  -2  19   25.34    5.25
   6   2 -18    1.47    1.98
  -6   2  18    3.76    2.69
  -6  -2  18   -1.17    2.62
   6  -2 -18    1.02    1.79
  -6   2  17    5.63    2.88
   6   2 -17    6.73    3.01
  -6  -2  17    3.13    2.56
   6  -2 -17    7.36    2.31
  -6   2  16    5.85    2.80
   6   2 -16   11.02    3.29
  -6  -2  16    3.67    2.61
   6  -2 -16    6.94    2.36
   6   2 -15   10.95    3.28
  -6   2  15   12.22    3.56
  -6  -2  15   11.41    3.53
   6  -2 -15   11.05    2.80
   6   2 -14    6.78    2.83
  -6   2  14    5.12    2.53
  -6  -2  14    6.33    2.88
   6  -2 -14    5.40    2.23
   6   2 -13    3.98    2.45
  -6   2  13   -0.51    2.05
  -6  -2  13    4.15    2.66
   6  -2 -13    3.13    1.83
   6   2 -12   38.58    5.10
  -6   2  12   30.38    4.68
  -6  -2  12   32.95    5.16
   6  -2 -12   40.28    4.53
   6   2 -11   35.06    4.90
  -6   2  11   19.90    3.81
  -6  -2  11   35.18    5.33
   6  -2 -11   32.13    4.18
  -6   2  10   25.29    4.23
   6   2 -10   33.63    4.84
   6   2 -10   28.94    4.47
  -6  -2  10   24.21    4.55
   6  -2 -10   30.52    3.86
  -6   2   9  173.39   10.55
   6   2  -9  211.81   11.25
   6   2  -9  180.45   10.45
  -6  -2   9  174.30   11.06
   6  -2  -9  223.36   10.25
  -6   2   8   44.16    5.52
   6   2  -8   50.25    5.58
   6   2  -8   48.17    5.65
  -6  -2   8   42.83    5.67
   6  -2  -8   52.42    5.10
  -6   2   7   26.65    4.25
   6   2  -7   30.23    4.33
   6   2  -7   26.40    4.17
  -6  -2   7   26.63    4.57
   6  -2  -7   36.39    4.25
  -6   2   6    2.58    2.16
   6   2  -6    4.26    2.12
   6   2  -6    3.40    1.99
   6  -2  -6    4.35    1.74
  -6  -2   6    1.20    1.91
  -6   2   5    9.94    3.27
   6   2  -5    6.89    2.17
   6   2  -5    9.68    3.04
   6  -2  -5    7.81    2.35
  -6  -2   5   15.60    3.51
  -6   2   4  103.11    8.19
   6   2  -4  121.32    8.39
   6   2  -4  110.42    8.44
  -6  -2   4  115.55    8.56
   6  -2  -4  125.35    7.44
   6   2  -3  268.38   13.02
   6   2  -3  294.94   12.68
  -6   2   3  282.83   13.24
  -6  -2   3  254.56   12.33
  -6   2   2    0.04    1.83
   6   2  -2    3.93    2.46
   6   2  -2    4.88    2.91
   6  -2  -2    2.37    1.95
   6   2  -1  190.94   10.22
   6   2  -1  178.44   10.87
  -6   2   1  178.37   10.56
   6  -2  -1  203.28    9.16
  -6  -2   1  182.47   10.43
   6   2   0  168.01    9.84
   6   2   0  154.28   10.30
  -6   2   0  143.44    9.39
   6  -2   0  168.82    8.53
  -6  -2   0  142.77    9.19
   6   2   1    7.16    3.02
  -6   2  -1    9.72    2.93
  -6  -2  -1   13.90    3.53
   6  -2   1    4.24    2.08
   6   2   2   74.65    7.25
  -6   2  -2   70.31    6.76
  -6  -2  -2   80.66    8.67
   6  -2   2   86.00    6.32
   6  -2   2   69.98    7.00
  -6  -2  -2   78.27    6.88
   6   2   3   51.15    5.86
  -6   2  -3   70.90    6.70
  -6  -2  -3   65.72    7.51
   6  -2   3   75.29    5.83
   6  -2   3   67.75    7.02
  -6  -2  -3   57.95    5.89
   6   2   4    3.87    2.33
  -6   2  -4    3.97    2.53
  -6  -2  -4    7.79    2.60
   6  -2   4    5.72    2.87
  -6  -2  -4   10.92    3.55
  -6   2  -5   17.40    3.70
  -6   2  -5   17.31    3.42
   6   2   5    9.69    3.14
   6  -2   5   19.39    4.05
  -6  -2  -5   11.47    2.99
  -6  -2  -5   15.51    4.13
  -6   2  -6    1.75    1.75
  -6   2  -6    0.98    1.60
   6   2   6    0.65    1.98
  -6  -2  -6    2.42    1.76
   6  -2   6   -0.64    1.63
  -6  -2  -6    2.74    2.46
   6   2   7   16.99    3.97
  -6   2  -7   21.12    3.76
  -6   2  -7   14.24    3.30
   6  -2   7   15.35    3.59
  -6  -2  -7   19.13    4.40
  -6  -2  -7   16.99    3.49
  -6   2  -8   12.10    3.43
  -6   2  -8   14.08    3.28
   6   2   8   10.09    3.03
  -6  -2  -8    9.93    2.88
   6  -2   8   14.33    3.61
  -6  -2  -8    7.82    3.19
  -6   2  -9    1.90    1.89
  -6   2  -9    1.17    1.84
   6   2   9   -1.58    2.13
  -6  -2  -9   -0.37    1.90
   6  -2   9    0.39    1.79
  -6  -2  -9    4.78    2.85
  -6   2 -10    9.69    3.31
   6   2  10    2.97    2.85
  -6   2 -10    7.88    3.31
   6  -2  10    3.25    2.89
   6   2  11  374.97   16.95
  -6   2 -11  423.01   15.50
  -6   2 -11  450.26   17.47
  -6  -2 -11  355.69   16.95
   6  -2  11  387.82   16.63
  -6  -2 -11  383.66   14.66
  -6   2 -12   19.71    4.03
  -6   2 -12   18.07    4.20
   6   2  12    9.30    3.29
   6  -2  12   10.51    3.75
  -6   2 -13  442.72   16.27
   6   2  13  441.82   18.78
  -6   2 -13  495.49   17.89
   6  -2  13  443.92   17.93
  -6  -2 -13  438.61   15.16
   6   2  14   22.76    4.63
  -6   2 -14   24.20    4.12
  -6   2 -14   23.55    4.29
  -6  -2 -14   36.30    5.93
   6  -2  14   25.66    4.62
  -6  -2 -14   30.91    4.50
   6   2  15   37.68    5.78
  -6   2 -15   22.09    4.19
  -6   2 -15   28.33    4.61
  -6  -2 -15   29.65    5.57
   6  -2  15   27.20    4.76
  -6  -2 -15   32.30    4.49
  -6   2 -16   -1.54    1.99
  -6   2 -16    0.50    1.96
   6   2  16    4.94    2.67
  -6  -2 -16    3.22    2.81
   6  -2  16    2.58    2.21
  -6  -2 -16   -0.54    1.85
  -6   2 -17   13.39    3.42
  -6   2 -17   16.85    3.81
   6   2  17   21.63    4.58
  -6  -2 -17   21.54    4.57
   6  -2  17   15.32    3.73
  -6  -2 -17   17.24    3.65
  -6   2 -18  155.11   10.25
   6   2  18  159.47   11.57
  -6   2 -18  154.97   10.25
  -6  -2 -18  147.92   11.60
   6  -2  18  171.82   11.39
  -6  -2 -18  160.82    9.51
  -6   2 -19    0.34    1.89
   6   2  19    1.83    2.34
  -6   2 -19    1.94    2.27
  -6  -2 -19   -0.04    2.26
   6  -2  19    1.99    1.95
  -6   2 -20    2.28    2.08
   6   2  20    5.80    3.02
  -6   2 -20    3.02    2.35
  -6  -2 -20    7.44    3.49
   6  -2  20    0.59    2.24
  -6   2 -21    3.65    2.61
   6   2  21   -0.35    2.09
  -6   2 -21    1.64    2.00
  -6  -2 -21    3.02    2.90
   6  -2  21    5.47    2.80
  -6   3  20  100.08    8.81
  -6  -3  20   84.39    8.94
   6   3 -19    5.55    3.06
  -6   3  19    4.81    2.78
  -6  -3  19    6.96    3.75
   6   3 -18   11.76    3.52
  -6   3  18    2.01    2.29
  -6  -3  18    6.51    3.38
   6   3 -17   70.47    7.39
  -6   3  17   52.07    6.22
  -6  -3  17   50.53    7.15
   6   3 -16   80.60    7.96
  -6   3  16   66.12    6.76
   6  -3 -16   78.69    6.15
  -6  -3  16   60.75    7.60
  -6   3  15    4.29    2.73
   6   3 -15    4.08    2.75
  -6  -3  15    3.55    2.94
   6  -3 -15    5.27    1.94
  -6   3  14    3.12    2.56
   6   3 -14    5.20    2.63
  -6  -3  14    2.07    2.78
   6  -3 -14    1.28    1.57
   6   3 -13  245.21   12.69
  -6   3  13  222.89   12.18
  -6  -3  13  204.29   12.87
   6  -3 -13  261.62   10.60
  -6   3  12   79.86    7.46
   6  -3 -12   79.23    5.93
  -6  -3  12   64.56    7.34
  -6   3  11   21.18    4.09
   6   3 -11   18.37    3.84
   6   3 -11   18.89    3.64
  -6  -3  11   17.79    4.23
   6  -3 -11   18.82    2.99
   6   3 -10   32.63    4.69
   6   3 -10   30.77    4.91
  -6   3  10   24.97    4.44
   6  -3 -10   23.31    3.20
  -6  -3  10   30.45    5.27
   6   3  -9  240.77   11.64
   6   3  -9  281.02   13.26
  -6   3   9  245.14   12.47
   6  -3  -9  261.90   10.00
  -6  -3   9  258.35   13.72
   6   3  -8  434.66   15.85
   6   3  -8  505.92   17.68
  -6   3   8  489.73   17.82
   6  -3  -8  504.41   13.88
  -6  -3   8  428.86   17.40
   6   3  -7   89.82    7.45
   6   3  -7   82.13    7.15
  -6   3   7   94.02    7.93
   6  -3  -7   94.55    6.03
  -6  -3   7   82.90    7.71
  -6   3   6   12.71    3.33
   6   3  -6   16.81    3.71
   6   3  -6   19.37    3.73
   6  -3  -6   22.35    3.16
   6   3  -5   65.09    6.47
   6   3  -5   74.38    6.80
  -6   3   5   73.97    6.96
   6  -3  -5   78.49    5.44
  -6  -3   5   56.31    6.36
  -6   3   4    0.29    2.00
   6   3  -4    0.34    1.62
   6   3  -4    1.55    2.21
   6  -3  -4    0.40    1.36
  -6  -3   4    4.02    2.35
   6   3  -3   57.48    6.25
   6   3  -3   74.62    6.67
  -6   3   3   64.07    6.49
   6  -3  -3   72.07    5.16
  -6  -3   3   67.22    6.77
   6   3  -2   89.87    7.42
   6   3  -2   86.80    7.60
  -6   3   2   98.93    7.86
   6  -3  -2   99.61    6.10
  -6  -3   2   79.89    7.18
   6   3  -1   36.46    4.90
   6   3  -1   42.25    5.60
  -6   3   1   39.54    5.30
   6  -3  -1   46.34    4.29
  -6  -3   1   41.09    5.49
   6   3   0   26.50    4.39
   6   3   0   26.00    4.35
  -6   3   0   28.35    4.53
   6  -3   0   33.25    3.58
  -6  -3   0   17.99    3.91
  -6   3  -1    4.15    2.27
   6   3   1    4.67    2.28
   6  -3   1    3.60    1.64
   6   3   2   19.65    4.06
  -6   3  -2   23.98    4.25
  -6  -3  -2   23.15    5.17
   6  -3   2   29.49    3.58
  -6  -3  -2   30.56    4.53
  -6   3  -3   19.69    4.21
   6   3   3   12.90    3.49
  -6  -3  -3   21.72    4.84
   6  -3   3   24.74    3.33
  -6  -3  -3   24.71    4.25
  -6   3  -4   21.24    4.08
   6   3   4   16.86    4.05
  -6  -3  -4   22.06    4.90
   6  -3   4   18.70    2.93
  -6  -3  -4   15.96    3.15
   6   3   5   28.79    4.66
  -6   3  -5   40.23    5.56
  -6  -3  -5   27.76    4.16
  -6  -3  -5   29.84    5.52
   6  -3   5   33.30    3.87
  -6   3  -6   31.71    4.77
   6   3   6   32.63    5.11
  -6  -3  -6   43.91    6.72
  -6  -3  -6   33.16    4.52
  -6   3  -7   47.10    6.00
   6   3   7   55.72    6.63
  -6  -3  -7   57.45    7.44
   6  -3   7   39.93    5.61
  -6  -3  -7   48.72    5.35
  -6   3  -8   37.32    5.30
   6   3   8   33.58    5.33
  -6  -3  -8   30.78    5.55
   6  -3   8   34.32    5.19
  -6  -3  -8   27.76    4.21
   6   3   9   -0.79    1.82
  -6   3  -9    3.08    2.23
  -6  -3  -9    1.46    1.83
   6  -3   9    3.46    2.73
  -6  -3  -9    3.60    2.58
   6   3  10    7.51    3.17
  -6   3 -10    5.56    2.60
  -6  -3 -10    3.01    1.83
   6  -3  10    5.52    2.69
  -6  -3 -10    7.78    3.50
   6   3  11    3.96    2.45
  -6   3 -11   -0.33    2.16
   6  -3  11   -0.14    2.20
  -6   3 -12  217.48   12.09
   6   3  12  185.21   12.04
  -6  -3 -12  172.74   12.49
   6  -3  12  197.21   11.95
  -6  -3 -12  198.05   10.56
   6   3  13   -1.74    2.15
  -6   3 -13    2.11    2.24
  -6  -3 -13    2.65    1.80
   6  -3  13    0.78    1.91
   6   3  14   37.19    5.80
  -6   3 -14   27.51    4.84
  -6  -3 -14   27.28    5.21
   6  -3  14   28.81    4.79
  -6  -3 -14   26.11    4.15
  -6   3 -15    4.93    2.84
   6   3  15    4.64    2.98
  -6  -3 -15    0.57    2.23
   6  -3  15    3.56    2.80
   6   3  16    1.79    2.36
  -6   3 -16    3.62    2.71
   6  -3  16   -2.12    2.47
   6   3  17   26.20    5.11
  -6   3 -17   39.90    5.61
  -6  -3 -17   26.41    5.59
   6  -3  17   27.26    4.69
   6   3  18    5.57    2.64
   6  -3  18    1.72    1.96
   6   3  19   83.60    8.72
  -6   3 -19   91.41    8.54
  -6  -3 -19   88.34    9.59
   6  -3  19   92.29    8.57
   6   4 -17    3.15    2.78
  -6   4  17   -1.11    2.10
  -6  -4  17    4.54    2.96
  -6   4  16   -1.44    2.73
   6   4 -16    4.64    2.56
  -6  -4  16    3.32    3.25
  -6   4  15    6.81    2.99
   6   4 -15    2.39    2.37
  -6  -4  15    4.13    3.08
   6   4 -14   73.45    7.44
  -6   4  14   65.44    6.96
  -6  -4  14   50.84    7.10
  -6   4  13    5.62    2.69
   6   4 -13   14.12    3.53
  -6  -4  13   10.90    4.10
  -6   4  12    0.60    2.16
   6   4 -12   -0.01    1.92
  -6  -4  12   -1.67    2.77
  -6   4  11    2.75    2.16
   6   4 -11    8.99    2.97
   6   4 -11    7.00    2.76
   6   4 -10  164.84   10.54
  -6   4  10  161.22   10.56
   6   4 -10  136.13    8.64
  -6  -4  10  155.94   11.37
  -6   4   9    9.80    3.21
   6   4  -9   11.29    3.34
   6   4  -9   10.06    3.05
   6   4  -8  158.81   10.20
  -6   4   8  148.89   10.21
   6   4  -8  134.32    8.97
  -6  -4   8  125.09   10.15
  -6   4   7    3.36    2.34
   6   4  -7    6.75    2.71
   6   4  -7    5.51    2.62
  -6  -4   7   12.96    3.52
   6   4  -6   73.70    6.87
   6   4  -6   76.97    6.97
  -6   4   6   82.88    7.62
  -6  -4   6   66.26    7.01
   6   4  -5    1.53    2.26
   6   4  -5    0.53    2.00
  -6   4   5   -1.87    2.14
  -6  -4   5    4.89    2.90
   6   4  -4    4.68    3.03
   6   4  -4    3.66    2.11
  -6   4   4    1.81    2.18
   6   4  -3  155.84    9.79
   6   4  -3  128.56    9.22
  -6   4   3  145.13    9.80
  -6  -4   3  118.38    8.92
   6   4  -2   25.17    4.30
   6   4  -2   26.54    4.62
  -6   4   2   24.01    4.33
   6   4  -1  129.63    9.08
   6   4  -1  123.74    9.12
  -6   4   1  149.13   10.11
  -6  -4   1  116.34    8.76
   6   4   0    8.98    2.98
   6   4   0    9.44    2.88
  -6   4   0   12.63    3.67
  -6  -4   0   19.68    3.93
   6   4   1    3.96    2.39
  -6   4  -1   -0.74    1.94
   6   4   2   98.60    8.44
  -6   4  -2  117.06    9.15
  -6  -4  -2  111.62   10.69
  -6  -4  -2  103.96    8.14
   6   4   3   41.35    5.79
  -6   4  -3   51.14    6.16
  -6  -4  -3   37.06    6.58
  -6  -4  -3   25.69    4.35
  -6   4  -4   -0.15    1.87
   6   4   4   -0.64    1.73
  -6  -4  -4   -3.55    2.99
  -6  -4  -4    2.71    2.33
   6   4   5   -1.26    2.41
  -6   4  -5    3.09    2.57
   6   4   6  110.29    9.27
  -6   4  -6  141.84    9.95
  -6  -4  -6  105.73   10.21
  -6  -4  -6  122.60    8.53
  -6   4  -7   17.39    3.96
   6   4   7   21.87    4.47
  -6  -4  -7   26.32    4.13
   6   4   8   44.61    5.93
  -6   4  -8   52.21    6.31
  -6  -4  -8   45.36    6.88
  -6  -4  -8   51.32    5.55
   6   4   9   19.99    4.28
  -6   4  -9   19.53    4.05
  -6  -4  -9   20.95    3.73
  -6  -4  -9   22.40    4.99
   6   4  10   20.05    4.40
  -6   4 -10   30.90    5.02
  -6  -4 -10   31.93    4.53
  -6  -4 -10   25.91    5.28
   6   4  11   17.22    4.11
  -6   4 -11   19.49    4.15
  -6  -4 -11   20.50    4.81
   6   4  12   14.57    3.88
  -6   4 -12   20.38    4.36
  -6  -4 -12   20.57    4.95
   6   4  13   42.31    6.12
  -6   4 -13   47.81    6.34
  -6  -4 -13   30.76    5.83
  -6   4 -14    2.80    2.23
   6   4  14    6.51    2.93
  -6  -4 -14    3.19    2.88
   6   4  15    2.04    2.32
  -6   4 -15    2.98    2.20
   6   4  16   99.64    9.85
  -6   4 -16   99.23    9.02
  -6  -4 -16  109.13   10.85
   6   5 -13   24.46    4.80
  -6   5  13   22.42    4.30
  -6  -5  13   11.18    3.79
   6   5 -12    2.12    2.02
  -6   5  12    4.55    2.43
  -6  -5  12    6.35    3.18
   6   5 -11   19.55    3.94
  -6   5  11   19.95    4.44
  -6  -5  11   25.18    5.17
   6   5 -10   73.44    7.45
  -6   5  10   97.43    8.47
  -6  -5  10   81.39    8.40
   6   5  -9  147.38   10.07
  -6   5   9  162.00   10.83
  -6   5   8   10.88    3.36
   6   5  -8   16.07    3.81
  -6  -5   8   22.84    4.80
   6   5  -7   91.25    7.42
   6   5  -7  101.80    8.34
  -6   5   7   98.26    8.38
  -6  -5   7   86.61    8.45
   6   5  -6    9.35    2.86
   6   5  -6    5.52    2.32
  -6   5   6   11.12    3.54
   6   5  -5   12.76    3.18
  -6   5   5   21.38    4.20
   6   5  -5   13.24    3.44
  -6  -5   5   13.18    3.96
   6   5  -4    2.12    2.20
   6   5  -4    1.42    1.95
  -6   5   4    2.28    2.49
  -6  -5   4   -0.84    2.18
   6   5  -3    9.92    3.27
   6   5  -3   11.32    3.15
  -6   5   3   12.77    3.44
  -6  -5   3   12.93    3.51
   6   5  -2   40.66    5.41
   6   5  -2   45.60    5.44
  -6   5   2   52.69    6.38
  -6  -5   2   39.27    5.61
   6   5  -1    0.20    1.86
  -6   5   1    2.13    2.23
   6   5  -1   -0.89    2.23
  -6  -5   1   -1.02    2.44
   6   5   0    7.13    2.75
   6   5   0    5.11    2.18
  -6   5   0   13.88    3.81
  -6  -5   0    8.23    3.10
   6   5   1    3.98    2.30
   6   5   1    3.70    2.05
  -6   5  -1    2.55    2.28
  -6  -5  -1    2.76    2.23
  -6   5  -2    5.38    3.00
   6   5   2    2.46    2.00
  -6  -5  -2    3.07    2.33
   6   5   3    3.31    2.39
  -6   5  -3    8.44    3.45
  -6  -5  -3    5.71    3.55
  -6  -5  -3    2.27    2.10
  -6   5  -4   16.15    3.73
   6   5   4   12.40    3.66
  -6  -5  -4   20.93    4.01
  -6   5  -5   35.48    5.34
   6   5   5   31.51    5.23
  -6  -5  -5   40.05    6.84
  -6  -5  -5   32.37    4.91
   6   5   6   10.55    3.36
  -6   5  -6    6.28    2.98
   6   5   7   85.78    8.44
  -6  -5  -7  101.19   10.49
  -6   5  -8   12.68    3.53
   6   5   8    8.78    2.95
  -6  -5  -8   19.33    5.25
  -6   5  -9   39.78    5.67
   6   5   9   29.57    5.16
  -6  -5  -9   34.43    6.62
  -6   5 -10   16.21    4.18
   6   5  10    9.40    3.32
  -6  -5 -10   11.47    4.15
  -6   5 -11    9.67    3.24
   6   5  11    3.52    2.89
  -6  -5 -11   10.45    4.30
   6   5  12    4.90    2.64
  -6   5 -12    9.30    3.47
   6   6  -4    9.38    3.03
  -6   6   4    8.88    3.13
   6   6  -3   20.10    4.10
   6   6  -3   20.71    4.11
  -6   6   3   26.27    4.77
  -6  -6   3   22.28    4.84
   6   6  -2    6.75    2.45
   6   6  -2   12.47    3.31
  -6  -6   2    9.52    3.45
   6   6  -1    0.14    2.18
   6   6  -1    1.06    1.79
  -6   6   1    1.78    2.30
  -6  -6   1    4.17    3.01
   6   6   0    9.42    3.22
   6   6   0   10.61    3.39
  -6   6   0    6.97    3.29
   6   6   1   82.08    8.18
  -6   6  -1   96.13    8.81
   6   6   1   80.13    7.70
  -6  -6  -1   62.69    6.60
   6   6   2    2.58    2.26
   6   6   2    1.40    1.93
  -6   6  -2    7.32    3.24
  -6  -6  -2    6.05    2.74
   6   6   3   15.22    3.85
   6   6   3    7.63    3.28
  -6   6  -3   12.96    3.88
   7   0 -15   22.13    4.30
  -7   0  15    7.97    3.24
   7   0 -14    3.93    2.49
  -7   0  14    4.09    3.20
  -7   0  13   41.22    6.31
   7   0 -13   56.88    6.53
   7   0 -12   -1.36    2.16
  -7   0  12    5.23    2.89
  -7   0  11   31.19    5.37
   7   0 -11   46.58    5.74
   7   0 -10   -1.85    2.17
  -7   0  10    4.92    3.05
   7   0  -9    2.67    2.17
  -7   0   9    3.87    2.23
  -7   0   8    0.56    2.18
   7   0  -8   -1.22    2.08
  -7   0   7    3.45    2.71
   7   0  -7    0.26    2.22
  -7   0   6    1.55    2.29
   7   0  -6    0.49    1.99
  -7   0   5   -0.76    2.16
   7   0  -5    2.29    2.32
  -7   0   4    2.57    2.55
   7   0  -4   -0.97    1.63
   7   0  -4    2.46    2.55
  -7   0   3   20.38    4.06
   7   0  -3   27.58    4.31
   7   0  -3   25.96    5.04
  -7   0   2   -3.08    2.58
   7   0  -2    1.86    2.15
   7   0  -2    1.06    1.95
  -7   0   1    2.94    2.49
   7   0  -1    3.15    2.43
   7   0  -1    5.75    3.14
   7   0   0    2.71    2.60
   7   0   0    0.63    2.23
   7   0   1  137.20    9.05
   7   0   1  113.24    9.58
  -7   0  -1  112.70    9.16
  -7   0  -2   -1.06    2.24
   7   0   2   -0.85    1.71
   7   0   2    3.85    2.78
  -7   0  -3    7.11    2.94
   7   0   3    9.37    2.80
   7   0   3    0.64    2.24
  -7   0  -4   11.47    3.67
   7   0   4    4.43    3.06
  -7   0  -5   90.03    9.03
   7   0   5   92.25    9.04
  -7   0  -5   86.19    8.23
  -7   0  -6   -0.45    2.13
  -7   0  -6    1.46    2.50
   7   0   6    1.98    2.72
  -7   0  -7   -5.37    2.80
  -7   0  -7   -0.29    2.29
   7   0   7    1.31    2.31
  -7   0  -8   -0.51    2.24
  -7   0  -8    4.88    3.44
   7   0   8   -0.09    2.30
  -7   0  -9   31.63    5.57
   7   0   9   23.14    4.63
  -7   0  -9   30.19    5.03
  -7   0 -10   -1.12    1.97
  -7   0 -10    2.41    2.78
   7   0  10    1.00    2.46
  -7   0 -11    4.87    2.53
  -7   0 -11    2.93    2.68
   7   0  11    6.19    3.49
  -7   0 -12    1.71    2.24
  -7   0 -12   -1.33    2.44
   7   0  12   -0.33    2.61
  -7   0 -13    9.04    3.31
  -7   0 -13   11.28    3.73
   7   0  13    9.51    3.52
  -7   0 -14    2.22    2.64
   7   0  14   -0.09    2.24
  -7   0 -14   -3.01    2.71
   7   1 -14   20.32    4.27
  -7   1  14    9.86    3.64
   7  -1 -14   18.62    3.70
  -7  -1  14   10.43    3.58
   7   1 -13    3.32    2.36
  -7   1  13    5.18    3.02
   7  -1 -13    3.28    2.33
  -7  -1  13    3.55    2.67
  -7   1  12    3.33    2.73
   7  -1 -12    5.68    2.43
  -7  -1  12   -0.74    2.59
  -7   1  11    3.90    2.35
   7   1 -11    0.70    1.74
   7  -1 -11    6.24    2.79
  -7  -1  11    4.74    2.78
   7   1 -10   47.65    5.85
  -7   1  10   35.63    5.73
  -7  -1  10   35.87    5.87
   7  -1 -10   48.72    5.81
   7   1  -9   33.82    5.12
  -7   1   9   27.41    4.95
  -7  -1   9   25.63    5.22
   7  -1  -9   38.38    5.16
  -7   1   8   15.33    3.99
   7   1  -8    8.26    3.17
   7  -1  -8    8.15    2.62
  -7  -1   8   14.07    3.97
  -7   1   7    8.40    3.26
   7   1  -7    9.41    2.97
   7  -1  -7    8.52    2.89
  -7  -1   7    5.65    3.03
  -7   1   6   26.14    4.77
   7   1  -6   41.55    5.36
   7   1  -6   32.46    5.40
  -7  -1   6   37.14    5.62
   7  -1  -6   33.80    4.64
   7   1  -5   61.79    6.64
  -7   1   5   58.75    6.78
   7   1  -5   58.75    6.88
   7  -1  -5   72.42    6.67
  -7  -1   5   66.34    7.25
  -7   1   4    2.67    2.44
   7   1  -4    0.31    1.58
   7   1  -4   -0.27    2.04
   7  -1  -4   -0.35    1.82
  -7  -1   4    3.23    2.91
  -7   1   3    5.21    2.70
   7   1  -3   -1.54    1.90
   7   1  -3   -1.75    2.25
  -7  -1   3    5.76    2.96
   7  -1  -3    2.78    2.05
  -7   1   2   15.13    4.04
   7   1  -2   16.04    3.99
   7   1  -2   13.27    3.46
   7  -1  -2   12.05    3.37
   7   1  -1  130.30    9.11
  -7   1   1  129.06    9.67
   7   1  -1  118.41    9.75
   7  -1  -1  151.07    9.09
  -7  -1   1  119.22    9.59
  -7   1   0    4.53    2.84
   7   1   0    0.81    1.58
   7   1   0    8.97    3.75
  -7  -1   0    8.53    3.34
   7  -1   0    4.50    2.38
   7  -1   0    4.36    2.69
  -7   1  -1   19.19    4.27
   7   1   1   24.14    4.29
   7   1   1   21.49    4.74
   7  -1   1   23.55    3.95
   7  -1   1   22.14    4.74
  -7  -1  -1   22.70    4.45
  -7   1  -2   18.79    4.16
   7   1   2   20.35    4.48
   7   1   2   18.92    3.72
  -7  -1  -2   18.26    4.02
   7  -1   2   23.57    5.01
   7  -1   2   27.35    4.08
  -7   1  -3   13.21    3.71
   7   1   3    8.46    2.64
   7   1   3    7.59    3.10
  -7  -1  -3   10.17    3.22
   7  -1   3   10.61    2.99
   7  -1   3   10.10    3.21
  -7   1  -4    6.67    3.20
   7   1   4    7.90    3.19
   7  -1   4    8.34    2.45
  -7  -1  -4   11.79    3.33
   7  -1   4    8.22    2.98
  -7   1  -5   15.21    3.63
   7   1   5    9.20    3.23
  -7  -1  -5   16.61    3.91
  -7  -1  -5   24.81    5.59
   7  -1   5   16.47    4.09
  -7   1  -6   22.09    4.40
   7   1   6   20.37    4.55
  -7  -1  -6   20.51    4.87
  -7  -1  -6   15.59    3.68
   7  -1   6   15.49    3.76
  -7   1  -7   13.34    3.68
  -7   1  -7    9.39    3.70
   7   1   7    4.58    3.03
  -7  -1  -7    9.15    3.59
  -7  -1  -7   11.44    3.25
   7  -1   7   16.71    4.26
  -7   1  -8   17.39    4.06
   7   1   8   15.97    4.12
  -7   1  -8   14.07    4.03
  -7  -1  -8   17.71    4.61
   7  -1   8   18.91    4.38
  -7  -1  -8   12.81    3.60
  -7   1  -9   13.99    3.82
   7   1   9    6.36    3.51
  -7   1  -9   15.74    4.00
  -7  -1  -9   11.72    4.04
   7  -1   9   12.26    3.88
  -7  -1  -9   10.58    3.28
  -7   1 -10    3.04    2.55
   7   1  10    4.80    2.52
  -7   1 -10    4.07    3.52
  -7  -1 -10   12.13    4.61
   7  -1  10    3.70    2.40
  -7  -1 -10    4.82    2.85
   7   1  11   37.36    6.12
  -7   1 -11   49.25    6.59
  -7   1 -11   47.59    6.21
   7  -1  11   40.16    6.34
  -7  -1 -11   42.33    6.39
  -7  -1 -11   39.46    5.77
  -7   1 -12   18.05    4.19
   7   1  12   13.84    3.98
  -7   1 -12    7.80    2.95
  -7  -1 -12   14.63    4.29
   7  -1  12   10.29    3.59
  -7  -1 -12   11.10    3.49
  -7   1 -13    5.06    2.89
   7   1  13    6.30    3.43
  -7   1 -13    6.25    3.60
  -7  -1 -13   13.64    4.19
   7  -1  13    8.36    3.32
  -7  -1 -13    2.70    2.32
   7   2 -13    0.75    2.11
  -7   2  13    2.02    2.52
  -7  -2  13    0.08    2.45
   7  -2 -13   -0.46    2.03
   7   2 -12   21.51    4.40
  -7   2  12   14.70    4.04
  -7  -2  12   13.68    4.39
   7  -2 -12   18.26    3.61
   7   2 -11    0.19    1.96
  -7   2  11   -3.54    2.81
  -7  -2  11    0.77    2.38
   7  -2 -11    0.95    1.68
  -7   2  10   -0.06    2.28
   7   2 -10    1.38    2.60
   7  -2 -10    2.74    2.19
  -7  -2  10    1.57    2.61
  -7   2   9   17.46    4.20
   7   2  -9   19.10    4.11
   7  -2  -9   17.66    3.64
  -7  -2   9   12.94    4.11
  -7   2   8   25.91    4.92
   7   2  -8   25.29    4.46
   7   2  -8   27.15    5.07
  -7  -2   8   25.99    5.16
   7  -2  -8   27.37    4.20
  -7   2   7   42.65    6.00
   7   2  -7   58.06    6.48
   7   2  -7   49.11    6.33
  -7  -2   7   42.54    5.91
   7  -2  -7   59.89    5.94
  -7   2   6    4.64    2.68
   7   2  -6    5.37    2.58
   7   2  -6   11.66    3.50
   7  -2  -6   10.97    2.94
  -7  -2   6    9.50    3.67
  -7   2   5   16.89    4.37
   7   2  -5    9.47    2.73
   7   2  -5   15.88    3.60
   7  -2  -5   17.34    3.32
  -7  -2   5   16.35    4.07
  -7   2   4    4.31    3.00
   7   2  -4    0.98    1.95
   7   2  -4    3.89    2.48
   7  -2  -4    0.93    1.95
   7   2  -3  121.57    9.11
  -7   2   3  118.70    9.69
   7   2  -3   99.56    9.05
   7  -2  -3  126.02    8.11
  -7   2   2    2.48    2.35
   7   2  -2   -1.79    2.36
   7   2  -2    2.41    2.60
   7  -2  -2   -0.61    1.68
  -7  -2   2    7.69    2.96
  -7   2   1   43.95    6.15
   7   2  -1   57.09    6.21
   7   2  -1   36.10    5.72
  -7  -2   1   42.49    5.84
   7  -2  -1   47.38    5.14
   7   2   0   23.36    4.32
  -7   2   0   28.28    5.03
   7   2   0   19.88    4.42
   7  -2   0   23.30    3.77
  -7  -2   0   26.35    4.57
   7   2   1   53.15    6.06
  -7   2  -1   51.37    6.45
   7   2   1   47.28    6.31
   7  -2   1   47.75    5.13
  -7  -2  -1   40.66    5.82
  -7   2  -2   12.04    3.72
   7   2   2   16.56    3.68
   7   2   2   14.69    4.18
   7  -2   2   22.82    3.97
  -7  -2  -2   17.09    3.95
  -7   2  -3   36.67    5.60
   7   2   3   26.55    5.24
   7  -2   3   47.34    5.17
  -7  -2  -3   31.71    5.30
  -7   2  -4    5.04    2.76
   7   2   4    5.38    3.22
   7  -2   4    2.69    2.20
  -7  -2  -4   10.00    3.52
   7  -2   4    7.52    3.35
  -7  -2  -4   10.37    4.03
   7   2   5   18.40    4.39
  -7   2  -5   14.50    3.85
   7  -2   5   23.50    4.98
  -7  -2  -5   20.66    4.51
   7  -2   5   22.65    3.88
   7   2   6   59.04    7.40
  -7   2  -6   64.74    7.25
  -7  -2  -6   64.24    8.29
   7  -2   6   62.07    6.01
   7  -2   6   65.95    7.74
  -7  -2  -6   58.28    6.88
  -7   2  -7   48.30    6.17
   7   2   7   57.42    7.43
  -7  -2  -7   38.34    6.53
   7  -2   7   50.17    6.71
  -7  -2  -7   46.30    6.06
   7   2   8   -2.62    2.54
  -7   2  -8    1.90    2.55
  -7  -2  -8    1.79    2.17
   7  -2   8   -0.25    2.46
  -7  -2  -8    1.53    2.79
   7   2   9    0.64    2.27
  -7   2  -9    3.12    2.75
  -7  -2  -9    9.79    3.36
   7  -2   9    3.35    2.80
  -7   2 -10   39.71    5.80
   7   2  10   35.67    6.01
  -7  -2 -10   46.48    7.27
   7  -2  10   25.17    4.78
  -7  -2 -10   32.81    5.28
  -7   2 -11   45.01    6.28
   7   2  11   32.64    5.91
  -7  -2 -11   37.65    6.60
   7  -2  11   38.53    6.07
  -7  -2 -11   36.02    5.47
   7   2  12    8.90    3.40
  -7   2 -12   13.87    4.22
  -7  -2 -12    9.97    3.09
   7  -2  12   10.95    3.86
  -7  -2 -12   11.15    4.00
   7   3  -9    2.80    2.61
  -7   3   9    0.28    2.16
   7   3  -9    2.13    2.37
  -7  -3   9   -0.84    2.68
   7   3  -8    1.08    2.34
  -7   3   8    0.57    2.10
   7   3  -8    0.62    2.20
  -7  -3   8    5.44    3.03
   7   3  -7   20.15    4.22
  -7   3   7   21.38    4.46
   7   3  -7   11.09    2.90
  -7  -3   7   19.54    4.46
   7   3  -6   15.59    3.89
  -7   3   6    9.89    3.38
   7   3  -6   14.49    3.75
  -7  -3   6   20.46    4.75
   7   3  -5   78.09    7.88
   7   3  -5   87.25    7.82
  -7   3   5   81.74    8.19
  -7  -3   5   73.50    8.11
  -7   3   4   15.16    4.19
   7   3  -4    8.71    3.32
   7   3  -4    3.78    2.39
  -7  -3   4    7.52    3.26
  -7   3   3   17.04    4.19
   7   3  -3   26.32    4.70
   7   3  -3   13.03    3.68
  -7  -3   3   23.97    4.77
   7   3  -2   29.80    5.20
   7   3  -2   40.43    5.63
  -7   3   2   33.95    5.82
  -7  -3   2   31.53    5.06
   7   3  -1   77.11    8.00
   7   3  -1   76.10    7.42
  -7   3   1   71.50    7.69
  -7  -3   1   83.39    7.94
  -7   3   0  143.10   10.71
   7   3   0  151.69   11.29
  -7  -3   0  137.56   10.30
   7   3   1    2.79    2.51
   7   3   1    3.14    2.62
  -7   3  -1    4.68    2.59
   7   3   2    3.34    2.49
   7   3   2    1.66    2.09
  -7   3  -2   -2.04    2.26
  -7  -3  -2    0.57    2.19
   7   3   3    2.85    2.08
   7   3   3    6.71    3.25
  -7   3  -3    6.12    3.01
  -7   3  -4   50.41    6.54
   7   3   4   50.18    6.68
  -7  -3  -4   40.61    5.83
   7   3   5    3.02    2.52
  -7   3  -5    5.98    2.93
  -7  -3  -5    9.94    4.41
  -7  -3  -5    9.32    3.32
   7   3   6   20.55    4.67
  -7   3  -6   17.85    4.41
  -7  -3  -6   11.11    4.34
  -7  -3  -6   16.76    4.04
   7   3   7    3.15    2.57
  -7   3  -7    5.05    2.96
  -7   3  -8   61.45    7.29
   7   3   8   48.87    6.92
  -7  -3  -8   66.47    8.74
  -7  -3  -8   53.79    6.44
  -7   3  -9   45.61    6.52
   7   3   9   41.27    6.43
  -7  -3  -9   35.01    6.72
  -7  -3  -9   36.70    5.50
;
_shelx_hkl_checksum     53755
_shelx_res_file
;
    shelxl.res created by SHELXL-2014/7
TITL xcalibur
CELL  0.71075 5.87685 7.59990 28.45780 90.00000 90.60400 90.00000
ZERR  4 0.00019 0.00030 0.00110 0.00000 0.00300 0.00000
LATT 1
SYMM .50-X, .50+Y, .50-Z
SFAC C H N O
UNIT 64 56 8 4
L.S. 5
FMAP 2
PLAN 10
WPDB -2
HTAB
BOND $H
CONF
LIST 4
TEMP 23.0
ACTA
SIZE 0.300 0.200 0.100
WGHT    0.068600    0.325300
EXTI    0.258512
FVAR       0.95984
O1    4    0.064551    0.609846    0.939704    11.00000    0.02939    0.03041 =
         0.02789   -0.00278    0.00235    0.00102
N2    3    0.577787    0.686085    0.664182    11.00000    0.01957    0.02581 =
         0.02579   -0.00036   -0.00071    0.00192
N3    3    0.404099    0.647479    0.757242    11.00000    0.02572    0.02176 =
         0.02702    0.00013   -0.00122   -0.00057
C4    1    0.700464    0.614789    0.701506    11.00000    0.02234    0.02263 =
         0.02696   -0.00070   -0.00280   -0.00323
C5    1    0.905828    0.553399    0.685418    11.00000    0.02156    0.02416 =
         0.02875    0.00145   -0.00456   -0.00076
AFIX  43
H5    2    1.019899    0.500749    0.703427    11.00000   -1.20000
AFIX   0
C6    1    0.911480    0.585361    0.636094    11.00000    0.01939    0.01801 =
         0.02887   -0.00152   -0.00299   -0.00267
C7    1    1.071683    0.551683    0.600702    11.00000    0.01915    0.02281 =
         0.03390   -0.00294   -0.00065    0.00079
AFIX  43
H7    2    1.207923    0.495020    0.607892    11.00000   -1.20000
AFIX   0
C8    1    1.023651    0.603878    0.555296    11.00000    0.02471    0.02594 =
         0.03096   -0.00558    0.00294   -0.00345
AFIX  43
H8    2    1.128692    0.582196    0.531777    11.00000   -1.20000
AFIX   0
C9    1    0.817359    0.689754    0.543977    11.00000    0.02895    0.02494 =
         0.02584   -0.00050   -0.00317   -0.00222
AFIX  43
H9    2    0.789889    0.724972    0.513138    11.00000   -1.20000
AFIX   0
C10   1    0.654848    0.722783    0.577758    11.00000    0.02355    0.02380 =
         0.02832    0.00004   -0.00398    0.00209
AFIX  43
H10   2    0.518221    0.777972    0.570062    11.00000   -1.20000
AFIX   0
C11   1    0.703704    0.670108    0.623875    11.00000    0.01940    0.01893 =
         0.02732   -0.00227   -0.00091   -0.00154
C12   1    0.609501    0.602072    0.748221    11.00000    0.02371    0.02393 =
         0.02586   -0.00073   -0.00420   -0.00323
AFIX  43
H12   2    0.701920    0.559911    0.772442    11.00000   -1.20000
AFIX   0
C13   1    0.319264    0.627936    0.803444    11.00000    0.02215    0.01998 =
         0.02704   -0.00050   -0.00168   -0.00225
C14   1    0.421033    0.526311    0.839081    11.00000    0.02158    0.02420 =
         0.03351    0.00423    0.00292    0.00469
AFIX  43
H14   2    0.551101    0.461248    0.832680    11.00000   -1.20000
AFIX   0
C15   1    0.329642    0.522149    0.883550    11.00000    0.02499    0.02429 =
         0.03054    0.00534   -0.00216    0.00193
AFIX  43
H15   2    0.399274    0.454791    0.906888    11.00000   -1.20000
AFIX   0
C16   1    0.133204    0.618280    0.893883    11.00000    0.02391    0.01922 =
         0.02662   -0.00250   -0.00085   -0.00430
C17   1    0.023341    0.712918    0.858452    11.00000    0.02056    0.02125 =
         0.03395   -0.00231   -0.00174    0.00119
AFIX  43
H17   2   -0.111142    0.772869    0.864518    11.00000   -1.20000
AFIX   0
C18   1    0.117912    0.716529    0.813705    11.00000    0.02269    0.02222 =
         0.02892    0.00158   -0.00545    0.00087
AFIX  43
H18   2    0.044603    0.779830    0.790028    11.00000   -1.20000
AFIX   0
C19   1   -0.142652    0.696873    0.951486    11.00000    0.03410    0.03982 =
         0.03643   -0.00637    0.00687    0.00399
AFIX 137
H19A  2   -0.179287    0.672201    0.983614    11.00000   -1.20000
H19B  2   -0.263210    0.655412    0.931333    11.00000   -1.20000
H19C  2   -0.124685    0.821483    0.947427    11.00000   -1.20000
AFIX   0
H2    2    0.438385    0.736749    0.667754    11.00000    0.03244
HKLF 4
REM  xcalibur
REM R1 =  0.0487 for    2525 Fo > 4sig(Fo)  and  0.0563 for all    2907 data
REM    178 parameters refined using      0 restraints
END
WGHT      0.0686      0.3252
REM Instructions for potential hydrogen bonds
EQIV $1 -x+1/2, y+1/2, -z+3/2
HTAB C10 O1_$1
REM Highest difference peak  0.387,  deepest hole -0.287,  1-sigma level  0.080
Q1    1   0.6748  0.7003  0.6035  11.00000  0.05    0.39
Q2    1   0.9195  0.5626  0.6582  11.00000  0.05    0.33
Q3    1   0.3434  0.5188  0.8591  11.00000  0.05    0.32
Q4    1   0.3895  0.5521  0.8658  11.00000  0.05    0.32
Q5    1   0.0525  0.6391  0.8701  11.00000  0.05    0.31
Q6    1   0.9798  0.5637  0.6252  11.00000  0.05    0.30
Q7    1   0.6276  0.6868  0.6390  11.00000  0.05    0.29
Q8    1   0.3602  0.5534  0.8184  11.00000  0.05    0.26
Q9    1   0.3783  0.5887  0.8242  11.00000  0.05    0.26
Q10   1   0.0627  0.6909  0.8359  11.00000  0.05    0.26
;
_shelx_res_checksum     21125
