# Supplementary material for: Crystal structure of N-(1H-indol-2-yl­methyl­idene)-4-meth­oxy­aniline
Source: Acta Crystallogr E Crystallogr Commun. 2022 Mar 31;78(Pt 4):449–52. doi: 10.1107/S2056989022002973 (PMC8983973; doi:10.1107/S2056989022002973)
Supplement: Supplementary file 2 [file e-78-00449-Isup2.hkl]

data_I                                                                          
_shelx_title ' xcalibur'                                                        
_shelx_refln_list_code          4                                               
_shelx_F_calc_maximum      147.33                                               
_exptl_crystal_F_000       528.00                                               
_reflns_d_resolution_high  0.7703                                               
                                                                                
loop_                                                                           
 _space_group_symop_operation_xyz                                               
 'x, y, z'                                                                      
 '-x+1/2, y+1/2, -z+1/2'                                                        
 '-x, -y, -z'                                                                   
 'x-1/2, -y-1/2, z-1/2'                                                         
                                                                                
_cell_length_a     5.8769                                                       
_cell_length_b     7.5999                                                       
_cell_length_c    28.4578                                                       
_cell_angle_alpha  90.000                                                       
_cell_angle_beta   90.604                                                       
_cell_angle_gamma  90.000                                                       
                                                                                
_shelx_F_squared_multiplier     1.000                                           
                                                                                
loop_                                                                           
 _refln_index_h                                                                 
 _refln_index_k                                                                 
 _refln_index_l                                                                 
 _refln_F_squared_calc                                                          
 _refln_F_squared_meas                                                          
 _refln_F_squared_sigma                                                         
 _refln_observed_status                                                         
   2   0   0       1242.67       1008.17        14.73 o                         
   4   0   0       1944.63       2134.35        36.07 o                         
   6   0   0         63.49         61.89         4.20 o                         
   1   1   0        959.54        819.28        24.94 o                         
   2   1   0        831.04        770.23        18.31 o                         
   3   1   0        979.34       1164.38        22.03 o                         
   4   1   0        225.32        228.17         4.06 o                         
   5   1   0        122.38        119.89         3.27 o                         
   6   1   0         41.25         41.52         2.16 o                         
   7   1   0          6.18          4.90         1.09 o                         
   0   2   0        492.01        471.23         5.83 o                         
   1   2   0        352.42        332.89        11.38 o                         
   2   2   0        214.42        226.99         6.64 o                         
   3   2   0        681.86        734.45        23.62 o                         
   4   2   0          0.02          2.41         0.83 o                         
   5   2   0         45.63         50.47         2.84 o                         
   6   2   0        168.07        171.88         5.81 o                         
   7   2   0         26.86         26.37         2.12 o                         
   1   3   0          6.91          5.46         0.67 o                         
   2   3   0          6.92         16.05         2.23 o                         
   3   3   0         22.94         33.10         1.13 o                         
   4   3   0          2.03          2.53         0.67 o                         
   5   3   0         15.83         18.86         1.55 o                         
   6   3   0         29.82         30.11         2.04 o                         
   7   3   0        169.27        157.74         6.80 o                         
   0   4   0        941.99        997.11        40.86 o                         
   1   4   0        573.55        579.30        20.02 o                         
   2   4   0          0.90          1.26         0.72 o                         
   3   4   0         11.93         13.09         1.34 o                         
   4   4   0          1.93          2.65         0.58 o                         
   5   4   0          0.25          2.50         1.14 o                         
   6   4   0         14.45         14.14         2.30 o                         
   1   5   0        329.34        347.33         7.02 o                         
   2   5   0          5.88          8.16         1.24 o                         
   3   5   0         87.80         72.83         3.32 o                         
   4   5   0          5.91          9.75         1.52 o                         
   5   5   0        105.19        101.81         5.63 o                         
   6   5   0          6.90          8.91         1.55 o                         
   0   6   0         11.33         12.47         1.94 o                         
   1   6   0        158.56        152.85         4.01 o                         
   2   6   0        188.57        208.07        18.38 o                         
   3   6   0         25.77         31.69         2.98 o                         
   4   6   0          5.05          4.43         1.15 o                         
   5   6   0         50.35         46.63         2.85 o                         
   6   6   0          8.73          9.78         2.07 o                         
   1   7   0        517.63        542.39        16.92 o                         
   2   7   0        360.90        367.17        19.45 o                         
   3   7   0         30.01         30.77         2.48 o                         
   4   7   0          1.69          1.40         1.07 o                         
   5   7   0          3.49          3.32         1.25 o                         
   0   8   0          0.08          1.58         1.39 o                         
   1   8   0         73.59         71.63         3.15 o                         
   2   8   0         14.81         17.57         1.85 o                         
   3   8   0         32.72         37.47         3.49 o                         
   4   8   0          0.00          1.67         2.33 o                         
   1   9   0         29.29         30.24         4.35 o                         
   2   9   0         48.39         51.39         6.00 o                         
   3   9   0         61.66         67.34         4.96 o                         
  -7   0   1          0.50          4.13         1.65 o                         
  -5   0   1         16.29         23.06         2.11 o                         
  -3   0   1        874.67        935.57        18.09 o                         
  -1   0   1        521.02        431.47        18.07 o                         
   1   0   1         47.17         47.80         0.88 o                         
   3   0   1         98.92        110.63         4.84 o                         
   5   0   1          0.98          3.26         1.27 o                         
   7   0   1        139.70        134.09         8.71 o                         
  -7   1   1        156.28        143.82         5.25 o                         
  -6   1   1          0.00          1.14         0.82 o                         
  -5   1   1         18.02         21.40         1.61 o                         
  -4   1   1         33.22         37.66         1.68 o                         
  -3   1   1       1118.81       1187.79        50.93 o                         
  -2   1   1          1.29          3.86         0.33 o                         
  -1   1   1       3926.03       4320.75        67.55 o                         
   0   1   1         13.50         12.93         0.44 o                         
   1   1   1       3178.27       3150.29        45.49 o                         
   2   1   1        150.61        184.53         3.41 o                         
   3   1   1         67.75         83.75         1.90 o                         
   4   1   1         93.80         96.63         3.58 o                         
   5   1   1         14.49         13.78         1.39 o                         
   6   1   1         74.38         70.99         3.05 o                         
   7   1   1         26.16         24.33         1.94 o                         
  -7   2   1         39.24         50.24         3.06 o                         
  -6   2   1        200.57        207.18         5.01 o                         
  -5   2   1         49.34         62.36         2.77 o                         
  -4   2   1        139.53        153.02         4.78 o                         
  -3   2   1        222.23        273.54        10.48 o                         
  -2   2   1        107.01        118.58         3.62 o                         
  -1   2   1       7614.84       8940.93       130.24 o                         
   1   2   1       3142.32       2985.11        72.59 o                         
   2   2   1          6.12          6.63         0.40 o                         
   3   2   1         27.99         33.49         1.45 o                         
   4   2   1       1093.14       1237.30        33.48 o                         
   5   2   1         32.64         32.04         1.77 o                         
   6   2   1          4.72          9.21         1.92 o                         
   7   2   1         49.73         52.49         2.87 o                         
  -7   3   1         68.74         84.06         4.22 o                         
  -6   3   1         42.98         45.47         2.45 o                         
  -5   3   1        131.16        132.24         4.85 o                         
  -4   3   1         66.76         62.58         3.52 o                         
  -3   3   1        520.40        599.55         6.15 o                         
  -2   3   1         97.71         95.29         6.03 o                         
  -1   3   1         86.00         80.14         3.36 o                         
   0   3   1         88.13        102.00         3.11 o                         
   1   3   1         39.92         38.96         1.45 o                         
   2   3   1       1702.83       1667.77        30.79 o                         
   3   3   1         28.12         29.06         1.45 o                         
   4   3   1          1.23          2.54         0.64 o                         
   5   3   1         63.47         62.04         4.02 o                         
   6   3   1          3.70          4.43         1.25 o                         
   7   3   1          5.50          3.83         1.61 o                         
  -6   4   1        145.34        141.89         6.11 o                         
  -5   4   1          0.08          0.00         0.82 o                         
  -4   4   1         15.42         16.34         1.32 o                         
  -3   4   1         61.20         53.53         2.69 o                         
  -2   4   1        161.12        150.67         5.46 o                         
  -1   4   1        135.20        132.18         5.75 o                         
   0   4   1          8.50          8.18         0.47 o                         
   1   4   1          6.40         12.93         1.48 o                         
   2   4   1          6.17          4.41         0.87 o                         
   3   4   1         42.30         40.72         2.16 o                         
   4   4   1          9.61          7.76         1.00 o                         
   5   4   1         61.50         67.26         5.67 o                         
   6   4   1          1.42          1.48         2.55 o                         
  -6   5   1          0.04          0.14         1.17 o                         
  -5   5   1         71.79         71.43         3.39 o                         
  -4   5   1          0.60          3.21         1.23 o                         
  -3   5   1         17.56         20.54         2.73 o                         
  -2   5   1        114.78        133.59         6.98 o                         
  -1   5   1        377.86        394.16         9.91 o                         
   0   5   1          7.65          9.25         0.76 o                         
   1   5   1        612.53        595.21         9.34 o                         
   2   5   1         83.63         97.38         4.13 o                         
   3   5   1         27.64         27.61         2.68 o                         
   4   5   1         76.27         72.01         3.55 o                         
   5   5   1          2.35          4.49         1.24 o                         
   6   5   1          1.30          3.53         1.20 o                         
  -6   6   1          0.87          1.71         1.20 o                         
  -5   6   1          0.35          0.52         1.28 o                         
  -4   6   1         55.34         49.48         2.68 o                         
  -3   6   1          5.29          6.13         1.27 o                         
  -2   6   1         15.76         15.18         1.57 o                         
  -1   6   1         16.26         13.73         0.57 o                         
   0   6   1         30.45         28.19         1.11 o                         
   1   6   1         75.33         73.65         4.40 o                         
   2   6   1        575.71        618.12        15.91 o                         
   3   6   1        167.02        143.83         6.27 o                         
   4   6   1          7.81          9.62         1.65 o                         
   5   6   1         25.74         23.02         2.09 o                         
   6   6   1         77.03         86.76         5.74 o                         
  -5   7   1         21.96         21.94         2.17 o                         
  -4   7   1         26.26         24.92         2.06 o                         
  -3   7   1         99.47         98.85         5.14 o                         
  -2   7   1         95.83         95.24         4.44 o                         
  -1   7   1         28.66         29.35         2.04 o                         
   0   7   1        151.63        153.79         3.54 o                         
   1   7   1         23.77         22.77         1.76 o                         
   2   7   1        146.30        157.62         5.98 o                         
   3   7   1          2.79          3.05         1.24 o                         
   4   7   1         79.36         76.41         3.50 o                         
   5   7   1          1.09          1.78         1.28 o                         
  -4   8   1          6.17         10.98         3.55 o                         
  -3   8   1         86.77         84.38         4.65 o                         
  -2   8   1        119.76        116.36         4.24 o                         
  -1   8   1         47.91         46.13         3.14 o                         
   0   8   1         24.64         23.39         2.60 o                         
   1   8   1        202.13        200.55         5.15 o                         
   2   8   1         25.58         25.82         2.14 o                         
   3   8   1         31.30         33.53         3.35 o                         
   4   8   1         28.45         27.90         2.95 o                         
  -3   9   1         11.54         12.23         2.35 o                         
  -2   9   1         56.95         54.17         5.91 o                         
   0   9   1        130.33        122.36         8.07 o                         
   1   9   1         78.10         75.17         6.64 o                         
   2   9   1        138.05        149.23        10.11 o                         
   3   9   1         20.25         21.64         3.00 o                         
  -6   0   2        741.19        757.09        21.48 o                         
  -4   0   2         40.49         51.20         3.69 o                         
  -2   0   2        473.06        448.89        21.72 o                         
   2   0   2       1277.57       1056.77        25.83 o                         
   4   0   2       1319.17       1456.70        50.09 o                         
   6   0   2          7.89          9.92         2.20 o                         
  -7   1   2         15.65         15.27         2.00 o                         
  -6   1   2         51.81         47.14         2.32 o                         
  -5   1   2         17.85         20.26         1.39 o                         
  -4   1   2         78.29         71.19         2.38 o                         
  -3   1   2       1311.88       1365.41        51.89 o                         
  -2   1   2         41.58         51.23         1.35 o                         
  -1   1   2        137.58        150.72         3.62 o                         
   0   1   2        177.65        159.81         5.19 o                         
   2   1   2        432.69        447.50        11.94 o                         
   3   1   2        195.91        231.43         3.59 o                         
   4   1   2        259.44        262.08         6.95 o                         
   5   1   2         20.85         24.60         1.60 o                         
   6   1   2          7.22          8.82         1.74 o                         
   7   1   2         29.66         23.42         1.86 o                         
  -7   2   2          0.00          1.73         1.45 o                         
  -6   2   2          1.86          2.71         1.18 o                         
  -5   2   2        249.41        248.55         6.81 o                         
  -4   2   2         65.13         72.33         3.45 o                         
  -3   2   2         42.14         40.66         1.54 o                         
  -2   2   2        396.13        403.50        12.94 o                         
  -1   2   2         57.90         53.07         1.75 o                         
   0   2   2        445.76        369.16        11.02 o                         
   1   2   2         93.03         91.34         3.11 o                         
   2   2   2        276.34        314.74        10.37 o                         
   3   2   2        587.06        663.25        10.15 o                         
   4   2   2          1.73          2.58         1.50 o                         
   5   2   2         87.54        101.21         5.64 o                         
   6   2   2         83.76         84.25         3.14 o                         
   7   2   2         15.87         18.81         1.89 o                         
  -7   3   2         39.45         37.10         2.94 o                         
  -6   3   2         97.47        100.66         3.73 o                         
  -5   3   2         13.10         16.91         1.81 o                         
  -4   3   2        109.49        115.48         3.88 o                         
  -3   3   2        460.42        486.86        17.15 o                         
  -2   3   2         66.27         69.24         2.69 o                         
  -1   3   2         53.88         47.59         2.17 o                         
   0   3   2        131.51        138.13         3.45 o                         
   1   3   2       5107.12       5069.42        85.19 o                         
   2   3   2       2321.91       2194.58        57.54 o                         
   3   3   2         69.22         62.63         1.96 o                         
   4   3   2        423.87        428.46        20.14 o                         
   5   3   2         13.29          9.71         1.48 o                         
   6   3   2         29.38         28.59         2.13 o                         
   7   3   2          0.37          0.91         1.22 o                         
  -6   4   2         35.40         27.44         2.77 o                         
  -5   4   2         11.27         14.07         1.60 o                         
  -4   4   2          1.43          1.96         0.57 o                         
  -3   4   2        322.02        325.11         7.35 o                         
  -2   4   2          7.30          8.62         1.35 o                         
  -1   4   2        157.97        181.56         5.88 o                         
   0   4   2        115.34        125.36         2.66 o                         
   1   4   2       6887.36       7829.15       261.45 o                         
   2   4   2       1582.34       1487.93        13.70 o                         
   3   4   2         83.65         75.08         3.26 o                         
   4   4   2        231.15        236.28        11.17 o                         
   5   4   2        220.60        203.68         7.99 o                         
   6   4   2        110.10        117.38         4.90 o                         
  -6   5   2         42.27         48.51         3.09 o                         
  -5   5   2         10.34          8.41         1.72 o                         
  -4   5   2         86.68         76.47         3.76 o                         
  -3   5   2          0.35          1.51         0.68 o                         
  -2   5   2         51.78         52.87         2.54 o                         
  -1   5   2        515.43        571.24         7.11 o                         
   0   5   2         26.91         26.08         0.92 o                         
   1   5   2        132.09        129.61         1.60 o                         
   2   5   2         44.82         52.37         2.59 o                         
   3   5   2          4.44         14.00         9.56 o                         
   4   5   2         61.95         48.40         3.14 o                         
   5   5   2          1.45          4.39         1.32 o                         
   6   5   2          8.70          3.73         1.47 o                         
  -6   6   2         12.96         10.33         1.86 o                         
  -5   6   2         77.25         72.99         3.99 o                         
  -4   6   2          3.46          3.97         1.50 o                         
  -3   6   2          2.81          2.78         0.83 o                         
  -2   6   2         63.53         62.63         3.57 o                         
  -1   6   2        182.63        196.92         4.71 o                         
   0   6   2          9.19          9.88         0.81 o                         
   1   6   2         66.36         56.85         3.04 o                         
   2   6   2        799.27        840.81        29.64 o                         
   3   6   2         51.83         55.86         3.20 o                         
   4   6   2         47.05         56.96         4.16 o                         
   5   6   2         11.02         12.59         1.83 o                         
   6   6   2          2.84          4.21         1.47 o                         
  -5   7   2          5.68          5.48         1.59 o                         
  -4   7   2         29.67         30.66         2.28 o                         
  -3   7   2          1.60          2.29         0.90 o                         
  -2   7   2          8.27          9.75         1.47 o                         
  -1   7   2         64.00         66.89         3.18 o                         
   0   7   2         74.63         76.75         2.29 o                         
   1   7   2        102.08        107.75         3.62 o                         
   2   7   2          6.01          6.13         1.39 o                         
   3   7   2        131.21        134.06         7.62 o                         
   4   7   2          0.20          3.16         2.04 o                         
   5   7   2         29.93         38.71         3.25 o                         
  -4   8   2         17.63         19.71         2.79 o                         
  -3   8   2          0.28          3.01         1.59 o                         
  -2   8   2         52.96         57.79         3.09 o                         
  -1   8   2        227.11        234.08         6.15 o                         
   0   8   2         38.18         37.61         3.03 o                         
   1   8   2         73.94         78.40         3.87 o                         
   2   8   2        112.93        127.16         6.47 o                         
   3   8   2         91.78         94.49         5.34 o                         
   4   8   2         61.52         64.91         3.96 o                         
  -3   9   2         42.02         44.16         3.82 o                         
  -1   9   2          7.49          7.43         2.20 o                         
   0   9   2        180.28        173.35         9.71 o                         
   1   9   2        121.35        120.80         8.54 o                         
   2   9   2        139.82        151.92        10.51 o                         
   3   9   2         38.63         37.17         3.60 o                         
  -7   0   3         29.95         26.92         2.77 o                         
  -5   0   3       1117.21       1133.78        17.84 o                         
  -3   0   3        842.14        798.36        52.59 o                         
  -1   0   3        286.71        237.88         2.98 o                         
   1   0   3         38.95         36.69         0.91 o                         
   3   0   3        312.71        350.81        12.55 o                         
   5   0   3          0.32          1.80         1.11 o                         
   7   0   3          8.89          5.90         2.66 o                         
  -7   1   3          1.23          1.83         1.67 o                         
  -6   1   3        283.89        292.68         6.54 o                         
  -5   1   3         67.83         63.04         2.35 o                         
  -4   1   3        447.81        479.09         6.38 o                         
  -3   1   3        860.85        891.76        57.41 o                         
  -2   1   3        159.52        173.77         4.15 o                         
  -1   1   3         45.98         42.03         0.74 o                         
   0   1   3         40.43         43.36         1.36 o                         
   2   1   3        508.36        536.99        12.91 o                         
   3   1   3        514.04        619.06        12.29 o                         
   4   1   3        329.15        341.16         5.38 o                         
   5   1   3         30.42         38.73         2.00 o                         
   6   1   3         49.01         52.31         2.80 o                         
   7   1   3         10.31         10.84         1.37 o                         
  -7   2   3        121.05        128.82         4.90 o                         
  -6   2   3        332.15        305.77         8.78 o                         
  -5   2   3          0.03          1.99         0.89 o                         
  -4   2   3         32.21         28.41         1.54 o                         
  -3   2   3        407.13        456.25         6.56 o                         
  -2   2   3        742.55        754.12        20.52 o                         
  -1   2   3          8.87          6.68         0.33 o                         
   0   2   3       2351.80       2002.91         6.60 o                         
   1   2   3      21706.44      33662.99       134.72 o                         
   2   2   3         13.65         18.31         0.60 o                         
   3   2   3        206.00        158.71         3.20 o                         
   4   2   3        326.61        348.02         7.56 o                         
   5   2   3        321.35        340.12         5.71 o                         
   6   2   3         76.24         71.41         3.22 o                         
   7   2   3         34.42         40.64         4.26 o                         
  -7   3   3         16.17         22.28         3.17 o                         
  -6   3   3         89.33         74.17         3.01 o                         
  -5   3   3         44.39         49.55         2.23 o                         
  -4   3   3          6.69         10.98         0.88 o                         
  -3   3   3         37.52         35.77         1.21 o                         
  -2   3   3        482.38        519.79        10.58 o                         
  -1   3   3       1183.65       1027.49        20.91 o                         
   0   3   3        178.13        163.24         3.49 o                         
   1   3   3       6716.57       7273.79        33.03 o                         
   2   3   3        297.45        336.01         8.39 o                         
   3   3   3         72.30         61.40         2.46 o                         
   4   3   3          0.62          5.46         1.93 o                         
   5   3   3        149.59        156.12         5.55 o                         
   6   3   3         19.89         23.48         1.90 o                         
   7   3   3          5.90          5.30         1.64 o                         
  -6   4   3        137.16        150.40         8.54 o                         
  -5   4   3          0.82          3.15         1.10 o                         
  -4   4   3          3.00          1.53         0.58 o                         
  -3   4   3         36.38         37.28         1.41 o                         
  -2   4   3        193.20        208.24         5.68 o                         
  -1   4   3         46.80         49.13         1.06 o                         
   0   4   3         11.51         10.01         0.54 o                         
   1   4   3         70.95         78.95         1.56 o                         
   2   4   3        837.20        811.72        17.58 o                         
   3   4   3        207.15        215.32         5.44 o                         
   4   4   3          0.26          1.15         0.70 o                         
   5   4   3         29.55         27.06         3.14 o                         
   6   4   3         45.26         42.34         4.67 o                         
  -6   5   3         10.33         12.80         1.81 o                         
  -5   5   3          0.08          0.72         1.05 o                         
  -4   5   3          7.06          6.64         1.19 o                         
  -3   5   3          0.37          0.64         0.66 o                         
  -2   5   3         51.02         53.66         2.59 o                         
  -1   5   3        109.06        123.21         2.02 o                         
   0   5   3        199.80        214.95         2.87 o                         
   1   5   3        312.38        314.61         5.29 o                         
   2   5   3        139.41        127.50         3.93 o                         
   3   5   3        677.35        742.26        28.02 o                         
   4   5   3          0.52          1.92         1.47 o                         
   5   5   3         22.36         27.17         3.22 o                         
   6   5   3          2.15          4.83         1.44 o                         
  -6   6   3         17.51         24.23         2.40 o                         
  -5   6   3         59.97         53.77         3.06 o                         
  -4   6   3          0.41          0.34         0.96 o                         
  -3   6   3         56.94         57.80         3.11 o                         
  -2   6   3        224.28        255.45         7.03 o                         
  -1   6   3         90.13         84.32         2.50 o                         
   0   6   3        354.32        370.67         5.41 o                         
   1   6   3        271.42        259.33         5.97 o                         
   2   6   3         13.62         13.11         1.95 o                         
   3   6   3         45.70         51.63         3.75 o                         
   4   6   3         78.64         65.65         4.79 o                         
   5   6   3          0.14          2.61         1.74 o                         
   6   6   3         11.35         13.09         2.28 o                         
  -5   7   3         31.19         30.10         2.95 o                         
  -4   7   3         54.25         52.91         2.96 o                         
  -3   7   3         24.76         23.28         1.83 o                         
  -2   7   3         51.92         52.35         2.85 o                         
  -1   7   3        244.48        251.05         5.50 o                         
   0   7   3         26.94         27.22         1.44 o                         
   1   7   3        142.26        147.14         4.47 o                         
   2   7   3         31.72         33.82         2.66 o                         
   3   7   3        159.88        205.06        18.15 o                         
   4   7   3         62.68         55.46         4.73 o                         
   5   7   3         15.81         16.30         2.28 o                         
  -4   8   3         24.52         19.00         3.42 o                         
  -3   8   3          2.98          2.40         1.30 o                         
  -2   8   3         24.15         19.68         1.94 o                         
  -1   8   3         47.27         45.46         2.59 o                         
   0   8   3         54.83         52.39         3.55 o                         
   1   8   3        107.70        113.47         5.21 o                         
   2   8   3        452.98        466.04        21.75 o                         
   3   8   3          7.05          3.78         1.49 o                         
   4   8   3         11.35         15.06         2.03 o                         
  -3   9   3         34.46         31.56         4.44 o                         
  -1   9   3         29.89         25.29         3.82 o                         
   0   9   3        185.62        178.86        10.13 o                         
   1   9   3          0.00          1.39         2.08 o                         
   2   9   3         29.07         24.33         4.56 o                         
   3   9   3         13.18         10.76         2.27 o                         
  -6   0   4        151.57        142.22         5.47 o                         
  -4   0   4         22.86         27.10         1.91 o                         
  -2   0   4        152.77        171.24         2.90 o                         
   0   0   4       5476.41       7432.85       192.47 o                         
   2   0   4        446.00        461.78         5.23 o                         
   4   0   4         49.97         53.11         2.81 o                         
   6   0   4        235.92        217.07         7.48 o                         
  -7   1   4          0.07          0.93         0.98 o                         
  -6   1   4        305.45        294.36         8.92 o                         
  -5   1   4        424.25        454.29        13.90 o                         
  -4   1   4          0.19          0.45         0.53 o                         
  -3   1   4        184.51        182.18         5.63 o                         
  -2   1   4        795.57        763.78        25.54 o                         
  -1   1   4         96.08         97.64         2.75 o                         
   0   1   4        239.38        241.60         2.76 o                         
   1   1   4       3943.64       3893.31        77.15 o                         
   2   1   4       1758.00       1539.46        11.44 o                         
   3   1   4        275.38        317.39         7.49 o                         
   4   1   4         51.95         61.43         2.15 o                         
   5   1   4        103.09        103.14         3.16 o                         
   6   1   4         75.58         71.34         2.95 o                         
   7   1   4         11.59          9.38         1.44 o                         
  -7   2   4          0.88          2.45         1.21 o                         
  -6   2   4        110.83        126.98         4.00 o                         
  -5   2   4         16.26         21.59         1.56 o                         
  -4   2   4        238.34        257.14         9.40 o                         
  -3   2   4         85.70        117.24         3.50 o                         
  -2   2   4         17.69         18.75         0.77 o                         
  -1   2   4         29.75         29.86         1.24 o                         
   0   2   4        423.27        378.76         9.79 o                         
   1   2   4        145.34        128.91         2.98 o                         
   2   2   4        225.21        205.08         5.15 o                         
   3   2   4        160.33        162.69         2.83 o                         
   4   2   4         49.70         45.58         1.85 o                         
   5   2   4        363.79        344.13         8.62 o                         
   6   2   4          3.81          6.69         1.31 o                         
   7   2   4          6.74          6.86         1.33 o                         
  -7   3   4          9.48          8.99         1.97 o                         
  -6   3   4          0.07          1.22         0.87 o                         
  -5   3   4         16.38         16.58         1.53 o                         
  -4   3   4         67.08         70.72         2.58 o                         
  -3   3   4         28.96         27.60         1.28 o                         
  -2   3   4        219.56        251.09         7.06 o                         
  -1   3   4         76.54         94.30         1.43 o                         
   0   3   4       1210.47       1097.21        23.42 o                         
   1   3   4        659.68        624.28        15.86 o                         
   2   3   4        565.92        593.38         5.14 o                         
   3   3   4         11.00          9.85         0.75 o                         
   4   3   4        130.57        120.78         3.11 o                         
   5   3   4        102.26        101.38         3.93 o                         
   6   3   4         14.68         20.32         1.76 o                         
   7   3   4         52.11         51.16         3.97 o                         
  -6   4   4          0.17          3.53         1.47 o                         
  -5   4   4        104.53         95.13         4.06 o                         
  -4   4   4         19.93         16.83         1.18 o                         
  -3   4   4         22.52         21.75         0.85 o                         
  -2   4   4        655.64        724.10        14.65 o                         
  -1   4   4          4.60          5.70         0.42 o                         
   0   4   4       1048.70        980.13        33.50 o                         
   1   4   4       1326.22       1387.56        16.47 o                         
   2   4   4       1649.32       1525.46        16.42 o                         
   3   4   4         50.95         46.39         1.25 o                         
   4   4   4        145.67        139.03         4.66 o                         
   5   4   4         93.58        106.62         4.16 o                         
   6   4   4          0.09         -0.27         1.13 o                         
  -6   5   4          1.73          1.32         1.18 o                         
  -5   5   4          6.42          6.17         1.21 o                         
  -4   5   4          0.88          0.80         0.80 o                         
  -3   5   4         19.72         21.59         1.60 o                         
  -2   5   4        185.04        199.56         4.97 o                         
  -1   5   4        363.38        360.17         4.70 o                         
   0   5   4        161.03        155.13         4.45 o                         
   1   5   4        674.42        736.10        21.22 o                         
   2   5   4        571.38        563.07        12.25 o                         
   3   5   4       2105.70       2143.68        18.58 o                         
   4   5   4         24.82         20.46         3.00 o                         
   5   5   4        165.92        171.61         5.48 o                         
   6   5   4         14.62         18.43         2.39 o                         
  -6   6   4          7.67          9.92         2.36 o                         
  -5   6   4         14.45         15.64         1.82 o                         
  -4   6   4        108.00         98.30         3.75 o                         
  -3   6   4         18.08         20.20         1.64 o                         
  -2   6   4         13.06         13.45         1.54 o                         
  -1   6   4        142.65        138.50         3.66 o                         
   0   6   4          3.10          4.58         0.60 o                         
   1   6   4         12.57         13.26         0.68 o                         
   2   6   4        389.03        502.39        57.62 o                         
   3   6   4         36.59         36.49         2.66 o                         
   4   6   4          3.49          7.21         1.46 o                         
   5   6   4         63.43         56.76         4.52 o                         
  -5   7   4          1.20          1.01         1.29 o                         
  -4   7   4         21.90         25.80         2.53 o                         
  -3   7   4         37.64         32.24         2.09 o                         
  -2   7   4         30.28         33.07         2.63 o                         
  -1   7   4         24.55         27.32         1.95 o                         
   0   7   4          3.93          4.94         0.84 o                         
   1   7   4         10.86         11.51         1.41 o                         
   2   7   4        114.61        101.90         6.11 o                         
   3   7   4        326.70        326.75        12.11 o                         
   4   7   4         12.71          8.71         3.15 o                         
   5   7   4         45.90         40.58         4.20 o                         
  -4   8   4          4.01          2.71         1.26 o                         
  -3   8   4          2.38          1.98         1.26 o                         
  -2   8   4         34.23         36.06         2.51 o                         
  -1   8   4         52.33         50.94         2.67 o                         
   0   8   4         62.02         60.28         3.72 o                         
   1   8   4          3.30          3.83         1.16 o                         
   2   8   4        267.61        258.53        12.56 o                         
   3   8   4         22.07         23.94         4.77 o                         
   4   8   4          6.70          6.59         2.07 o                         
  -3   9   4         12.85         15.69         3.24 o                         
  -2   9   4         12.35         12.04         2.90 o                         
  -1   9   4         11.71         12.51         3.16 o                         
   0   9   4         14.80         27.62         4.64 o                         
   1   9   4         17.26         19.83         4.05 o                         
   2   9   4          0.01          1.11         2.13 o                         
   3   9   4        113.09        110.37         6.04 o                         
  -7   0   5          0.04          0.77         1.72 o                         
  -5   0   5        861.27        912.10        24.65 o                         
  -3   0   5        235.22        262.71         6.36 o                         
  -1   0   5        369.25        274.52         4.64 o                         
   1   0   5       1292.08        929.04        12.82 o                         
   3   0   5       1215.14       1345.38        15.46 o                         
   5   0   5        462.29        464.44        11.39 o                         
   7   0   5        114.94         97.65         5.52 o                         
  -7   1   5         70.21         69.81         3.33 o                         
  -6   1   5         29.67         33.27         2.21 o                         
  -5   1   5        187.45        199.80         8.74 o                         
  -4   1   5        176.34        167.78         4.45 o                         
  -3   1   5          0.34          1.02         0.43 o                         
  -2   1   5        564.14        552.86        20.55 o                         
  -1   1   5        313.13        285.77         5.96 o                         
   0   1   5        177.65        162.97         4.71 o                         
   1   1   5         69.79         84.95         3.37 o                         
   2   1   5       1217.57       1131.41        17.92 o                         
   3   1   5        168.75        177.35         6.30 o                         
   4   1   5        491.16        515.04         6.16 o                         
   5   1   5         45.98         42.47         2.07 o                         
   6   1   5         12.22         12.56         1.57 o                         
   7   1   5         17.40         17.58         1.89 o                         
  -7   2   5         21.79         16.44         1.69 o                         
  -6   2   5          5.53         10.69         1.32 o                         
  -5   2   5        326.93        332.88        11.04 o                         
  -4   2   5          0.76          0.48         0.58 o                         
  -3   2   5        170.84        188.93         3.39 o                         
  -2   2   5        152.52        218.24         7.72 o                         
  -1   2   5        125.50        113.49         2.65 o                         
   0   2   5       1583.36       1214.19         7.12 o                         
   1   2   5        206.60        194.30         6.77 o                         
   2   2   5        772.26        724.58         6.51 o                         
   3   2   5         80.06         70.23         1.85 o                         
   4   2   5         84.52         75.55         2.34 o                         
   5   2   5         69.21         83.80         2.85 o                         
   6   2   5         23.06         16.67         1.55 o                         
   7   2   5         19.16         21.95         2.07 o                         
  -7   3   5         79.87         87.84         4.36 o                         
  -6   3   5         82.09         77.50         3.76 o                         
  -5   3   5        314.28        297.24         9.38 o                         
  -4   3   5         21.48         18.40         1.11 o                         
  -3   3   5        271.73        305.44         5.86 o                         
  -2   3   5        573.00        560.57        19.42 o                         
  -1   3   5        332.71        365.80         7.01 o                         
   0   3   5         92.32         97.99         1.77 o                         
   1   3   5          1.30          0.53         0.28 o                         
   2   3   5       2997.31       2860.81        80.05 o                         
   3   3   5        500.30        467.46         8.96 o                         
   4   3   5         27.67         30.77         1.60 o                         
   5   3   5         82.92         85.02         3.05 o                         
   6   3   5         28.48         34.86         2.24 o                         
   7   3   5          1.60          7.12         1.68 o                         
  -6   4   5          0.51          1.09         1.23 o                         
  -5   4   5         36.00         31.39         2.26 o                         
  -4   4   5        713.96        766.23        16.31 o                         
  -3   4   5         97.38         99.21         2.23 o                         
  -2   4   5        266.57        271.24         3.71 o                         
  -1   4   5       1108.42       1101.58        41.55 o                         
   0   4   5          4.48          5.69         0.45 o                         
   1   4   5        144.25        140.14         2.75 o                         
   2   4   5        199.51        214.47         8.64 o                         
   3   4   5       1049.27       1061.48        12.62 o                         
   4   4   5          1.69          0.56         1.40 o                         
   5   4   5        119.82        126.89         4.58 o                         
   6   4   5          3.73          0.92         2.36 o                         
  -6   5   5         15.39         16.64         2.01 o                         
  -5   5   5          0.69          2.59         1.06 o                         
  -4   5   5         26.16         30.15         2.09 o                         
  -3   5   5        203.13        205.56         5.92 o                         
  -2   5   5        544.34        586.59        14.23 o                         
  -1   5   5         48.49         53.11         1.44 o                         
   0   5   5        114.26        118.72         2.70 o                         
   1   5   5         48.63         45.94         1.44 o                         
   2   5   5       1374.09       1431.50        20.00 o                         
   3   5   5        119.14        118.08         6.80 o                         
   4   5   5        333.54        319.69         7.61 o                         
   5   5   5        149.38        143.55         5.02 o                         
   6   5   5         34.35         37.44         2.97 o                         
  -5   6   5          0.24          1.52         1.02 o                         
  -4   6   5         85.77         76.79         3.94 o                         
  -3   6   5          2.16          3.37         0.82 o                         
  -2   6   5         42.28         47.98         3.50 o                         
  -1   6   5          1.97          2.44         0.49 o                         
   0   6   5        684.67        716.95        14.06 o                         
   1   6   5          3.35          2.77         0.48 o                         
   2   6   5       2802.98       2746.16        98.80 o                         
   3   6   5          9.59         13.04         3.35 o                         
   4   6   5         53.09         54.93         3.33 o                         
   5   6   5         10.14         11.50         1.70 o                         
  -5   7   5          0.15          1.35         1.63 o                         
  -4   7   5         72.71         76.40         4.07 o                         
  -3   7   5          1.60          2.05         0.83 o                         
  -2   7   5          3.33          4.18         1.41 o                         
  -1   7   5         20.42         20.34         1.71 o                         
   0   7   5         34.52         31.91         1.60 o                         
   1   7   5         93.62         92.96         3.52 o                         
   2   7   5          9.22          6.64         1.86 o                         
   3   7   5       1080.17       1173.22       114.53 o                         
   4   7   5         15.91         18.38         2.43 o                         
   5   7   5         53.93         62.29         4.53 o                         
  -4   8   5          0.00          0.97         1.33 o                         
  -3   8   5          6.08          5.39         1.65 o                         
  -2   8   5         27.62         24.36         2.52 o                         
  -1   8   5         27.72         27.30         2.04 o                         
   0   8   5         78.97         77.83         6.43 o                         
   1   8   5         51.72         61.28         5.99 o                         
   2   8   5          0.06         39.93        39.16 o                         
   3   8   5          6.01         51.43        43.85 o                         
   4   8   5          4.70          7.88         2.33 o                         
  -2   9   5         44.35         36.60         4.57 o                         
  -1   9   5          0.62         -1.43         1.98 o                         
   0   9   5         16.06         16.67         3.63 o                         
   1   9   5          1.32          0.82         2.25 o                         
   2   9   5        106.87        108.59         8.91 o                         
  -6   0   6        114.47        108.71         5.80 o                         
  -4   0   6         32.72         21.05         1.77 o                         
  -2   0   6         14.58         15.52         0.82 o                         
   0   0   6        660.54        572.75         4.09 o                         
   2   0   6         98.80         85.81         2.69 o                         
   4   0   6        134.43        105.89         4.02 o                         
   6   0   6         13.76         15.27         2.17 o                         
  -7   1   6         40.57         37.59         2.49 o                         
  -6   1   6         79.23         74.12         3.64 o                         
  -5   1   6         87.17         80.66         2.86 o                         
  -4   1   6         37.32         38.42         1.80 o                         
  -3   1   6        182.67        205.44         3.57 o                         
  -2   1   6        163.90        183.33         6.74 o                         
  -1   1   6        247.15        253.00         6.07 o                         
   0   1   6        281.91        233.62         2.17 o                         
   1   1   6        217.08        202.79         5.17 o                         
   2   1   6          9.56          8.53         0.44 o                         
   3   1   6        145.35        164.82         3.27 o                         
   4   1   6        424.07        434.95         5.68 o                         
   5   1   6          0.03          3.63         2.49 o                         
   6   1   6         99.66        104.05         3.57 o                         
   7   1   6         21.15         20.32         2.03 o                         
  -7   2   6          9.08          9.03         1.50 o                         
  -6   2   6          2.01          3.44         0.95 o                         
  -5   2   6        621.52        627.45         9.40 o                         
  -4   2   6        115.96        123.29         4.42 o                         
  -3   2   6        490.32        521.22         7.55 o                         
  -2   2   6        365.05        391.45        14.35 o                         
  -1   2   6        350.24        348.12         9.18 o                         
   0   2   6        103.67         92.61         3.76 o                         
   1   2   6         97.42         98.38         2.95 o                         
   2   2   6          3.94          0.81         0.32 o                         
   3   2   6        971.66        990.56         6.73 o                         
   4   2   6          0.35         -0.12         0.75 o                         
   5   2   6          2.23          1.80         0.73 o                         
   6   2   6          0.00          1.33         0.80 o                         
   7   2   6         63.15         67.87         3.18 o                         
  -7   3   6         13.93         16.43         2.09 o                         
  -6   3   6         20.68         20.31         1.91 o                         
  -5   3   6          0.02          0.34         0.90 o                         
  -4   3   6        377.96        369.72        10.63 o                         
  -3   3   6         11.01         10.87         0.77 o                         
  -2   3   6        695.74        742.44        23.99 o                         
  -1   3   6         18.15         18.87         0.74 o                         
   0   3   6          1.06          1.71         0.25 o                         
   1   3   6        325.80        343.40         9.59 o                         
   2   3   6       2329.79       2206.59        31.96 o                         
   3   3   6          8.05         14.77         0.84 o                         
   4   3   6        791.14        909.01        11.94 o                         
   5   3   6        157.81        140.79         4.09 o                         
   6   3   6         36.64         37.69         2.78 o                         
   7   3   6         21.23         18.42         2.36 o                         
  -6   4   6         82.04         81.92         3.87 o                         
  -5   4   6        135.68        113.78         4.13 o                         
  -4   4   6          4.44          3.48         0.86 o                         
  -3   4   6          5.07          4.90         0.53 o                         
  -2   4   6          3.88          5.85         0.49 o                         
  -1   4   6         59.19         66.08         1.45 o                         
   0   4   6       1074.92        988.36        39.38 o                         
   1   4   6        459.54        523.88        16.32 o                         
   2   4   6       2259.49       2044.04        45.05 o                         
   3   4   6          2.81          3.36         0.57 o                         
   4   4   6        327.54        351.32        13.54 o                         
   5   4   6         35.09         36.36         3.26 o                         
   6   4   6        152.32        133.23         7.66 o                         
  -6   5   6          9.39          9.05         1.74 o                         
  -5   5   6        185.60        160.96         5.66 o                         
  -4   5   6        205.39        206.36         5.47 o                         
  -3   5   6         38.91         33.60         1.94 o                         
  -2   5   6        172.71        146.56         8.55 o                         
  -1   5   6        156.56        165.15         4.15 o                         
   0   5   6        152.03        159.39         3.63 o                         
   1   5   6         46.84         42.25         1.23 o                         
   2   5   6        541.91        531.68        12.25 o                         
   3   5   6          4.76          9.23         1.58 o                         
   4   5   6        146.48        138.08         5.49 o                         
   5   5   6         90.30         86.99         5.55 o                         
   6   5   6          7.97          9.05         2.42 o                         
  -5   6   6         50.40         53.46         5.60 o                         
  -4   6   6         47.72         50.40         3.07 o                         
  -3   6   6         13.60         13.01         1.36 o                         
  -2   6   6          8.36         11.18         1.43 o                         
  -1   6   6        126.42        131.01         3.42 o                         
   0   6   6         69.27         70.53         2.06 o                         
   1   6   6         10.54          9.41         0.77 o                         
   2   6   6        183.88        176.22         5.30 o                         
   3   6   6        200.18        231.72         9.39 o                         
   4   6   6         84.63        104.95         5.35 o                         
   5   6   6          4.73          9.01         1.99 o                         
  -5   7   6         14.27         15.14         2.23 o                         
  -4   7   6         20.51         23.26         2.55 o                         
  -3   7   6         15.82         14.11         1.78 o                         
  -2   7   6         62.66         66.51         3.78 o                         
  -1   7   6         21.58         23.56         1.77 o                         
   0   7   6          3.67          3.95         0.70 o                         
   1   7   6         58.19         61.24         2.84 o                         
   2   7   6        177.67        168.13        17.52 o                         
   3   7   6         51.50        134.19        71.07 o                         
   4   7   6         24.14         19.41         2.52 o                         
   5   7   6          9.64          9.21         2.46 o                         
  -4   8   6          6.37          4.04         1.50 o                         
  -3   8   6          4.57          3.41         1.30 o                         
  -2   8   6          9.12          7.27         2.12 o                         
  -1   8   6         77.61         79.82         5.77 o                         
   0   8   6        114.54        109.01         7.69 o                         
   1   8   6         28.18         26.90         2.89 o                         
   2   8   6        260.95        259.85         9.29 o                         
   3   8   6        179.27        201.84         9.05 o                         
   4   8   6        154.91        115.59        11.77 o                         
  -2   9   6          5.27          3.79         1.98 o                         
  -1   9   6          6.38          9.34         3.04 o                         
   0   9   6         11.01         11.09         3.06 o                         
   1   9   6         39.12         31.50         5.07 o                         
   2   9   6          2.53          5.60         2.96 o                         
  -7   0   7          0.44          1.84         1.86 o                         
  -5   0   7         62.82         62.99         7.28 o                         
  -3   0   7        919.51       1043.53       114.00 o                         
  -1   0   7        832.20        722.27         7.78 o                         
   1   0   7       1910.86       1582.25        10.07 o                         
   3   0   7         49.83         48.24         2.32 o                         
   5   0   7        340.96        330.69         7.89 o                         
   7   0   7          0.42         -1.31         1.94 o                         
  -7   1   7          8.74          8.71         1.64 o                         
  -6   1   7          0.80          2.76         1.01 o                         
  -5   1   7         79.95         92.68         6.17 o                         
  -4   1   7         47.22         44.81         2.66 o                         
  -3   1   7        266.97        292.71        10.35 o                         
  -2   1   7        446.53        440.58        12.31 o                         
  -1   1   7        350.59        351.69        10.51 o                         
   0   1   7          0.98          0.67         0.17 o                         
   1   1   7       2296.13       1922.33        31.31 o                         
   2   1   7        301.05        303.21         7.83 o                         
   3   1   7        428.75        498.85         5.81 o                         
   4   1   7         42.49         34.88         1.66 o                         
   5   1   7        173.81        186.29         6.18 o                         
   6   1   7        115.42        112.05         3.68 o                         
   7   1   7         15.25         11.72         1.56 o                         
  -7   2   7         61.57         55.94         3.81 o                         
  -6   2   7         30.20         32.43         2.10 o                         
  -5   2   7         22.81         23.74         1.66 o                         
  -4   2   7          4.95          2.54         0.62 o                         
  -3   2   7        117.55        124.30         2.68 o                         
  -2   2   7         44.30         47.21         1.12 o                         
  -1   2   7         73.61         76.28         1.59 o                         
   0   2   7        150.01        139.60         3.01 o                         
   1   2   7        561.54        593.17        12.92 o                         
   2   2   7         21.49         27.98         1.08 o                         
   3   2   7         31.42         20.35         0.92 o                         
   4   2   7        322.88        312.96         7.84 o                         
   5   2   7          5.46          6.77         0.98 o                         
   6   2   7         24.59         18.87         1.64 o                         
   7   2   7         57.33         52.62         3.18 o                         
  -7   3   7         16.43         19.19         2.30 o                         
  -6   3   7        103.93         97.71         3.49 o                         
  -5   3   7         60.43         52.03         2.62 o                         
  -4   3   7        599.97        610.95         7.49 o                         
  -3   3   7        491.82        540.73         7.31 o                         
  -2   3   7         34.16         30.69         0.98 o                         
  -1   3   7          8.93          6.32         0.40 o                         
   0   3   7       1050.08        922.41        10.73 o                         
   1   3   7         42.86         43.11         1.99 o                         
   2   3   7          2.77          1.73         0.34 o                         
   3   3   7        144.72        141.69         5.25 o                         
   4   3   7       1994.46       2001.21        60.26 o                         
   5   3   7          0.75          1.00         1.45 o                         
   6   3   7         58.16         53.85         2.96 o                         
   7   3   7          4.33          4.38         2.11 o                         
  -6   4   7          1.14          7.50         1.75 o                         
  -5   4   7          0.05          1.88         1.06 o                         
  -4   4   7        102.66         93.20         2.67 o                         
  -3   4   7         44.85         42.59         1.39 o                         
  -2   4   7          5.08          4.45         0.45 o                         
  -1   4   7         16.47         14.77         0.92 o                         
   0   4   7        368.85        356.13         3.81 o                         
   1   4   7          7.42          7.11         0.42 o                         
   2   4   7          8.28          6.13         0.54 o                         
   3   4   7        237.90        230.56        10.54 o                         
   4   4   7        114.72        111.21         3.27 o                         
   5   4   7         37.21         32.38         2.67 o                         
   6   4   7         23.57         24.32         2.62 o                         
  -6   5   7        106.17        103.40         4.43 o                         
  -5   5   7         37.82         33.24         2.34 o                         
  -4   5   7         43.69         47.30         2.53 o                         
  -3   5   7          4.17          3.17         0.63 o                         
  -2   5   7         13.77         12.12         0.65 o                         
  -1   5   7          1.50          2.05         0.41 o                         
   0   5   7        201.41        195.81         3.79 o                         
   1   5   7         75.62         81.79         2.81 o                         
   2   5   7        191.09        169.40         9.21 o                         
   3   5   7        234.86        239.66        15.94 o                         
   4   5   7          0.93          0.85         1.55 o                         
   5   5   7          6.18          6.55         1.35 o                         
   6   5   7        117.95        101.04         8.42 o                         
  -5   6   7         16.41         23.07         3.14 o                         
  -4   6   7        138.34        137.48         6.60 o                         
  -3   6   7         17.64         16.57         1.49 o                         
  -2   6   7          1.58          0.80         0.60 o                         
  -1   6   7        318.17        349.11         5.44 o                         
   0   6   7        205.58        194.86         2.92 o                         
   1   6   7          0.76          0.21         0.64 o                         
   2   6   7         85.45         79.97         3.02 o                         
   3   6   7        363.49        299.02         7.86 o                         
   4   6   7        515.98        449.28        10.99 o                         
   5   6   7          0.73          0.74         1.29 o                         
  -5   7   7        109.11         94.97         7.12 o                         
  -4   7   7         31.13         28.62         2.73 o                         
  -3   7   7        251.31        256.47        10.07 o                         
  -2   7   7         26.21         25.12         3.08 o                         
  -1   7   7         89.45         90.92         3.40 o                         
   0   7   7         35.96         37.24         1.74 o                         
   1   7   7        295.75        306.74        22.16 o                         
   2   7   7         12.21         10.13         2.03 o                         
   3   7   7        416.71        416.60        20.73 o                         
   4   7   7          8.32          9.25         1.93 o                         
   5   7   7         84.96         81.64         5.32 o                         
  -4   8   7          0.99          0.73         1.29 o                         
  -3   8   7         49.66         53.11         3.56 o                         
  -2   8   7         68.71         62.61         4.22 o                         
  -1   8   7         99.30         99.77         4.56 o                         
   0   8   7         77.93         77.49         6.68 o                         
   1   8   7          0.39          0.45         2.64 o                         
   2   8   7        126.82        109.50         6.20 o                         
   3   8   7        111.77        212.63        87.05 o                         
   4   8   7          3.76          4.99         3.66 o                         
  -2   9   7         17.03         18.16         3.62 o                         
  -1   9   7         36.94         35.39         5.05 o                         
   0   9   7         45.42         42.23         5.45 o                         
   1   9   7          2.23          2.43         2.74 o                         
   2   9   7          0.05          2.27         2.65 o                         
  -6   0   8        190.92        191.35        18.53 o                         
  -4   0   8        131.07        126.57        10.96 o                         
  -2   0   8        607.94        690.12         7.27 o                         
   0   0   8       1981.41       1646.59        11.70 o                         
   2   0   8         14.23         21.49         1.04 o                         
   4   0   8        171.59        169.52         5.12 o                         
   6   0   8         18.46         19.25         2.29 o                         
  -7   1   8          7.16         12.20         2.04 o                         
  -6   1   8         69.31         78.39         3.90 o                         
  -5   1   8        103.52        108.10         4.24 o                         
  -4   1   8        218.44        220.28         4.83 o                         
  -3   1   8        355.14        430.13         7.17 o                         
  -2   1   8        170.14        216.52         6.33 o                         
  -1   1   8       1014.34        906.51        17.09 o                         
   0   1   8        131.49        104.61         1.62 o                         
   1   1   8       1683.20       1430.43        27.28 o                         
   2   1   8        148.16        149.52         2.84 o                         
   3   1   8        322.30        360.94         6.54 o                         
   4   1   8        581.81        551.50         6.92 o                         
   5   1   8        408.93        448.15         6.62 o                         
   6   1   8          3.08          6.31         1.55 o                         
   7   1   8         19.51         17.56         1.82 o                         
  -7   2   8         28.77         28.70         2.29 o                         
  -6   2   8         46.14         52.30         2.67 o                         
  -5   2   8        158.69        155.58         6.02 o                         
  -4   2   8        572.55        597.33        15.30 o                         
  -3   2   8         23.92         39.76         1.44 o                         
  -2   2   8        367.92        446.93        10.70 o                         
  -1   2   8          4.77          3.65         0.41 o                         
   0   2   8        624.58        590.79         6.67 o                         
   1   2   8         46.26         43.91         1.64 o                         
   2   2   8        126.07        125.41         4.16 o                         
   3   2   8        261.05        280.26         6.68 o                         
   4   2   8        123.41        107.36         3.23 o                         
   5   2   8         15.76         13.99         1.61 o                         
   6   2   8         15.81         12.53         1.42 o                         
   7   2   8          0.70          0.53         1.20 o                         
  -7   3   8          1.37          1.81         1.27 o                         
  -6   3   8        524.36        534.23        17.92 o                         
  -5   3   8         12.43         11.79         1.23 o                         
  -4   3   8          3.19          4.17         0.82 o                         
  -3   3   8         14.95         11.24         1.10 o                         
  -2   3   8         42.82         51.66         1.28 o                         
  -1   3   8          1.97          1.71         0.26 o                         
   0   3   8        138.35        139.50         4.75 o                         
   1   3   8        545.70        586.75        20.10 o                         
   2   3   8         45.16         44.34         1.44 o                         
   3   3   8         54.50         47.52         3.03 o                         
   4   3   8        127.54        129.82         4.44 o                         
   5   3   8         99.15        110.36         3.50 o                         
   6   3   8         33.20         35.50         2.45 o                         
   7   3   8         53.14         62.29         3.97 o                         
  -6   4   8        144.23        155.88         7.63 o                         
  -5   4   8         17.89         21.17         1.88 o                         
  -4   4   8        486.13        480.72         6.74 o                         
  -3   4   8        452.11        516.04         8.06 o                         
  -2   4   8          1.32          1.05         0.33 o                         
  -1   4   8        406.57        417.30         5.31 o                         
   0   4   8          0.03          0.17         0.23 o                         
   1   4   8        184.48        204.91        11.07 o                         
   2   4   8          0.22          0.82         0.29 o                         
   3   4   8         50.74         57.33         1.77 o                         
   4   4   8        362.00        344.72         7.87 o                         
   5   4   8        102.64        116.81         8.19 o                         
   6   4   8         65.69         53.19         3.33 o                         
  -6   5   8         20.04         18.07         3.21 o                         
  -5   5   8        115.80        116.27         4.24 o                         
  -4   5   8        183.07        169.02         9.42 o                         
  -3   5   8        424.37        434.56         8.56 o                         
  -2   5   8         62.99         63.66         1.50 o                         
  -1   5   8          7.15         12.00         0.74 o                         
   0   5   8        434.47        443.60         8.61 o                         
   1   5   8        390.49        372.70        13.42 o                         
   2   5   8         99.32         97.08         4.71 o                         
   3   5   8        962.50        878.48        52.07 o                         
   4   5   8        587.82        562.20        10.62 o                         
   5   5   8          1.48          0.76         1.05 o                         
   6   5   8          9.59         14.05         2.77 o                         
  -5   6   8          1.62          0.64         1.32 o                         
  -4   6   8        161.98        163.62         5.80 o                         
  -3   6   8        172.46        167.97         5.00 o                         
  -2   6   8         26.39         23.50         1.27 o                         
  -1   6   8        448.55        477.67        13.81 o                         
   0   6   8        119.77        109.93         2.33 o                         
   1   6   8          1.16          1.96         0.56 o                         
   2   6   8        103.77        103.95         3.37 o                         
   3   6   8         30.67         32.08         2.69 o                         
   4   6   8         18.07         33.14         7.61 o                         
   5   6   8          5.28          5.78         1.82 o                         
  -5   7   8          9.18         11.33         2.94 o                         
  -4   7   8          0.33          0.54         1.17 o                         
  -3   7   8          0.52          1.90         1.39 o                         
  -2   7   8        173.09        187.49         6.09 o                         
  -1   7   8         12.39         13.89         1.46 o                         
   0   7   8          5.47          5.70         1.02 o                         
   1   7   8         83.94         90.40         4.87 o                         
   2   7   8          0.07          0.25         1.25 o                         
   3   7   8        132.86        159.65         7.56 o                         
   4   7   8         27.02         37.85        18.41 o                         
   5   7   8         23.48         21.40         2.98 o                         
  -4   8   8         37.53         29.41         3.51 o                         
  -3   8   8         80.64         82.99         9.15 o                         
  -2   8   8          2.96          4.42         1.50 o                         
  -1   8   8         43.84         42.86         4.91 o                         
   0   8   8          1.94          1.39         1.82 o                         
   1   8   8          5.79          8.29         3.30 o                         
   2   8   8          0.04          2.64         2.58 o                         
   3   8   8        537.73        509.55        70.53 o                         
   4   8   8        129.44        120.60         7.76 o                         
  -2   9   8          2.34          2.54         1.98 o                         
  -1   9   8         48.79         41.96         5.41 o                         
   0   9   8         11.81         12.47         3.45 o                         
   1   9   8         69.69         68.88         7.02 o                         
   2   9   8         12.03         16.42         4.01 o                         
  -7   0   9          0.64          3.54         1.69 o                         
  -5   0   9        108.19        112.28         6.93 o                         
  -3   0   9         87.08         87.05         8.10 o                         
  -1   0   9         29.26         28.92         1.15 o                         
   1   0   9       3207.09       2840.31        18.63 o                         
   3   0   9         55.85         80.99         3.04 o                         
   5   0   9        354.42        320.33         8.78 o                         
   7   0   9         43.38         30.82         3.16 o                         
  -7   1   9         31.40         34.89         3.01 o                         
  -6   1   9        184.28        189.50         6.25 o                         
  -5   1   9        119.44        122.49         6.86 o                         
  -4   1   9          2.56          2.15         0.70 o                         
  -3   1   9        476.15        531.18        11.25 o                         
  -2   1   9          9.78         12.93         0.68 o                         
  -1   1   9         47.73         49.70         1.09 o                         
   0   1   9          4.82          8.70         0.41 o                         
   1   1   9         18.74         13.25         0.50 o                         
   2   1   9        562.43        569.28        10.68 o                         
   3   1   9         98.00        114.15         2.82 o                         
   4   1   9         85.90         81.82         2.51 o                         
   5   1   9        877.47        986.17        13.03 o                         
   6   1   9         88.65         81.42         3.17 o                         
   7   1   9         15.31         12.91         1.65 o                         
  -7   2   9         16.71         18.62         2.17 o                         
  -6   2   9        206.48        214.62        11.24 o                         
  -5   2   9         80.57         84.02         4.58 o                         
  -4   2   9          1.67          3.17         0.72 o                         
  -3   2   9        121.47        116.58         3.45 o                         
  -2   2   9         47.38         51.33         1.17 o                         
  -1   2   9        105.61        105.58         2.66 o                         
   0   2   9        187.88        189.89         6.49 o                         
   1   2   9       1003.86        951.01        11.27 o                         
   2   2   9        568.43        659.38        20.29 o                         
   3   2   9          1.04          0.15         0.41 o                         
   4   2   9         70.17         61.00         2.17 o                         
   5   2   9        331.31        352.63         6.25 o                         
   6   2   9          0.21          0.95         0.88 o                         
   7   2   9          4.38          4.11         1.61 o                         
  -7   3   9          0.53          1.18         1.32 o                         
  -6   3   9        279.86        284.50         6.38 o                         
  -5   3   9         11.22         10.35         1.18 o                         
  -4   3   9         10.91         17.64         1.27 o                         
  -3   3   9        152.65        168.94         3.80 o                         
  -2   3   9        908.06        944.25        27.07 o                         
  -1   3   9        249.93        249.58         3.41 o                         
   0   3   9        138.79        136.48         3.82 o                         
   1   3   9        915.03        918.41        29.72 o                         
   2   3   9         18.83         22.94         0.77 o                         
   3   3   9         19.03         21.67         0.99 o                         
   4   3   9         22.50         21.32         1.36 o                         
   5   3   9        255.94        259.42         5.01 o                         
   6   3   9          1.46          2.08         1.04 o                         
   7   3   9         39.55         43.36         3.39 o                         
  -6   4   9          7.78         11.28         2.00 o                         
  -5   4   9         50.66         44.87         2.72 o                         
  -4   4   9        308.14        305.32         4.93 o                         
  -3   4   9         36.73         34.73         1.45 o                         
  -2   4   9        107.67        115.14         2.38 o                         
  -1   4   9        204.12        234.37         3.08 o                         
   0   4   9        211.58        196.37         3.66 o                         
   1   4   9         38.86         50.94         1.62 o                         
   2   4   9         25.59         21.92         0.83 o                         
   3   4   9        342.97        333.16        14.15 o                         
   4   4   9          0.32          1.51         0.75 o                         
   5   4   9        171.07        163.42         9.28 o                         
   6   4   9         18.48         22.43         2.28 o                         
  -6   5   9        164.37        169.30         8.08 o                         
  -5   5   9          9.66         11.61         1.60 o                         
  -4   5   9         69.68         82.15         3.24 o                         
  -3   5   9         20.04         23.05         1.26 o                         
  -2   5   9         49.18         47.73         1.39 o                         
  -1   5   9        106.05        110.83         2.55 o                         
   0   5   9          1.36          0.67         0.33 o                         
   1   5   9        143.64        142.24         5.95 o                         
   2   5   9        134.07        124.98         9.06 o                         
   3   5   9        155.95        147.53         4.68 o                         
   4   5   9         61.47         56.77         2.88 o                         
   5   5   9          1.26          0.79         1.08 o                         
   6   5   9         41.45         37.89         3.60 o                         
  -5   6   9          1.12          2.88         1.33 o                         
  -4   6   9        326.57        298.22        11.22 o                         
  -3   6   9        239.00        246.60        10.90 o                         
  -2   6   9         43.89         46.39         1.59 o                         
  -1   6   9          3.25          4.26         0.74 o                         
   0   6   9          9.47          8.34         0.84 o                         
   1   6   9          6.72          9.65         0.83 o                         
   2   6   9         35.18         31.79         2.24 o                         
   3   6   9        169.75        165.56         7.35 o                         
   4   6   9         62.19         56.49        11.41 o                         
   5   6   9          8.33         11.05         3.57 o                         
  -5   7   9         49.61         47.00         3.57 o                         
  -4   7   9          5.60          4.39         1.48 o                         
  -3   7   9         30.60         33.01         2.61 o                         
  -2   7   9          7.45         10.01         1.72 o                         
  -1   7   9         97.93         92.21         4.24 o                         
   0   7   9         15.28         14.69         1.60 o                         
   1   7   9          3.16          5.69         1.80 o                         
   2   7   9         37.38         35.66         4.61 o                         
   3   7   9        222.74        209.93        25.02 o                         
   4   7   9        117.80        131.77         7.50 o                         
   5   7   9          1.95          3.25         2.16 o                         
  -4   8   9          4.49          3.96         1.83 o                         
  -3   8   9         11.12         14.48         2.52 o                         
  -2   8   9        141.86        134.84         7.96 o                         
  -1   8   9          1.12         -0.54         1.58 o                         
   0   8   9          9.41         10.87         3.03 o                         
   1   8   9         88.57         94.58         5.36 o                         
   2   8   9         12.60         31.08        17.85 o                         
   3   8   9          0.19          0.21         4.58 o                         
   4   8   9         72.32         60.87         5.70 o                         
  -2   9   9          4.73          9.45         2.97 o                         
  -1   9   9          5.02          4.22         2.15 o                         
   0   9   9          0.91          4.01         2.39 o                         
   1   9   9        100.84        102.76         8.52 o                         
   2   9   9         47.07         51.20         6.45 o                         
  -6   0  10         79.65         69.48        12.00 o                         
  -4   0  10         30.84         37.61         2.91 o                         
  -2   0  10       1943.40       1855.57        38.25 o                         
   0   0  10       2201.62       1990.23        17.07 o                         
   2   0  10       3005.67       2522.09        36.60 o                         
   4   0  10         36.53         38.23         2.48 o                         
   6   0  10         94.19         94.98         4.82 o                         
  -7   1  10         44.66         46.64         3.91 o                         
  -6   1  10         49.55         57.68         3.21 o                         
  -5   1  10        345.25        349.91         9.85 o                         
  -4   1  10        293.60        314.56        13.28 o                         
  -3   1  10        235.37        245.32        10.79 o                         
  -2   1  10       1571.53       1601.92        45.93 o                         
  -1   1  10         21.43         23.37         1.16 o                         
   0   1  10        118.55        107.51         2.47 o                         
   1   1  10        222.97        225.68         5.92 o                         
   2   1  10          9.13          4.60         0.46 o                         
   3   1  10        106.59         99.74         2.91 o                         
   4   1  10        103.45         97.85         3.07 o                         
   5   1  10        976.86       1013.58        10.14 o                         
   6   1  10        128.39        116.39         4.00 o                         
   7   1  10          1.63          5.34         1.27 o                         
  -7   2  10          1.18          1.54         1.30 o                         
  -6   2  10         28.02         31.36         2.12 o                         
  -5   2  10         27.36         25.46         1.69 o                         
  -4   2  10         16.61         17.26         1.25 o                         
  -3   2  10          0.14          0.93         0.45 o                         
  -2   2  10        107.17        120.01         2.26 o                         
  -1   2  10          0.19          0.17         0.30 o                         
   0   2  10       1070.11       1008.97        16.98 o                         
   1   2  10       1092.24       1008.35        24.56 o                         
   2   2  10         95.07         96.42         2.38 o                         
   3   2  10          6.55          7.94         0.74 o                         
   4   2  10         17.35         21.79         1.39 o                         
   5   2  10        806.00        817.93        12.88 o                         
   6   2  10          5.40          6.24         1.78 o                         
   7   2  10         32.80         38.66         3.08 o                         
  -6   3  10         31.12         30.24         2.09 o                         
  -5   3  10        340.72        358.70        12.73 o                         
  -4   3  10         13.49         19.16         1.36 o                         
  -3   3  10         22.32         23.04         1.37 o                         
  -2   3  10        330.96        341.88         8.62 o                         
  -1   3  10        316.41        346.90         4.61 o                         
   0   3  10        198.83        188.86         5.02 o                         
   1   3  10        100.57        105.58         2.44 o                         
   2   3  10          0.32          2.24         0.34 o                         
   3   3  10         26.49         25.22         1.08 o                         
   4   3  10         30.72         35.13         2.68 o                         
   5   3  10         93.96         91.93         6.24 o                         
   6   3  10          5.71          5.95         1.24 o                         
  -6   4  10        160.85        168.08         6.19 o                         
  -5   4  10         71.81         71.11         3.32 o                         
  -4   4  10         58.34         52.45         2.10 o                         
  -3   4  10          2.05          3.38         0.52 o                         
  -2   4  10        296.88        341.11         6.92 o                         
  -1   4  10          0.00         -0.19         0.35 o                         
   0   4  10        144.40        126.71         4.23 o                         
   1   4  10        327.96        343.06        11.90 o                         
   2   4  10        457.92        469.56        13.60 o                         
   3   4  10         11.94         16.75         1.02 o                         
   4   4  10          3.56          3.42         0.72 o                         
   5   4  10        181.75        179.97         6.87 o                         
   6   4  10         27.78         30.33         2.65 o                         
  -6   5  10        100.34         92.06         6.93 o                         
  -5   5  10          4.18          2.35         1.20 o                         
  -4   5  10        104.92        103.51         4.24 o                         
  -3   5  10        501.51        529.92        12.41 o                         
  -2   5  10         62.00         73.50         1.73 o                         
  -1   5  10        102.92        105.91         3.53 o                         
   0   5  10         93.09         87.21         1.53 o                         
   1   5  10         21.28         19.02         1.03 o                         
   2   5  10         78.41         84.81         2.51 o                         
   3   5  10         20.97         20.25         2.27 o                         
   4   5  10         14.90         15.14         1.71 o                         
   5   5  10          0.37          1.64         1.55 o                         
   6   5  10          9.62         13.53         2.39 o                         
  -5   6  10          0.25          1.23         1.64 o                         
  -4   6  10          9.10         12.00         3.08 o                         
  -3   6  10        207.27        231.27         8.58 o                         
  -2   6  10         86.77         91.18         2.75 o                         
  -1   6  10         32.23         32.57         1.61 o                         
   0   6  10         15.59         18.66         1.16 o                         
   1   6  10         52.22         50.31         2.58 o                         
   2   6  10          0.79          0.95         1.41 o                         
   3   6  10        109.23         92.01         7.76 o                         
   4   6  10        168.41        160.11        24.60 o                         
   5   6  10         36.40         29.53         3.46 o                         
  -4   7  10          2.83          2.24         1.39 o                         
  -3   7  10          3.21          3.79         1.38 o                         
  -2   7  10        165.91        189.61        10.06 o                         
  -1   7  10         12.42         13.30         1.94 o                         
   0   7  10         23.62         22.88         1.73 o                         
   1   7  10        181.95        183.62        14.26 o                         
   2   7  10          0.60          4.27         5.81 o                         
   3   7  10         44.04         40.79         3.99 o                         
   4   7  10        120.26        115.83         7.16 o                         
  -3   8  10        181.99        163.48        16.32 o                         
  -2   8  10        116.34        123.75         7.08 o                         
  -1   8  10          2.06          4.30         2.14 o                         
   0   8  10         63.82         62.83         6.34 o                         
   1   8  10         85.34         88.53         5.27 o                         
   2   8  10        140.40        142.94         7.15 o                         
   3   8  10          5.64          9.36         2.80 o                         
  -2   9  10          7.84          9.13         2.88 o                         
  -1   9  10         29.08         30.27         4.76 o                         
   0   9  10         13.11         14.60         3.74 o                         
   1   9  10        188.31        186.48        11.47 o                         
   2   9  10         16.43         14.16         4.26 o                         
  -7   0  11         34.88         43.41         8.37 o                         
  -5   0  11        331.07        336.65        17.64 o                         
  -3   0  11        255.49        274.17        20.95 o                         
  -1   0  11        366.10        403.37         7.78 o                         
   1   0  11        215.85        223.79         5.76 o                         
   3   0  11         44.97         44.48         2.37 o                         
   5   0  11        595.23        594.33        11.05 o                         
   7   0  11         10.72          4.93         1.77 o                         
  -7   1  11          3.43          3.79         1.24 o                         
  -6   1  11         44.43         46.97         2.87 o                         
  -5   1  11       1216.64       1370.77        57.16 o                         
  -4   1  11          6.46          5.90         0.97 o                         
  -3   1  11          0.45          2.96         0.69 o                         
  -2   1  11         13.35         14.89         0.90 o                         
  -1   1  11        936.67        967.27        17.40 o                         
   0   1  11         14.48          9.72         0.53 o                         
   1   1  11        158.97        149.05         3.98 o                         
   2   1  11        162.07        136.85         4.28 o                         
   3   1  11        123.68        108.43         2.57 o                         
   4   1  11          6.82          6.46         0.88 o                         
   5   1  11         98.39         99.77         3.14 o                         
   6   1  11         39.52         42.01         2.63 o                         
   7   1  11         48.95         46.71         2.76 o                         
  -7   2  11          0.23         -0.16         1.13 o                         
  -6   2  11         27.99         33.33         3.32 o                         
  -5   2  11        181.49        204.69        12.53 o                         
  -4   2  11          1.15          0.47         0.59 o                         
  -3   2  11        431.35        462.92         7.09 o                         
  -2   2  11       1779.58       1926.69        51.60 o                         
  -1   2  11        145.74        150.50         2.24 o                         
   0   2  11        170.04        138.08         3.71 o                         
   1   2  11         95.07         83.36         2.91 o                         
   2   2  11       1418.39       1492.37        23.30 o                         
   3   2  11          7.21          6.68         0.66 o                         
   4   2  11         44.79         48.54         1.99 o                         
   5   2  11         71.63         67.33         3.26 o                         
   6   2  11        430.93        443.47        13.86 o                         
   7   2  11         47.18         41.54         2.94 o                         
  -6   3  11         23.37         20.69         1.79 o                         
  -5   3  11        159.00        148.19         3.96 o                         
  -4   3  11        284.21        283.31         5.73 o                         
  -3   3  11        159.97        176.69         3.68 o                         
  -2   3  11         83.61         96.62         3.53 o                         
  -1   3  11        187.25        186.59         3.07 o                         
   0   3  11        127.76        173.28         5.01 o                         
   1   3  11          2.39          4.21         0.54 o                         
   2   3  11        295.29        318.25         3.96 o                         
   3   3  11        333.41        340.61        14.31 o                         
   4   3  11        352.33        355.02        13.33 o                         
   5   3  11        254.81        254.36         6.04 o                         
   6   3  11          1.37          1.15         1.42 o                         
  -6   4  11          4.41          6.40         1.88 o                         
  -5   4  11          0.67          1.46         0.93 o                         
  -4   4  11         82.97         75.96         4.58 o                         
  -3   4  11         84.71         79.05         2.02 o                         
  -2   4  11          2.33          1.33         0.40 o                         
  -1   4  11        392.43        424.10        10.20 o                         
   0   4  11        119.57        128.02         3.60 o                         
   1   4  11          0.11          0.13         0.38 o                         
   2   4  11         67.75         52.11         2.45 o                         
   3   4  11        111.68        112.48         3.44 o                         
   4   4  11          4.34          3.48         0.74 o                         
   5   4  11         43.22         38.22         2.68 o                         
   6   4  11         16.52         20.67         2.71 o                         
  -6   5  11         18.43         23.17         2.78 o                         
  -5   5  11          3.49          4.53         1.39 o                         
  -4   5  11         75.26         70.03         3.46 o                         
  -3   5  11          7.97          8.45         0.89 o                         
  -2   5  11        111.13        117.77         2.27 o                         
  -1   5  11        105.50         98.59         4.88 o                         
   0   5  11        124.06        116.22         4.98 o                         
   1   5  11          5.58          5.50         0.65 o                         
   2   5  11         83.51         62.58         6.19 o                         
   3   5  11         13.11         12.16         1.09 o                         
   4   5  11         98.93         92.03         6.24 o                         
   5   5  11         86.82         82.82         5.91 o                         
   6   5  11          9.98          8.12         2.34 o                         
  -5   6  11         39.67         31.22         4.70 o                         
  -4   6  11          5.73          6.35         1.48 o                         
  -3   6  11         22.22         22.38         2.13 o                         
  -2   6  11         94.05        104.83         4.71 o                         
  -1   6  11          5.60          7.12         0.88 o                         
   0   6  11          8.89          8.43         1.22 o                         
   1   6  11         27.91         27.82         1.83 o                         
   2   6  11         48.63         64.42         8.20 o                         
   3   6  11          0.07          0.20         1.48 o                         
   4   6  11          7.17         11.16         7.31 o                         
   5   6  11          7.02          6.94         1.90 o                         
  -4   7  11          0.87          2.43         1.28 o                         
  -3   7  11        264.79        262.32         9.94 o                         
  -2   7  11         30.26         31.77         2.72 o                         
  -1   7  11         14.26         13.74         1.89 o                         
   0   7  11         21.46         18.85         1.64 o                         
   1   7  11        227.44        233.72        11.25 o                         
   2   7  11         77.75         68.25         4.89 o                         
   3   7  11          3.14         20.36        13.59 o                         
   4   7  11         55.54         57.13         5.19 o                         
  -3   8  11         44.62         44.48         4.11 o                         
  -2   8  11         14.67         17.42         2.34 o                         
  -1   8  11          5.40          9.59         2.83 o                         
   0   8  11         67.16         68.25         6.63 o                         
   1   8  11         48.15         43.79         3.81 o                         
   2   8  11         17.89         14.77         3.45 o                         
   3   8  11         24.86         34.99         4.06 o                         
  -2   9  11         91.47         74.69         7.23 o                         
  -1   9  11         20.72         16.83         3.61 o                         
   0   9  11         20.59         20.66         4.26 o                         
   1   9  11          2.61          9.15         3.19 o                         
   2   9  11          0.74         -0.01         2.21 o                         
  -6   0  12          3.70          9.33         2.19 o                         
  -4   0  12        326.43        359.64        51.87 o                         
  -2   0  12        759.78        943.13        11.13 o                         
   0   0  12        274.94        274.86         3.77 o                         
   2   0  12       1682.86       1495.03        15.40 o                         
   4   0  12        201.56        206.77         7.09 o                         
   6   0  12       1654.99       1732.06        28.53 o                         
  -7   1  12          5.21          3.05         1.78 o                         
  -6   1  12         10.30         15.48         1.75 o                         
  -5   1  12       1058.16       1090.90        49.47 o                         
  -4   1  12        141.44        152.76         9.06 o                         
  -3   1  12         50.47         64.62         2.75 o                         
  -2   1  12        108.95        111.16         2.39 o                         
  -1   1  12       1957.66       2086.83        33.94 o                         
   0   1  12         13.76          8.58         0.55 o                         
   1   1  12        587.07        541.90        14.15 o                         
   2   1  12       1192.49       1232.00        25.40 o                         
   3   1  12        707.76        771.08        19.43 o                         
   4   1  12         57.58         58.93         2.22 o                         
   5   1  12         22.73         20.71         1.52 o                         
   6   1  12        177.26        184.09         4.81 o                         
   7   1  12         13.53         13.71         1.62 o                         
  -7   2  12         17.52         19.09         2.21 o                         
  -6   2  12         33.85         39.28         2.64 o                         
  -5   2  12          0.00          1.44         0.95 o                         
  -4   2  12          0.41          0.72         0.78 o                         
  -3   2  12        175.07        190.36         4.20 o                         
  -2   2  12        337.29        335.03         8.80 o                         
  -1   2  12         61.25         81.28         1.72 o                         
   0   2  12          0.28          0.32         0.26 o                         
   1   2  12        236.52        230.20         5.22 o                         
   2   2  12        423.17        389.83         7.58 o                         
   3   2  12         15.79         15.21         0.91 o                         
   4   2  12         39.61         37.82         1.80 o                         
   5   2  12          2.99          4.31         0.89 o                         
   6   2  12         12.85         16.31         2.82 o                         
   7   2  12         14.01         11.79         1.77 o                         
  -6   3  12         87.13         82.73         4.81 o                         
  -5   3  12        170.19        170.90         4.70 o                         
  -4   3  12        101.41         96.48         3.68 o                         
  -3   3  12        108.54        111.52         4.67 o                         
  -2   3  12        139.63        150.17         8.47 o                         
  -1   3  12        647.29        707.24        16.78 o                         
   0   3  12         90.64         82.85         4.26 o                         
   1   3  12        298.65        291.57         3.45 o                         
   2   3  12         26.28         25.74         0.84 o                         
   3   3  12          0.11          0.58         0.47 o                         
   4   3  12         11.27         12.42         1.25 o                         
   5   3  12         27.94         26.89         2.02 o                         
   6   3  12        225.42        215.30         6.50 o                         
  -6   4  12          0.61         -0.27         1.38 o                         
  -5   4  12        310.28        307.92         8.71 o                         
  -4   4  12         23.51         26.29         1.77 o                         
  -3   4  12        215.50        220.22         7.21 o                         
  -2   4  12        166.52        180.87         4.54 o                         
  -1   4  12        227.97        251.51         3.39 o                         
   0   4  12        177.17        190.75         5.19 o                         
   1   4  12         32.16         34.37         1.39 o                         
   2   4  12          7.04          2.59         0.38 o                         
   3   4  12          9.02          6.60         0.85 o                         
   4   4  12          9.74          9.40         1.07 o                         
   5   4  12          0.05          1.67         1.23 o                         
   6   4  12         18.06         20.08         2.72 o                         
  -6   5  12          3.47          4.37         1.52 o                         
  -5   5  12         12.49         15.95         2.76 o                         
  -4   5  12         27.34         33.90         3.12 o                         
  -3   5  12          0.00         -0.13         0.51 o                         
  -2   5  12          3.88          3.84         0.52 o                         
  -1   5  12         10.36          9.49         0.75 o                         
   0   5  12         60.98         59.55         3.98 o                         
   1   5  12         25.68         22.79         1.17 o                         
   2   5  12        151.61        146.01         4.60 o                         
   3   5  12        176.93        180.15         9.53 o                         
   4   5  12         26.04         29.01         3.54 o                         
   5   5  12         16.69         14.79         3.18 o                         
   6   5  12          8.23          7.39         2.39 o                         
  -5   6  12          0.06         -1.33         1.33 o                         
  -4   6  12         59.19         52.05         3.40 o                         
  -3   6  12          1.66          0.72         0.96 o                         
  -2   6  12        128.20        133.35         3.44 o                         
  -1   6  12        106.80        112.89         2.95 o                         
   0   6  12          4.90          6.53         1.11 o                         
   1   6  12        139.48        136.47         4.02 o                         
   2   6  12        252.82        265.90         8.68 o                         
   3   6  12          4.54          1.90         3.98 o                         
   4   6  12         70.54         65.31         9.63 o                         
   5   6  12          0.18          2.96         1.62 o                         
  -4   7  12          6.20          8.01         1.65 o                         
  -3   7  12         52.50         53.58        10.50 o                         
  -2   7  12         21.47         25.07         3.70 o                         
  -1   7  12          6.19          5.95         1.40 o                         
   0   7  12        138.02        123.72         4.04 o                         
   1   7  12         61.32         69.34         4.54 o                         
   2   7  12         21.88         26.22         3.15 o                         
   3   7  12        134.32        127.92         9.19 o                         
   4   7  12         70.84         68.23         6.84 o                         
  -3   8  12        102.09         97.14        12.72 o                         
  -2   8  12          1.96          3.60         1.47 o                         
  -1   8  12          6.16          7.52         2.80 o                         
   0   8  12          0.02          5.09         3.20 o                         
   1   8  12         45.89         46.62         3.99 o                         
   2   8  12          7.91         14.16         8.92 o                         
   3   8  12          1.82         -0.29         2.73 o                         
  -1   9  12         73.71         76.88         7.38 o                         
   0   9  12          3.93          2.92         2.43 o                         
   1   9  12          0.32          5.71         2.83 o                         
  -7   0  13         55.79         54.49         8.53 o                         
  -5   0  13        397.38        407.91        52.04 o                         
  -3   0  13         43.62         50.67         7.89 o                         
  -1   0  13         86.32         99.33         2.77 o                         
   1   0  13       1695.32       1772.78        55.65 o                         
   3   0  13         23.89         27.22         2.36 o                         
   5   0  13          4.38          4.06         1.24 o                         
   7   0  13         13.93         10.76         2.20 o                         
  -7   1  13          1.89          4.08         1.39 o                         
  -6   1  13          2.94          4.80         1.69 o                         
  -5   1  13        225.74        221.17        15.73 o                         
  -4   1  13         85.65         90.64         5.05 o                         
  -3   1  13         27.61         33.12         2.04 o                         
  -2   1  13         54.88         52.27         1.68 o                         
  -1   1  13       3166.60       3484.79        79.23 o                         
   0   1  13        272.07        261.19         6.19 o                         
   1   1  13        748.89        677.55        16.17 o                         
   2   1  13        244.16        250.27         7.31 o                         
   3   1  13        991.16       1120.17        10.80 o                         
   4   1  13         14.69         14.05         1.22 o                         
   5   1  13          5.57          5.31         0.91 o                         
   6   1  13        404.84        401.91         7.09 o                         
   7   1  13          4.76          7.14         1.38 o                         
  -7   2  13          0.07          0.59         1.22 o                         
  -6   2  13          3.52          2.77         1.18 o                         
  -5   2  13        162.14        164.41         5.09 o                         
  -4   2  13       1055.12       1068.63        18.64 o                         
  -3   2  13        183.21        201.32         5.13 o                         
  -2   2  13         29.28         34.87         1.35 o                         
  -1   2  13         18.06         15.81         0.63 o                         
   0   2  13        133.87        140.18         3.41 o                         
   1   2  13         40.60         46.14         1.03 o                         
   2   2  13        119.99        143.27         4.04 o                         
   3   2  13          6.84          5.37         0.68 o                         
   4   2  13         28.11         28.94         1.61 o                         
   5   2  13         30.44         25.65         1.73 o                         
   6   2  13        490.00        505.65         9.54 o                         
  -6   3  13        254.84        262.59        12.67 o                         
  -5   3  13        251.07        263.18         6.03 o                         
  -4   3  13        211.70        190.56         5.36 o                         
  -3   3  13         16.77         17.26         1.33 o                         
  -2   3  13        226.69        228.57         6.25 o                         
  -1   3  13        607.71        718.14        22.38 o                         
   0   3  13         49.90         58.92         2.44 o                         
   1   3  13         41.68         52.64         1.81 o                         
   2   3  13         55.48         42.41         1.63 o                         
   3   3  13        143.91        160.54         3.35 o                         
   4   3  13        146.30        145.92         5.49 o                         
   5   3  13          2.05          2.37         0.87 o                         
   6   3  13          1.84          1.10         1.09 o                         
  -6   4  13         13.46         11.02         2.37 o                         
  -5   4  13          0.08          5.20         1.67 o                         
  -4   4  13          3.84          2.24         0.84 o                         
  -3   4  13        312.21        330.05        10.67 o                         
  -2   4  13          1.70          1.47         0.60 o                         
  -1   4  13         52.30         60.19         2.05 o                         
   0   4  13          1.37          2.79         0.74 o                         
   1   4  13         13.57          8.87         0.90 o                         
   2   4  13        284.67        293.31         6.79 o                         
   3   4  13          0.01          0.72         0.77 o                         
   4   4  13         14.96         11.09         1.07 o                         
   5   4  13         74.45         74.65         3.62 o                         
   6   4  13         48.36         44.73         4.69 o                         
  -6   5  13         19.12         21.98         3.96 o                         
  -5   5  13         99.13        103.88         4.94 o                         
  -4   5  13         28.40         28.70         3.40 o                         
  -3   5  13         11.94          9.47         1.13 o                         
  -2   5  13          3.49          3.53         0.74 o                         
  -1   5  13        241.54        260.20         4.73 o                         
   0   5  13         24.11         26.15         1.83 o                         
   1   5  13          4.42          5.97         0.83 o                         
   2   5  13          0.15         -0.49         0.74 o                         
   3   5  13        120.13        119.77         4.05 o                         
   4   5  13         31.14         35.24         4.90 o                         
   5   5  13         75.44         93.73         8.60 o                         
  -5   6  13          4.11          3.04         1.43 o                         
  -4   6  13         16.97         21.56         2.69 o                         
  -3   6  13          5.85          6.63         1.35 o                         
  -2   6  13         22.69         27.35         1.67 o                         
  -1   6  13         63.24         68.56         2.94 o                         
   0   6  13         88.87         92.47         3.49 o                         
   1   6  13          2.35          2.73         0.90 o                         
   2   6  13        236.59        243.85        23.85 o                         
   3   6  13          0.29          0.24         1.38 o                         
   4   6  13          0.24          7.13         3.65 o                         
   5   6  13          7.47          8.24         2.06 o                         
  -4   7  13          1.20          0.54         2.89 o                         
  -3   7  13        153.99        151.69        10.30 o                         
  -2   7  13        131.83        117.20         7.54 o                         
  -1   7  13         57.96         58.04         6.04 o                         
   0   7  13          6.80          6.73         1.25 o                         
   1   7  13         74.74         74.70         4.69 o                         
   2   7  13        113.22        107.51         6.10 o                         
   3   7  13          2.57          4.84         2.10 o                         
   4   7  13         86.93        110.37         9.12 o                         
  -3   8  13          0.23          4.61         2.14 o                         
  -2   8  13        218.11        205.60         7.56 o                         
  -1   8  13          3.55          5.18         2.17 o                         
   0   8  13        147.14        151.42         9.98 o                         
   1   8  13         40.90         46.59         4.13 o                         
   2   8  13         49.32         48.05         4.54 o                         
   3   8  13          1.28         -1.75         1.79 o                         
  -1   9  13         24.17         21.09         4.30 o                         
   0   9  13        134.88        122.13         9.39 o                         
   1   9  13         92.75         87.69         8.37 o                         
  -6   0  14          3.45          7.18         2.13 o                         
  -4   0  14       4482.98       4721.86       277.97 o                         
  -2   0  14       1012.22       1175.34        97.75 o                         
   0   0  14       1291.75       1216.74        14.41 o                         
   2   0  14        294.93        293.73         6.56 o                         
   4   0  14        157.87        152.27         4.94 o                         
   6   0  14        317.27        304.51         8.77 o                         
  -7   1  14         12.90         17.03         2.92 o                         
  -6   1  14         88.51         90.61         5.69 o                         
  -5   1  14         22.19         20.65         1.87 o                         
  -4   1  14         80.22         76.01         3.49 o                         
  -3   1  14          0.00         -0.27         0.63 o                         
  -2   1  14         21.79         24.22         1.38 o                         
  -1   1  14       1056.14       1242.58        32.69 o                         
   0   1  14        253.68        226.53         4.48 o                         
   1   1  14        241.96        290.97         4.27 o                         
   2   1  14        251.49        231.23         6.08 o                         
   3   1  14        164.17        178.84         3.90 o                         
   4   1  14        327.28        319.79         5.20 o                         
   5   1  14          1.27          1.78         0.73 o                         
   6   1  14         59.74         54.62         2.71 o                         
  -6   2  14          8.53          6.36         1.40 o                         
  -5   2  14         39.23         41.53         2.59 o                         
  -4   2  14         32.42         29.68         2.02 o                         
  -3   2  14          3.91          5.41         0.76 o                         
  -2   2  14         21.84         18.19         1.02 o                         
  -1   2  14         49.49         49.82         1.55 o                         
   0   2  14        237.04        227.25         8.45 o                         
   1   2  14         91.99        109.75         2.69 o                         
   2   2  14         26.21         22.01         0.97 o                         
   3   2  14         14.87         10.15         0.87 o                         
   4   2  14        101.82        101.37         2.93 o                         
   5   2  14         18.48         16.77         1.43 o                         
   6   2  14         25.34         29.50         2.05 o                         
  -6   3  14          0.56          2.92         1.19 o                         
  -5   3  14         39.28         43.76         2.59 o                         
  -4   3  14         20.14         17.59         3.05 o                         
  -3   3  14         23.42         23.12         1.80 o                         
  -2   3  14         34.70         37.43         2.46 o                         
  -1   3  14        304.10        347.10         6.29 o                         
   0   3  14        408.87        422.85         7.42 o                         
   1   3  14          2.39          1.97         0.70 o                         
   2   3  14        243.51        243.03         4.21 o                         
   3   3  14        933.54        995.88         8.72 o                         
   4   3  14         10.79         11.59         1.08 o                         
   5   3  14         72.73         72.79         2.76 o                         
   6   3  14         31.01         31.71         2.37 o                         
  -6   4  14         63.56         70.08         6.09 o                         
  -5   4  14          1.54          1.90         1.18 o                         
  -4   4  14        206.01        198.00         6.58 o                         
  -3   4  14          8.45          8.93         1.18 o                         
  -2   4  14         48.93         46.11         2.05 o                         
  -1   4  14         15.34         14.98         0.89 o                         
   0   4  14         18.55         22.51         2.57 o                         
   1   4  14         13.99         16.01         1.50 o                         
   2   4  14          3.54          3.24         0.94 o                         
   3   4  14         60.62         57.29         2.78 o                         
   4   4  14         22.60         20.96         1.38 o                         
   5   4  14         26.34         23.93         2.31 o                         
   6   4  14          7.19          4.38         1.64 o                         
  -5   5  14         25.64         28.85         2.83 o                         
  -4   5  14         40.56         35.64         4.12 o                         
  -3   5  14         24.02         22.50         1.66 o                         
  -2   5  14         23.45         27.10         1.68 o                         
  -1   5  14        233.09        247.19         5.62 o                         
   0   5  14         30.41         28.26         1.96 o                         
   1   5  14          0.50          0.36         1.10 o                         
   2   5  14         67.46         69.91         4.47 o                         
   3   5  14        301.78        294.73        11.81 o                         
   4   5  14         21.97         22.11         5.94 o                         
   5   5  14        156.57        149.97        10.46 o                         
  -5   6  14          0.13          1.17         1.36 o                         
  -4   6  14         29.49         34.62         2.93 o                         
  -3   6  14         11.85         11.39         1.72 o                         
  -2   6  14         12.10         13.40         1.27 o                         
  -1   6  14          2.25          3.19         0.89 o                         
   0   6  14        137.04        132.35         4.42 o                         
   1   6  14          4.73          5.64         1.26 o                         
   2   6  14         12.56         10.49         2.03 o                         
   3   6  14          1.69          3.95         1.95 o                         
   4   6  14         33.23         39.74         4.62 o                         
   5   6  14          1.17          1.72         1.58 o                         
  -4   7  14         25.00         20.44         4.28 o                         
  -3   7  14        266.72        269.51        16.80 o                         
  -2   7  14         25.91         22.42         3.53 o                         
  -1   7  14         48.54         52.80         7.54 o                         
   0   7  14          1.96          3.44         1.03 o                         
   1   7  14          0.02          1.01         1.16 o                         
   2   7  14        185.10        180.22         7.80 o                         
   3   7  14          0.18         -1.65         1.65 o                         
   4   7  14          1.25          5.40         3.78 o                         
  -3   8  14         19.66         21.10         3.12 o                         
  -2   8  14         60.09         61.21         4.28 o                         
  -1   8  14         15.73         16.54         3.36 o                         
   0   8  14         13.72         16.50         3.99 o                         
   1   8  14         27.53         39.06         3.93 o                         
   2   8  14         37.25         31.81         3.72 o                         
   3   8  14          0.02          2.44         1.77 o                         
  -1   9  14         20.91         23.70         4.41 o                         
   0   9  14          0.33          5.69         3.06 o                         
   1   9  14         11.33         12.50         3.76 o                         
  -7   0  15         25.27         17.34         7.70 o                         
  -5   0  15         12.41          7.45         1.74 o                         
  -3   0  15         48.21         46.14         3.14 o                         
  -1   0  15        743.52        703.14        29.66 o                         
   1   0  15        106.77         80.26         3.28 o                         
   3   0  15         70.02         53.71         2.94 o                         
   5   0  15        122.02        108.62         4.76 o                         
  -6   1  15          5.03          2.89         1.24 o                         
  -5   1  15         22.24         23.13         1.96 o                         
  -4   1  15        203.54        185.70         5.39 o                         
  -3   1  15         36.28         32.17         2.01 o                         
  -2   1  15          6.91          9.00         0.79 o                         
  -1   1  15          6.35          2.50         0.47 o                         
   0   1  15        102.83        101.34         2.39 o                         
   1   1  15        692.80        731.88         9.75 o                         
   2   1  15         25.86         31.07         1.46 o                         
   3   1  15        272.00        278.59         8.79 o                         
   4   1  15         45.13         47.62         2.07 o                         
   5   1  15          8.40          9.60         1.87 o                         
   6   1  15          0.56         -0.49         0.96 o                         
  -6   2  15          9.36         12.34         1.76 o                         
  -5   2  15         73.98         77.45         3.43 o                         
  -4   2  15       2023.07       1993.05        33.90 o                         
  -3   2  15         78.44         81.91         2.48 o                         
  -2   2  15         51.30         61.68         2.26 o                         
  -1   2  15         21.67         21.90         0.81 o                         
   0   2  15       2628.88       2554.75        53.59 o                         
   1   2  15          0.32          0.08         0.24 o                         
   2   2  15        201.66        192.99         7.11 o                         
   3   2  15        343.56        341.20         6.22 o                         
   4   2  15        484.05        502.82        16.57 o                         
   5   2  15         66.58         64.64         2.61 o                         
   6   2  15         29.14         32.11         2.13 o                         
  -6   3  15          3.89          4.78         1.35 o                         
  -5   3  15          3.49          2.29         0.99 o                         
  -4   3  15          0.45          0.59         0.80 o                         
  -3   3  15        271.90        282.31         7.21 o                         
  -2   3  15         99.96        102.45         3.01 o                         
  -1   3  15         82.46         84.96         2.42 o                         
   0   3  15         83.79         78.18         3.14 o                         
   1   3  15        183.77        197.18         4.98 o                         
   2   3  15        122.05        116.45         3.17 o                         
   3   3  15        621.21        633.45         8.46 o                         
   4   3  15          6.72          7.38         0.94 o                         
   5   3  15        128.24        130.89         3.69 o                         
   6   3  15          1.81          3.50         1.44 o                         
  -6   4  15          5.22          4.65         1.73 o                         
  -5   4  15        130.78        147.95        10.21 o                         
  -4   4  15          7.82          8.68         1.22 o                         
  -3   4  15        159.24        158.07         5.94 o                         
  -2   4  15         20.27         17.98         1.39 o                         
  -1   4  15        124.37        129.69         2.51 o                         
   0   4  15          0.35          0.34         0.76 o                         
   1   4  15         55.57         44.86         2.44 o                         
   2   4  15        334.45        377.23         9.51 o                         
   3   4  15         24.37         23.77         1.28 o                         
   4   4  15          0.34          0.28         0.71 o                         
   5   4  15         43.06         43.67         3.07 o                         
   6   4  15          3.12          2.74         1.73 o                         
  -5   5  15         66.34         72.02         6.66 o                         
  -4   5  15          0.19         -0.68         1.17 o                         
  -3   5  15        317.85        352.75         6.80 o                         
  -2   5  15        190.82        205.65         4.67 o                         
  -1   5  15         31.48         32.44         1.57 o                         
   0   5  15        124.19        126.02         4.09 o                         
   1   5  15         77.09         68.14         3.07 o                         
   2   5  15        370.65        385.52        18.19 o                         
   3   5  15         80.95         79.94         5.31 o                         
   4   5  15          1.09          2.78         1.78 o                         
   5   5  15         21.95         22.89         3.64 o                         
  -5   6  15          3.25          3.66         1.57 o                         
  -4   6  15         25.81         25.78         2.54 o                         
  -3   6  15          0.82          1.56         1.15 o                         
  -2   6  15        461.33        487.92         9.59 o                         
  -1   6  15          2.35          2.51         1.26 o                         
   0   6  15         29.74         25.64         1.98 o                         
   1   6  15         44.33         44.03         3.28 o                         
   2   6  15          3.41          2.63         2.46 o                         
   3   6  15         43.60         38.97         8.17 o                         
   4   6  15          6.46          5.25         2.30 o                         
   5   6  15          2.36          5.76         2.40 o                         
  -4   7  15          2.31          2.39         2.62 o                         
  -3   7  15          6.59         14.60         2.93 o                         
  -2   7  15         14.01         10.29         2.51 o                         
  -1   7  15         48.20         43.81         5.19 o                         
   0   7  15         39.33         45.21         2.70 o                         
   1   7  15         47.16         42.88         3.78 o                         
   2   7  15         19.53         18.02         2.75 o                         
   3   7  15         24.90         23.31         3.32 o                         
   4   7  15          1.83          7.67         2.74 o                         
  -3   8  15         27.74         28.56         4.42 o                         
  -2   8  15         43.57         47.30         3.85 o                         
  -1   8  15        139.91        127.18         9.00 o                         
   0   8  15          3.65          5.94         2.90 o                         
   1   8  15        112.32        103.39         6.15 o                         
   2   8  15          6.16          7.26         2.20 o                         
   3   8  15          4.17          9.18         2.73 o                         
   0   9  15          2.61          0.73         2.23 o                         
  -6   0  16          0.93          2.48         1.81 o                         
  -4   0  16       1282.44       1322.05        93.60 o                         
  -2   0  16         82.29         85.55         3.97 o                         
   0   0  16       2740.21       3056.74        31.78 o                         
   2   0  16         21.92         10.17         1.16 o                         
   4   0  16        383.04        397.19         8.29 o                         
   6   0  16          1.40          1.48         1.32 o                         
  -6   1  16         15.54         19.15         2.03 o                         
  -5   1  16        149.36        128.01         6.05 o                         
  -4   1  16        146.11        158.06         6.74 o                         
  -3   1  16        504.21        538.16         7.63 o                         
  -2   1  16        160.27        146.06         3.93 o                         
  -1   1  16        163.81        168.91         5.19 o                         
   0   1  16         18.72         17.98         1.07 o                         
   1   1  16        141.39        158.03         5.92 o                         
   2   1  16         88.41        100.28         2.28 o                         
   3   1  16        139.85        126.10         2.95 o                         
   4   1  16        411.53        413.37         9.58 o                         
   5   1  16         10.08          8.86         1.26 o                         
   6   1  16          0.75          0.84         0.90 o                         
  -6   2  16          6.07          7.35         1.47 o                         
  -5   2  16        191.74        172.84         5.85 o                         
  -4   2  16         68.23         62.36         3.28 o                         
  -3   2  16        147.18        154.61         4.24 o                         
  -2   2  16         31.98         23.18         1.20 o                         
  -1   2  16          0.42          0.84         0.49 o                         
   0   2  16         11.35         13.06         1.13 o                         
   1   2  16          0.79          0.91         0.29 o                         
   2   2  16        128.22        122.87         4.69 o                         
   3   2  16          2.30          0.99         0.58 o                         
   4   2  16         37.57         30.69         1.84 o                         
   5   2  16         60.34         51.31         2.41 o                         
   6   2  16          1.30          1.33         1.00 o                         
  -6   3  16         78.53         79.36         5.10 o                         
  -5   3  16          8.32          8.21         1.45 o                         
  -4   3  16         37.26         37.99         3.45 o                         
  -3   3  16        249.62        257.36         6.81 o                         
  -2   3  16         47.47         42.03         2.01 o                         
  -1   3  16          7.85          4.49         0.60 o                         
   0   3  16        158.90        163.45         4.48 o                         
   1   3  16          0.85          1.39         0.52 o                         
   2   3  16         19.40         24.79         0.88 o                         
   3   3  16          3.79          2.74         0.68 o                         
   4   3  16         40.16         40.64         1.89 o                         
   5   3  16         39.58         46.12         2.26 o                         
   6   3  16          0.95          1.12         1.66 o                         
  -6   4  16          5.12          2.35         1.85 o                         
  -5   4  16         24.86         27.20         3.48 o                         
  -4   4  16         54.24         56.85         3.32 o                         
  -3   4  16        482.88        486.84         9.96 o                         
  -2   4  16        283.06        292.19         9.71 o                         
  -1   4  16         78.50         79.64         1.99 o                         
   0   4  16        614.29        684.69        11.79 o                         
   1   4  16         94.87         98.83         4.32 o                         
   2   4  16          8.82         11.78         1.79 o                         
   3   4  16        562.53        589.68         9.82 o                         
   4   4  16        108.73        106.91         4.68 o                         
   5   4  16          0.87          1.63         1.15 o                         
   6   4  16        114.64        111.72         6.20 o                         
  -5   5  16         22.68         24.36         2.65 o                         
  -4   5  16          2.20          2.88         1.15 o                         
  -3   5  16         72.15         72.59         3.17 o                         
  -2   5  16         20.84         21.31         2.00 o                         
  -1   5  16         78.68         84.37         2.63 o                         
   0   5  16          2.82          1.75         0.87 o                         
   1   5  16         36.41         31.18         2.20 o                         
   2   5  16         70.90         80.96         5.12 o                         
   3   5  16         15.24         13.66         1.83 o                         
   4   5  16          0.29          6.37         3.81 o                         
   5   5  16        223.58        237.03        10.84 o                         
  -5   6  16         38.77         37.63         3.40 o                         
  -4   6  16         40.44         39.60         3.12 o                         
  -3   6  16        152.16        160.85         7.44 o                         
  -2   6  16        264.42        270.17         8.32 o                         
  -1   6  16         41.07         40.15         2.53 o                         
   0   6  16         48.52         50.79         2.80 o                         
   1   6  16        102.93         93.98         4.55 o                         
   2   6  16         25.39         28.47         3.30 o                         
   3   6  16          0.01          2.81         3.21 o                         
   4   6  16          2.69          4.65         3.05 o                         
   5   6  16         91.56        106.26         8.66 o                         
  -4   7  16        154.76        154.44         7.99 o                         
  -3   7  16        285.99        279.87        22.34 o                         
  -2   7  16         76.11         79.56         4.82 o                         
  -1   7  16          6.68          3.89         1.26 o                         
   0   7  16         85.26         80.96         3.64 o                         
   1   7  16        195.96        190.32        11.29 o                         
   2   7  16         26.92         26.96         3.24 o                         
   3   7  16         14.63         10.04         2.56 o                         
   4   7  16         54.26         77.27         6.34 o                         
  -3   8  16         27.87         23.46         3.97 o                         
  -2   8  16        131.40        115.04        10.47 o                         
  -1   8  16          2.91          6.86         2.93 o                         
   0   8  16         52.20         44.64         5.87 o                         
   1   8  16         22.73         20.69         4.50 o                         
   2   8  16         29.43         25.56         3.52 o                         
  -5   0  17         34.46         32.87         3.36 o                         
  -3   0  17         23.65         18.05         2.19 o                         
  -1   0  17        130.58        138.23         4.87 o                         
   1   0  17         86.98         92.11         8.52 o                         
   3   0  17        182.57        162.80         6.16 o                         
   5   0  17        165.10        151.33         5.69 o                         
  -6   1  17          7.44          7.41         1.47 o                         
  -5   1  17         53.13         46.33         3.87 o                         
  -4   1  17          3.73          1.45         1.20 o                         
  -3   1  17       1058.40       1068.15        15.71 o                         
  -2   1  17         38.95         38.76         1.63 o                         
  -1   1  17          5.68          1.86         0.53 o                         
   0   1  17        301.05        292.97         5.69 o                         
   1   1  17         90.91        102.12         3.18 o                         
   2   1  17        142.31        144.50         4.78 o                         
   3   1  17        195.73        167.48         5.65 o                         
   4   1  17        279.78        271.71         7.44 o                         
   5   1  17        148.41        141.82         3.90 o                         
   6   1  17          0.04          0.44         1.00 o                         
  -6   2  17          5.26          6.24         1.44 o                         
  -5   2  17         13.60         11.39         1.56 o                         
  -4   2  17         25.80         24.26         3.09 o                         
  -3   2  17       1387.37       1349.62        40.67 o                         
  -2   2  17          0.26         -0.03         0.52 o                         
  -1   2  17        398.47        398.63         3.92 o                         
   0   2  17        213.35        226.22         8.58 o                         
   1   2  17        405.54        398.25         9.34 o                         
   2   2  17         80.03         82.95         3.97 o                         
   3   2  17        207.53        190.25         4.66 o                         
   4   2  17          1.13          1.50         0.72 o                         
   5   2  17         48.39         50.87         2.40 o                         
   6   2  17         16.18         19.05         1.72 o                         
  -6   3  17         66.62         63.42         6.70 o                         
  -5   3  17          0.11          0.37         0.90 o                         
  -4   3  17          2.71          1.69         0.86 o                         
  -3   3  17        130.57        126.96         3.87 o                         
  -2   3  17          1.77          0.81         0.70 o                         
  -1   3  17         24.64         19.06         1.30 o                         
   0   3  17          0.04          0.05         0.22 o                         
   1   3  17        155.12        151.75         3.71 o                         
   2   3  17         42.60         52.05         2.04 o                         
   3   3  17        138.47        144.26         3.76 o                         
   4   3  17        354.70        350.03         6.69 o                         
   5   3  17          0.10          3.37         1.08 o                         
   6   3  17         29.10         33.19         3.31 o                         
  -6   4  17          1.53          1.98         1.79 o                         
  -5   4  17          3.78          5.14         1.53 o                         
  -4   4  17          5.80          3.32         1.27 o                         
  -3   4  17         22.52         28.84         1.98 o                         
  -2   4  17         34.32         35.48         1.97 o                         
  -1   4  17         59.53         59.78         1.83 o                         
   0   4  17          6.80          6.37         1.10 o                         
   1   4  17         31.60         26.85         2.02 o                         
   2   4  17         39.88         29.47         2.66 o                         
   3   4  17         29.11         27.40         1.89 o                         
   4   4  17         76.51         67.46         2.88 o                         
   5   4  17          5.92          9.79         1.99 o                         
  -5   5  17         19.64         17.92         3.50 o                         
  -4   5  17          4.74          4.93         1.39 o                         
  -3   5  17        154.27        155.55         4.71 o                         
  -2   5  17        383.05        415.31         6.50 o                         
  -1   5  17        129.12        131.27         7.43 o                         
   0   5  17         25.20         23.04         1.96 o                         
   1   5  17        131.74        123.46         4.36 o                         
   2   5  17        215.01        196.53        11.18 o                         
   3   5  17         34.77         29.62         2.36 o                         
   4   5  17        108.38        100.80        12.21 o                         
   5   5  17          3.87          3.26         1.71 o                         
  -4   6  17         56.67         59.84         5.08 o                         
  -3   6  17        120.79        117.70         9.60 o                         
  -2   6  17          7.42          6.84         1.67 o                         
  -1   6  17        160.25        169.49         6.02 o                         
   0   6  17        112.08        114.63         4.44 o                         
   1   6  17         82.26         80.76         4.95 o                         
   2   6  17         37.14         36.41         3.63 o                         
   3   6  17        186.08        161.24        25.36 o                         
   4   6  17         34.16         41.03         4.73 o                         
  -4   7  17         29.26         24.10         4.43 o                         
  -3   7  17         18.45         20.23         3.17 o                         
  -2   7  17        114.90        118.68         6.02 o                         
  -1   7  17        251.01        245.64         8.11 o                         
   0   7  17         11.20         12.92         1.65 o                         
   1   7  17          1.29          1.95         2.11 o                         
   2   7  17          2.45          0.88         1.37 o                         
   3   7  17          3.32          4.59         2.14 o                         
   4   7  17         92.34        121.00        10.49 o                         
  -2   8  17         93.49         92.05         5.51 o                         
  -1   8  17          6.63          7.67         3.00 o                         
   0   8  17         95.12        100.50         8.69 o                         
   1   8  17         18.36         19.68         3.15 o                         
   2   8  17          0.59          0.90         1.78 o                         
  -6   0  18          0.42          1.46         1.90 o                         
  -4   0  18        210.14        179.49        17.09 o                         
  -2   0  18          4.74          4.80         1.45 o                         
   0   0  18          7.39         10.05         1.43 o                         
   2   0  18        341.87        345.40         6.48 o                         
   4   0  18        686.67        696.47        13.31 o                         
   6   0  18          5.45          3.77         1.43 o                         
  -6   1  18          2.72          1.63         1.17 o                         
  -5   1  18          3.79          1.73         1.03 o                         
  -4   1  18        122.14        112.26         5.44 o                         
  -3   1  18        264.12        254.99         9.15 o                         
  -2   1  18         72.24         73.24         3.09 o                         
  -1   1  18          0.11          0.51         0.84 o                         
   0   1  18         14.68         14.46         1.25 o                         
   1   1  18        259.37        262.87         6.96 o                         
   2   1  18          1.90          0.96         0.55 o                         
   3   1  18        105.06        107.07         4.45 o                         
   4   1  18        205.06        201.86         4.27 o                         
   5   1  18         61.19         57.91         2.58 o                         
   6   1  18         57.77         60.62         2.88 o                         
  -6   2  18          0.90          1.35         1.18 o                         
  -5   2  18         91.91         82.62         3.71 o                         
  -4   2  18          5.44          6.54         1.19 o                         
  -3   2  18        181.79        179.31         5.43 o                         
  -2   2  18         51.33         48.40         1.78 o                         
  -1   2  18         54.54         49.93         2.26 o                         
   0   2  18        181.01        160.22         3.28 o                         
   1   2  18         76.01         75.86         2.12 o                         
   2   2  18        182.84        166.80         5.44 o                         
   3   2  18        147.96        139.87         3.83 o                         
   4   2  18         33.13         30.08         1.70 o                         
   5   2  18          9.23          9.52         1.25 o                         
   6   2  18        175.24        173.95         4.78 o                         
  -6   3  18          9.69          6.76         2.57 o                         
  -5   3  18          0.01         -0.62         0.90 o                         
  -4   3  18        169.14        157.37         6.01 o                         
  -3   3  18        385.77        362.85         7.33 o                         
  -2   3  18        383.96        369.84         8.25 o                         
  -1   3  18        172.69        153.81         5.26 o                         
   0   3  18         21.53         21.10         1.61 o                         
   1   3  18        208.48        202.88         7.67 o                         
   2   3  18        349.95        311.59        12.84 o                         
   3   3  18        140.65        136.47         4.16 o                         
   4   3  18          0.45          1.45         0.75 o                         
   5   3  18          3.43          3.17         1.60 o                         
   6   3  18          6.72          3.65         2.09 o                         
  -5   4  18          0.66          1.71         1.32 o                         
  -4   4  18        143.84        145.63         5.68 o                         
  -3   4  18       1203.96       1282.24        20.50 o                         
  -2   4  18        244.30        258.58         5.63 o                         
  -1   4  18        461.76        452.69        14.17 o                         
   0   4  18         23.03         22.79         1.97 o                         
   1   4  18        410.24        419.95        14.70 o                         
   2   4  18         59.70         57.83         4.99 o                         
   3   4  18         98.63         88.13         3.28 o                         
   4   4  18          0.46          0.91         0.87 o                         
   5   4  18        172.86        180.74         8.92 o                         
  -5   5  18         46.13         42.76         4.00 o                         
  -4   5  18         10.05          8.90         1.75 o                         
  -3   5  18         11.72          9.83         1.51 o                         
  -2   5  18        309.85        322.48        10.19 o                         
  -1   5  18        923.00        990.07        40.21 o                         
   0   5  18         21.70         18.23         1.78 o                         
   1   5  18        254.84        243.55         6.23 o                         
   2   5  18         45.54         36.51         3.28 o                         
   3   5  18         43.05         47.01         2.90 o                         
   4   5  18          0.23          1.33         2.44 o                         
   5   5  18         76.83         75.02         7.29 o                         
  -4   6  18         91.96        100.91        10.48 o                         
  -3   6  18        137.74        144.52        15.04 o                         
  -2   6  18         27.26         25.63         2.30 o                         
  -1   6  18          1.59          1.44         1.87 o                         
   0   6  18        143.26        140.00         4.80 o                         
   1   6  18         45.00         39.84         2.68 o                         
   2   6  18        114.04        105.46        13.15 o                         
   3   6  18          1.51          3.13         1.80 o                         
   4   6  18         26.95         21.03         3.42 o                         
  -3   7  18         40.65         39.67         4.06 o                         
  -2   7  18          9.54          9.39         2.19 o                         
  -1   7  18        129.68        116.81         5.76 o                         
   0   7  18          0.39          0.13         0.88 o                         
   1   7  18         32.08         26.06         3.16 o                         
   2   7  18         20.91         18.43         5.80 o                         
   3   7  18         19.84         14.30         2.74 o                         
  -2   8  18         88.33         80.24         5.16 o                         
  -1   8  18         22.96         25.59         4.24 o                         
   0   8  18          5.52          4.43         2.82 o                         
   1   8  18          6.14          8.30         2.35 o                         
   2   8  18          3.49          3.61         1.98 o                         
  -5   0  19         83.06         70.02        15.35 o                         
  -3   0  19         65.74         83.15         5.93 o                         
  -1   0  19          1.76          2.49         1.14 o                         
   1   0  19        130.70        131.02         6.44 o                         
   3   0  19          0.00          0.99         0.82 o                         
   5   0  19        372.10        347.56         8.96 o                         
  -6   1  19         40.12         41.51         3.18 o                         
  -5   1  19          2.27          2.82         1.00 o                         
  -4   1  19        233.45        225.61         8.92 o                         
  -3   1  19         63.65         55.96         2.64 o                         
  -2   1  19         17.13         18.92         1.32 o                         
  -1   1  19        279.85        247.50         7.82 o                         
   0   1  19        122.26        108.12         3.83 o                         
   1   1  19         28.23         28.60         1.46 o                         
   2   1  19         11.75          8.55         0.89 o                         
   3   1  19         51.30         49.29         1.96 o                         
   4   1  19         62.30         60.44         2.39 o                         
   5   1  19         60.32         57.98         2.87 o                         
   6   1  19          6.49          6.37         1.24 o                         
  -6   2  19         30.08         33.80         4.02 o                         
  -5   2  19          0.35         -0.34         1.08 o                         
  -4   2  19          3.20          1.84         1.00 o                         
  -3   2  19        215.53        208.70         6.06 o                         
  -2   2  19         26.46         28.45         1.40 o                         
  -1   2  19        137.63        131.69         6.35 o                         
   0   2  19        231.86        233.32         4.43 o                         
   1   2  19        123.21        130.14         2.62 o                         
   2   2  19         53.42         53.86         2.39 o                         
   3   2  19          3.22          5.14         0.85 o                         
   4   2  19        315.28        307.97         6.12 o                         
   5   2  19         17.93         17.95         1.56 o                         
   6   2  19          1.90          1.30         1.03 o                         
  -6   3  19          5.99          6.15         1.96 o                         
  -5   3  19         30.60         33.61         3.29 o                         
  -4   3  19         18.70         16.32         1.68 o                         
  -3   3  19         56.87         52.17         3.30 o                         
  -2   3  19        862.59        932.16        13.01 o                         
  -1   3  19        595.82        544.70         8.21 o                         
   0   3  19        121.53        117.01         3.11 o                         
   1   3  19        104.34        113.70         4.82 o                         
   2   3  19        125.35        104.35         1.94 o                         
   3   3  19          1.18          3.09         0.70 o                         
   4   3  19          9.64          7.51         1.15 o                         
   5   3  19        214.61        240.62         6.40 o                         
   6   3  19         83.81         97.20         4.81 o                         
  -5   4  19        196.20        194.16        16.87 o                         
  -4   4  19          0.03         -1.00         1.00 o                         
  -3   4  19        294.38        289.69         8.44 o                         
  -2   4  19         55.78         52.31         2.74 o                         
  -1   4  19        340.04        344.31         9.83 o                         
   0   4  19          2.43          2.34         0.86 o                         
   1   4  19        257.39        237.76         7.28 o                         
   2   4  19        109.61         96.13         4.17 o                         
   3   4  19         16.38         14.12         1.46 o                         
   4   4  19         12.75         11.45         1.36 o                         
   5   4  19          6.45          5.46         1.87 o                         
  -5   5  19         12.49         15.44         2.76 o                         
  -4   5  19        158.47        147.87         5.77 o                         
  -3   5  19         25.60         30.19         2.03 o                         
  -2   5  19         38.02         34.33         4.27 o                         
  -1   5  19        295.17        317.22         7.52 o                         
   0   5  19         44.19         41.05         2.65 o                         
   1   5  19         38.22         32.90         2.46 o                         
   2   5  19         24.50         20.34         2.04 o                         
   3   5  19        145.29        146.74         8.38 o                         
   4   5  19          0.22         -0.09         2.00 o                         
   5   5  19          1.52          2.56         2.55 o                         
  -4   6  19        269.61        259.34        16.37 o                         
  -3   6  19         63.37         62.35        10.98 o                         
  -2   6  19        736.87        800.28        14.17 o                         
  -1   6  19         28.53         30.34         2.39 o                         
   0   6  19         16.30         15.82         1.84 o                         
   1   6  19         18.26         19.48         3.64 o                         
   2   6  19         73.60         75.53         5.37 o                         
   3   6  19          6.75         11.84         2.89 o                         
   4   6  19         66.67         65.57         5.62 o                         
  -3   7  19        109.54        110.17         6.78 o                         
  -2   7  19          0.08         -1.37         1.37 o                         
  -1   7  19        280.37        287.17         9.20 o                         
   0   7  19          1.85          1.07         1.27 o                         
   1   7  19        143.45        134.60         6.83 o                         
   2   7  19          7.62          7.33         2.15 o                         
   3   7  19         69.67         62.79         9.49 o                         
  -2   8  19          4.60          1.25         1.49 o                         
  -1   8  19          4.61          4.03         2.50 o                         
   0   8  19         69.83         75.62         7.78 o                         
   1   8  19          2.84          1.97         2.13 o                         
   2   8  19          6.17          6.20         4.19 o                         
  -6   0  20         18.22         20.44         6.15 o                         
  -4   0  20          0.46          0.00         1.21 o                         
  -2   0  20        539.68        489.20        34.29 o                         
   0   0  20       1277.44       1427.02        25.93 o                         
   2   0  20         33.28         34.40         4.86 o                         
   4   0  20        121.67        117.80         4.74 o                         
   6   0  20         19.84         23.39         2.76 o                         
  -6   1  20          2.25          1.38         1.27 o                         
  -5   1  20         11.16          9.81         1.51 o                         
  -4   1  20        105.42         89.22         4.08 o                         
  -3   1  20         24.58         22.32         1.76 o                         
  -2   1  20        301.93        300.72        13.86 o                         
  -1   1  20         32.84         31.23         1.85 o                         
   0   1  20         58.71         55.82         3.80 o                         
   1   1  20         49.58         44.41         2.49 o                         
   2   1  20          6.20          6.06         0.84 o                         
   3   1  20          2.13          0.27         0.60 o                         
   4   1  20        245.34        249.09         8.25 o                         
   5   1  20          7.95          5.68         1.08 o                         
   6   1  20          0.45          1.02         1.00 o                         
  -6   2  20         24.25         28.63         3.86 o                         
  -5   2  20         16.45         15.51         1.79 o                         
  -4   2  20          0.11         -0.02         0.84 o                         
  -3   2  20          0.40         -0.92         0.92 o                         
  -2   2  20         48.27         46.63         1.93 o                         
  -1   2  20        667.57        639.40        14.67 o                         
   0   2  20         34.34         28.62         1.37 o                         
   1   2  20        122.32        126.32         4.01 o                         
   2   2  20          8.77          9.65         0.81 o                         
   3   2  20        271.35        243.89         5.65 o                         
   4   2  20          1.77          3.83         0.81 o                         
   5   2  20        190.05        182.30         4.58 o                         
   6   2  20          4.50          3.69         1.21 o                         
  -6   3  20        105.67        101.57         8.57 o                         
  -5   3  20          0.25         -0.21         0.91 o                         
  -4   3  20         80.09         67.42         3.89 o                         
  -3   3  20          9.27          6.56         1.11 o                         
  -2   3  20       1024.29       1082.04        14.48 o                         
  -1   3  20         95.76         95.49         3.77 o                         
   0   3  20        695.44        719.68        12.17 o                         
   1   3  20         22.04         24.84         1.52 o                         
   2   3  20         83.36         81.58         5.12 o                         
   3   3  20          0.52          0.81         0.55 o                         
   4   3  20        139.88        131.22         4.11 o                         
   5   3  20         73.51         73.59         3.41 o                         
  -5   4  20          3.75          3.86         1.58 o                         
  -4   4  20        132.26        125.87         4.54 o                         
  -3   4  20         63.59         63.82         3.23 o                         
  -2   4  20        435.64        424.62        20.86 o                         
  -1   4  20          0.44         -0.80         0.80 o                         
   0   4  20        580.42        611.41         9.93 o                         
   1   4  20         20.98         20.80         1.98 o                         
   2   4  20        211.70        203.56         5.91 o                         
   3   4  20         10.13         17.16         1.88 o                         
   4   4  20         17.64         13.32         1.47 o                         
   5   4  20         38.60         47.97         3.31 o                         
  -5   5  20          5.47          4.89         1.73 o                         
  -4   5  20         14.54          6.58         1.88 o                         
  -3   5  20        344.00        326.14         9.75 o                         
  -2   5  20         66.90         69.67         3.75 o                         
  -1   5  20         70.66         72.86         4.95 o                         
   0   5  20        140.63        134.64         4.95 o                         
   1   5  20         65.51         61.72         3.35 o                         
   2   5  20         31.29         36.77         2.69 o                         
   3   5  20        172.90        161.34        15.81 o                         
   4   5  20         51.40         60.48         5.21 o                         
   5   5  20         65.34         77.31         7.07 o                         
  -4   6  20         37.49         44.18         4.67 o                         
  -3   6  20         24.30         20.86         3.11 o                         
  -2   6  20          1.40         -0.25         1.47 o                         
  -1   6  20        163.46        160.67         5.41 o                         
   0   6  20         42.64         38.71         2.71 o                         
   1   6  20         91.80         78.22         3.80 o                         
   2   6  20          1.13          0.17         1.77 o                         
   3   6  20          6.99          3.56         1.89 o                         
   4   6  20          0.75          0.14         1.94 o                         
  -3   7  20         13.59         12.60         2.89 o                         
  -2   7  20        159.20        159.44         7.25 o                         
  -1   7  20        171.67        178.80         7.37 o                         
   0   7  20          1.43          0.91         1.40 o                         
   1   7  20          0.41         -0.34         1.56 o                         
   2   7  20         20.47         23.45         3.30 o                         
   3   7  20        105.77        101.40         6.86 o                         
  -1   8  20         32.09         24.04         4.27 o                         
   0   8  20         40.00         44.36         6.14 o                         
   1   8  20          5.62          2.47         3.93 o                         
  -5   0  21          4.41          1.97         3.54 o                         
  -3   0  21        247.12        242.61        21.46 o                         
  -1   0  21       1199.44       1237.66        37.07 o                         
   1   0  21         46.52         39.48         3.53 o                         
   3   0  21        480.75        501.88        13.18 o                         
   5   0  21         26.30         25.27         2.74 o                         
  -6   1  21         10.31         11.79         1.82 o                         
  -5   1  21          9.36          3.62         1.66 o                         
  -4   1  21         72.18         61.23         5.34 o                         
  -3   1  21         35.35         30.58         2.11 o                         
  -2   1  21        421.22        413.22        16.33 o                         
  -1   1  21          1.31          1.01         0.77 o                         
   0   1  21        115.37        121.37         5.88 o                         
   1   1  21         13.10         12.85         1.07 o                         
   2   1  21         91.80         84.90         2.60 o                         
   3   1  21          9.52          9.21         0.94 o                         
   4   1  21        175.41        170.05         4.06 o                         
   5   1  21         26.26         23.17         2.02 o                         
   6   1  21         13.25         14.63         1.62 o                         
  -6   2  21          0.16          0.52         1.25 o                         
  -5   2  21          2.41          2.27         1.14 o                         
  -4   2  21         14.60         11.58         1.52 o                         
  -3   2  21        430.18        371.90        10.43 o                         
  -2   2  21        141.19        135.84         4.50 o                         
  -1   2  21         18.28         14.20         1.35 o                         
   0   2  21        883.46        905.54        21.72 o                         
   1   2  21          4.50          5.52         0.60 o                         
   2   2  21          1.43          1.89         0.66 o                         
   3   2  21          7.02          6.86         0.98 o                         
   4   2  21         15.20         11.23         1.23 o                         
   5   2  21        154.47        153.82         5.10 o                         
   6   2  21          2.88          2.65         1.16 o                         
  -5   3  21         17.37         16.66         2.13 o                         
  -4   3  21        157.95        127.31         5.57 o                         
  -3   3  21        192.50        182.28         6.46 o                         
  -2   3  21          2.94          3.10         0.98 o                         
  -1   3  21         43.27         40.04         2.20 o                         
   0   3  21       1086.20       1060.86        52.87 o                         
   1   3  21         20.81         20.39         1.43 o                         
   2   3  21         37.16         29.36         1.90 o                         
   3   3  21        101.22         91.17         3.53 o                         
   4   3  21         54.15         50.01         2.90 o                         
   5   3  21         33.12         30.70         2.33 o                         
  -5   4  21          5.32          6.06         2.30 o                         
  -4   4  21          3.67          3.82         1.20 o                         
  -3   4  21         22.39         23.24         1.90 o                         
  -2   4  21         12.98         11.21         1.57 o                         
  -1   4  21        259.23        246.28         8.38 o                         
   0   4  21        182.10        184.41         5.54 o                         
   1   4  21        127.16        119.83         6.32 o                         
   2   4  21          3.29          1.60         0.73 o                         
   3   4  21         88.46         78.78         3.26 o                         
   4   4  21          1.10          1.04         0.93 o                         
   5   4  21          0.38          1.08         1.39 o                         
  -4   5  21         12.23         11.61         2.51 o                         
  -3   5  21          6.49          8.34         1.52 o                         
  -2   5  21        760.32        862.29        15.41 o                         
  -1   5  21         36.28         40.44         2.79 o                         
   0   5  21        180.49        178.39         6.98 o                         
   1   5  21          3.30          2.16         1.08 o                         
   2   5  21         85.94         79.60         4.64 o                         
   3   5  21          1.03          3.74         1.77 o                         
   4   5  21         42.23         43.93         4.58 o                         
  -4   6  21         26.91         24.36         3.39 o                         
  -3   6  21         45.04         46.03         6.52 o                         
  -2   6  21        294.05        289.78         8.13 o                         
  -1   6  21          5.85          6.50         1.71 o                         
   0   6  21        413.77        409.17         8.77 o                         
   1   6  21         14.99         16.46         1.96 o                         
   2   6  21        209.53        189.59        20.35 o                         
   3   6  21         15.40         19.65         3.47 o                         
   4   6  21         25.99         23.31         3.66 o                         
  -3   7  21         64.24         67.68         5.60 o                         
  -2   7  21          1.65          2.57         1.58 o                         
  -1   7  21        178.36        180.55         9.39 o                         
   0   7  21          2.73          2.78         1.26 o                         
   1   7  21          2.29          2.63         1.73 o                         
   2   7  21         20.81         28.63         3.67 o                         
   3   7  21          0.02          3.19         2.29 o                         
  -1   8  21         18.24         18.24         4.09 o                         
   0   8  21          0.20         -3.44         3.44 o                         
   1   8  21         13.66         17.70         4.41 o                         
  -6   0  22         23.01         21.51         3.44 o                         
  -4   0  22          1.78         -0.38         1.96 o                         
  -2   0  22         31.76         30.89         3.90 o                         
   0   0  22        150.36        164.99         6.91 o                         
   2   0  22        193.70        193.39         6.35 o                         
   4   0  22          4.42          4.50         1.26 o                         
   6   0  22          3.95          4.79         1.70 o                         
  -6   1  22          2.77          2.68         1.38 o                         
  -5   1  22          2.34          1.58         1.11 o                         
  -4   1  22         47.89         45.45         2.69 o                         
  -3   1  22        227.16        197.63         6.06 o                         
  -2   1  22        259.74        245.11         9.14 o                         
  -1   1  22        352.59        313.44         9.40 o                         
   0   1  22       1105.08       1181.09        11.17 o                         
   1   1  22        786.88        829.07        11.19 o                         
   2   1  22        148.32        149.57         3.51 o                         
   3   1  22         56.44         60.73         2.60 o                         
   4   1  22        163.14        145.74         3.79 o                         
   5   1  22         89.31         84.26         3.38 o                         
   6   1  22          5.97          6.67         1.47 o                         
  -5   2  22          0.20         -1.08         1.08 o                         
  -4   2  22         12.64          9.84         1.42 o                         
  -3   2  22         46.90         49.09         3.60 o                         
  -2   2  22         79.19         64.27         5.04 o                         
  -1   2  22        126.47        118.37         4.75 o                         
   0   2  22        160.45        168.32         4.93 o                         
   1   2  22          1.55          2.89         0.61 o                         
   2   2  22          5.67          4.30         0.75 o                         
   3   2  22         53.54         46.55         2.09 o                         
   4   2  22          0.05          1.62         0.93 o                         
   5   2  22         31.73         29.71         2.26 o                         
  -5   3  22         10.34         10.44         1.63 o                         
  -4   3  22         54.24         43.26         3.09 o                         
  -3   3  22        181.06        165.71         5.20 o                         
  -2   3  22        151.28        156.89         5.47 o                         
  -1   3  22         16.26         15.84         1.80 o                         
   0   3  22        120.42        116.75         3.78 o                         
   1   3  22        144.77        145.49         7.00 o                         
   2   3  22         20.55         18.45         1.61 o                         
   3   3  22          6.97          6.91         1.35 o                         
   4   3  22         47.43         48.01         2.59 o                         
   5   3  22         10.16         10.71         1.55 o                         
  -5   4  22         28.01         30.24         3.12 o                         
  -4   4  22          0.20          0.90         1.07 o                         
  -3   4  22        331.85        276.24         7.08 o                         
  -2   4  22         52.76         53.04         2.96 o                         
  -1   4  22         14.18         12.62         2.72 o                         
   0   4  22        154.91        143.68         5.13 o                         
   1   4  22          7.09          2.73         1.27 o                         
   2   4  22         32.04         28.07         1.87 o                         
   3   4  22         21.78         22.91         1.90 o                         
   4   4  22         58.84         49.81         2.63 o                         
   5   4  22         49.26         52.93         3.54 o                         
  -4   5  22          4.05          4.26         3.66 o                         
  -3   5  22          0.01         -0.52         1.43 o                         
  -2   5  22         10.62         10.60         2.62 o                         
  -1   5  22        537.86        548.19        10.16 o                         
   0   5  22        226.81        209.95         6.27 o                         
   1   5  22         49.57         43.06         3.08 o                         
   2   5  22         18.68         13.43         1.82 o                         
   3   5  22         34.03         34.90         3.85 o                         
   4   5  22         41.92         38.06         4.40 o                         
  -4   6  22         10.37          9.68         6.20 o                         
  -3   6  22         25.10         26.02         3.43 o                         
  -2   6  22         19.54         17.31         2.17 o                         
  -1   6  22         45.03         46.30         3.10 o                         
   0   6  22         42.60         34.14         2.73 o                         
   1   6  22          3.93          2.99         1.31 o                         
   2   6  22         37.87         50.62         4.63 o                         
   3   6  22          0.94          1.94         1.93 o                         
  -2   7  22          8.90          7.32         1.92 o                         
  -1   7  22        155.33        141.70         6.78 o                         
   0   7  22          2.95          3.98         1.77 o                         
   1   7  22         10.96          8.83         2.43 o                         
   2   7  22         42.99         38.59         4.32 o                         
  -5   0  23         22.34         15.31         2.79 o                         
  -3   0  23         76.18         57.09         6.42 o                         
  -1   0  23        114.10         95.83        13.89 o                         
   1   0  23        116.95        107.48         7.38 o                         
   3   0  23         20.37         17.40         2.45 o                         
   5   0  23         35.90         29.62         2.82 o                         
  -5   1  23          1.25          1.07         1.13 o                         
  -4   1  23          0.23          0.44         0.86 o                         
  -3   1  23        311.40        260.23        16.31 o                         
  -2   1  23          3.40          1.49         0.90 o                         
  -1   1  23        913.30        883.66        55.16 o                         
   0   1  23        322.55        351.78        10.19 o                         
   1   1  23       1935.99       1989.71       102.79 o                         
   2   1  23          0.14          0.92         0.69 o                         
   3   1  23          3.01          1.05         1.00 o                         
   4   1  23        107.03        107.63         3.32 o                         
   5   1  23         47.01         44.77         2.42 o                         
  -5   2  23          2.49          3.76         1.88 o                         
  -4   2  23          1.31          2.33         1.00 o                         
  -3   2  23         73.76         58.44         3.83 o                         
  -2   2  23        346.03        310.07         7.32 o                         
  -1   2  23        133.50        119.62         5.95 o                         
   0   2  23          3.47          5.65         0.65 o                         
   1   2  23        211.28        202.05         5.07 o                         
   2   2  23         70.71         73.32         2.45 o                         
   3   2  23         80.39         77.01         2.70 o                         
   4   2  23         39.33         34.52         2.32 o                         
   5   2  23         20.29         15.66         1.80 o                         
  -5   3  23          7.40          9.87         1.67 o                         
  -4   3  23          8.76          4.64         1.91 o                         
  -3   3  23          2.04          1.02         0.92 o                         
  -2   3  23         97.51         81.00         4.33 o                         
  -1   3  23          4.69          4.29         1.22 o                         
   0   3  23        329.78        351.63         6.15 o                         
   1   3  23        596.99        585.40        10.77 o                         
   2   3  23         60.17         56.13         2.65 o                         
   3   3  23          2.20          2.61         0.98 o                         
   4   3  23        102.10         85.59         3.47 o                         
   5   3  23        100.70         96.49         4.05 o                         
  -5   4  23          0.89          1.65         1.58 o                         
  -4   4  23          0.04          0.96         1.60 o                         
  -3   4  23          0.74         -0.17         0.99 o                         
  -2   4  23         69.42         60.83         4.16 o                         
  -1   4  23        175.47        180.37         7.07 o                         
   0   4  23        108.04         99.13         5.76 o                         
   1   4  23          1.43          0.17         1.00 o                         
   2   4  23          0.01          0.82         1.05 o                         
   3   4  23          4.21          2.72         0.95 o                         
   4   4  23         16.46         16.92         1.76 o                         
   5   4  23         30.02         30.84         2.82 o                         
  -4   5  23         17.35         14.34         3.85 o                         
  -3   5  23         35.33         30.73         2.70 o                         
  -2   5  23         11.77         13.30         3.30 o                         
  -1   5  23        145.01        139.45         5.20 o                         
   0   5  23          2.43          1.68         1.05 o                         
   1   5  23          9.42         11.00         1.75 o                         
   2   5  23         61.37         57.10         3.52 o                         
   3   5  23         44.65         45.36         4.40 o                         
   4   5  23         10.42         12.99         2.81 o                         
  -3   6  23          1.36          3.88         2.35 o                         
  -2   6  23          0.00          0.48         1.28 o                         
  -1   6  23        121.24        131.25         6.07 o                         
   0   6  23         18.30         11.54         1.95 o                         
   1   6  23          5.81          4.50         1.20 o                         
   2   6  23          1.83         -1.91         1.91 o                         
   3   6  23         43.50         56.08         5.26 o                         
  -2   7  23         41.78         41.15         4.00 o                         
  -1   7  23         61.76         47.21         4.12 o                         
   0   7  23         26.92         28.83         5.57 o                         
   1   7  23         48.41         47.43         4.53 o                         
   2   7  23         42.87         46.38         4.75 o                         
  -4   0  24          0.53          1.76         1.41 o                         
  -2   0  24       1588.87       1508.89        94.91 o                         
   0   0  24          9.00          7.21         1.51 o                         
   2   0  24         98.90        103.36         4.86 o                         
   4   0  24         17.42         15.51         2.07 o                         
  -5   1  24         42.48         46.58         6.24 o                         
  -4   1  24         23.88         15.56         1.80 o                         
  -3   1  24         17.46         11.26         1.47 o                         
  -2   1  24         44.66         44.29         3.45 o                         
  -1   1  24        204.54        191.50         8.00 o                         
   0   1  24          1.97          3.50         1.19 o                         
   1   1  24       1647.28       1747.86        32.75 o                         
   2   1  24          9.56         13.34         1.20 o                         
   3   1  24          5.70          6.52         0.94 o                         
   4   1  24         24.35         22.31         1.63 o                         
   5   1  24        169.11        169.18         5.20 o                         
  -5   2  24          1.17         -0.30         1.22 o                         
  -4   2  24         12.97         16.20         2.65 o                         
  -3   2  24        132.30        115.97         4.88 o                         
  -2   2  24          0.38         -0.53         0.93 o                         
  -1   2  24        519.97        526.86        12.10 o                         
   0   2  24        124.49        126.61         5.71 o                         
   1   2  24        328.73        330.99         5.59 o                         
   2   2  24         30.84         31.42         2.28 o                         
   3   2  24         49.10         42.88         2.94 o                         
   4   2  24          3.69          5.77         1.19 o                         
   5   2  24          0.45          1.38         1.07 o                         
  -5   3  24          4.15          2.80         1.44 o                         
  -4   3  24          0.19          0.46         0.99 o                         
  -3   3  24          2.13          1.16         1.27 o                         
  -2   3  24         66.87         65.82         3.50 o                         
  -1   3  24          6.23          5.03         1.00 o                         
   0   3  24        449.79        480.11         9.40 o                         
   1   3  24        251.01        254.96         7.06 o                         
   2   3  24         59.38         61.59         2.81 o                         
   3   3  24          2.41          2.32         1.02 o                         
   4   3  24        104.56        104.75         3.89 o                         
   5   3  24         13.74         10.22         1.58 o                         
  -4   4  24          6.01          2.52         1.46 o                         
  -3   4  24          0.62          0.96         1.09 o                         
  -2   4  24         33.92         35.59         3.12 o                         
  -1   4  24         28.95         28.71         3.03 o                         
   0   4  24          2.73          1.91         1.12 o                         
   1   4  24        325.93        323.14         7.94 o                         
   2   4  24          2.27          2.52         1.14 o                         
   3   4  24         37.78         27.95         3.54 o                         
   4   4  24          0.01          1.24         1.17 o                         
  -4   5  24          0.70          2.90         1.94 o                         
  -3   5  24         11.41          9.54         2.69 o                         
  -2   5  24          0.83          0.19         2.57 o                         
  -1   5  24         10.75         13.42         2.12 o                         
   0   5  24          0.07          1.88         1.13 o                         
   1   5  24          0.17          0.64         1.15 o                         
   2   5  24          3.93          4.44         1.35 o                         
   3   5  24         68.68         85.46         6.88 o                         
   4   5  24          0.33         -0.15         1.75 o                         
  -3   6  24          7.22          7.21         4.02 o                         
  -2   6  24          3.00          3.22         2.32 o                         
  -1   6  24          4.51          2.01         1.18 o                         
   0   6  24        239.89        226.11         9.62 o                         
   1   6  24          5.21          5.78         1.50 o                         
   2   6  24          6.37         11.09         2.71 o                         
   3   6  24          2.89          4.77         2.29 o                         
  -2   7  24          8.73          8.56         2.20 o                         
  -1   7  24        111.03         95.09         5.72 o                         
   0   7  24          7.79          5.46         2.07 o                         
   1   7  24          0.06          0.40         1.82 o                         
   2   7  24          4.98          0.67         1.83 o                         
  -5   0  25         52.63         69.59        11.35 o                         
  -3   0  25         32.21         24.86         2.98 o                         
  -1   0  25        257.32        231.85        25.46 o                         
   1   0  25        611.19        686.56        33.84 o                         
   3   0  25         23.84         25.19         2.33 o                         
   5   0  25         37.43         33.52         3.05 o                         
  -5   1  25         16.61         14.46         1.96 o                         
  -4   1  25         16.24         18.88         1.98 o                         
  -3   1  25         21.83         21.52         2.02 o                         
  -2   1  25         22.52         22.11         1.89 o                         
  -1   1  25         92.16         89.45         4.59 o                         
   0   1  25         57.05         61.40         2.64 o                         
   1   1  25        403.71        420.94         8.34 o                         
   2   1  25         76.74         69.93         2.80 o                         
   3   1  25         19.18         20.28         1.43 o                         
   4   1  25         35.09         38.42         2.11 o                         
   5   1  25        137.22        118.27         4.42 o                         
  -5   2  25          1.06          2.15         1.26 o                         
  -4   2  25          0.92          1.54         1.06 o                         
  -3   2  25          4.35          1.54         0.93 o                         
  -2   2  25        486.75        367.15        12.31 o                         
  -1   2  25          7.97          7.91         1.22 o                         
   0   2  25         73.33         86.92         2.69 o                         
   1   2  25         69.13         62.20         3.41 o                         
   2   2  25        809.75        854.28        13.79 o                         
   3   2  25        110.41        107.60         4.02 o                         
   4   2  25          8.94          9.64         1.41 o                         
   5   2  25          1.67          1.53         1.43 o                         
  -5   3  25         34.70         33.08         4.28 o                         
  -4   3  25          0.01         -0.76         1.07 o                         
  -3   3  25         10.42          7.36         1.86 o                         
  -2   3  25         34.62         29.91         3.04 o                         
  -1   3  25          0.20         -0.84         1.01 o                         
   0   3  25        583.61        613.08        12.78 o                         
   1   3  25          6.11          6.94         1.47 o                         
   2   3  25         39.36         40.60         2.37 o                         
   3   3  25         93.42        115.37         4.19 o                         
   4   3  25         17.75         15.89         1.74 o                         
   5   3  25          1.01          1.17         1.03 o                         
  -4   4  25         19.10         19.55         2.57 o                         
  -3   4  25         11.86         11.17         1.86 o                         
  -2   4  25         31.54         26.89         2.68 o                         
  -1   4  25         26.92         30.20         2.60 o                         
   0   4  25         48.01         50.52         3.28 o                         
   1   4  25         27.89         30.74         2.75 o                         
   2   4  25          3.28          4.53         1.46 o                         
   3   4  25          0.36          0.60         1.25 o                         
   4   4  25          3.23          4.41         1.71 o                         
  -4   5  25         13.83         15.59         4.00 o                         
  -3   5  25          0.36          2.46         1.33 o                         
  -2   5  25          7.22          9.35         1.82 o                         
  -1   5  25         12.66         11.26         1.70 o                         
   0   5  25         46.60         40.39         2.97 o                         
   1   5  25         37.06         34.73         3.71 o                         
   2   5  25         72.68         76.92         4.23 o                         
   3   5  25          9.36         13.54         2.99 o                         
   4   5  25          0.35          1.38         2.33 o                         
  -3   6  25          0.51          0.91         1.74 o                         
  -2   6  25          6.46          4.57         1.38 o                         
  -1   6  25         16.48         16.23         2.21 o                         
   0   6  25         14.26         13.90         2.08 o                         
   1   6  25         62.39         66.27         3.96 o                         
   2   6  25         29.76         38.92         4.35 o                         
   3   6  25         46.03         58.18         5.34 o                         
  -1   7  25         19.63         15.00         2.71 o                         
   0   7  25         49.78         56.93         4.85 o                         
   1   7  25         38.56         39.90         4.50 o                         
  -4   0  26          2.14          0.56         1.38 o                         
  -2   0  26        162.17        102.62        10.92 o                         
   0   0  26         26.04         27.32         2.69 o                         
   2   0  26       3008.73       3322.09        43.00 o                         
   4   0  26         78.87         80.24         4.30 o                         
  -5   1  26         33.72         35.67         6.17 o                         
  -4   1  26         47.92         48.53         4.94 o                         
  -3   1  26          0.85          2.96         1.12 o                         
  -2   1  26          0.74         -0.52         1.08 o                         
  -1   1  26        375.89        329.43        23.97 o                         
   0   1  26        281.69        310.72        10.54 o                         
   1   1  26          8.28          9.77         1.30 o                         
   2   1  26          3.82          3.96         0.89 o                         
   3   1  26         11.87         11.73         1.18 o                         
   4   1  26          0.08          0.75         0.98 o                         
   5   1  26          3.01          2.55         1.25 o                         
  -5   2  26         19.58         17.92         3.50 o                         
  -4   2  26          2.12          4.68         1.23 o                         
  -3   2  26         19.36         14.38         1.88 o                         
  -2   2  26         23.43         18.21         2.04 o                         
  -1   2  26          7.89          6.13         1.31 o                         
   0   2  26         36.76         33.13         1.61 o                         
   1   2  26         20.65         24.45         1.70 o                         
   2   2  26         14.13         17.86         1.80 o                         
   3   2  26          0.43          0.54         0.99 o                         
   4   2  26         30.12         33.13         2.38 o                         
   5   2  26         45.61         49.41         3.07 o                         
  -4   3  26         16.57         16.06         2.32 o                         
  -3   3  26          1.39          1.36         1.21 o                         
  -2   3  26         58.85         51.35         4.21 o                         
  -1   3  26         31.71         25.29         2.79 o                         
   0   3  26         48.26         47.47         3.24 o                         
   1   3  26         83.58         76.39         4.02 o                         
   2   3  26        372.65        400.94         9.33 o                         
   3   3  26         67.18         81.01         5.71 o                         
   4   3  26          3.18          2.17         1.04 o                         
  -4   4  26          1.14          4.05         1.60 o                         
  -3   4  26          0.01          0.63         1.30 o                         
  -2   4  26          3.72          1.05         1.59 o                         
  -1   4  26         75.25         72.39         4.01 o                         
   0   4  26        243.84        271.06         7.48 o                         
   1   4  26          3.17          1.62         1.34 o                         
   2   4  26        181.13        188.04         8.99 o                         
   3   4  26          1.52          3.86         1.39 o                         
   4   4  26        113.19        119.48         7.13 o                         
  -3   5  26          0.00          2.11         1.46 o                         
  -2   5  26          0.12          0.62         1.76 o                         
  -1   5  26          6.00          5.61         1.50 o                         
   0   5  26         76.29         68.80         3.90 o                         
   1   5  26         48.83         41.79         3.80 o                         
   2   5  26          0.17          1.32         1.32 o                         
   3   5  26         58.46         65.52         5.61 o                         
  -2   6  26         30.11         30.48         3.62 o                         
  -1   6  26          8.90         10.18         1.85 o                         
   0   6  26        110.03        106.65         5.86 o                         
   1   6  26         81.08         73.38         4.89 o                         
   2   6  26          0.14         -0.77         1.89 o                         
   0   7  26         42.11         50.03         4.68 o                         
  -5   0  27          1.82          4.96         1.91 o                         
  -3   0  27         47.97         37.59         3.83 o                         
  -1   0  27        167.22        170.19        14.47 o                         
   1   0  27         20.84         20.75         3.14 o                         
   3   0  27          8.95          6.34         1.59 o                         
   5   0  27         45.66         40.16         4.47 o                         
  -5   1  27         85.13        100.43         8.16 o                         
  -4   1  27         29.14         27.96         3.79 o                         
  -3   1  27          3.02          4.33         1.26 o                         
  -2   1  27         97.18         83.96         4.08 o                         
  -1   1  27         83.66         56.73         5.31 o                         
   0   1  27         10.70         11.42         1.32 o                         
   1   1  27         68.25         67.62         2.92 o                         
   2   1  27        261.17        291.47         7.30 o                         
   3   1  27          2.62          3.07         0.97 o                         
   4   1  27          5.66          6.30         1.33 o                         
   5   1  27         15.94         15.70         1.99 o                         
  -5   2  27         11.71         15.07         2.05 o                         
  -4   2  27         12.13         16.05         2.02 o                         
  -3   2  27          1.00          2.91         1.25 o                         
  -2   2  27          1.17          0.78         1.01 o                         
  -1   2  27        202.27        193.88         6.53 o                         
   0   2  27          2.39          0.99         0.76 o                         
   1   2  27         81.40         76.24         4.68 o                         
   2   2  27        849.01        918.16        23.03 o                         
   3   2  27         71.68         69.12         3.57 o                         
   4   2  27         27.75         34.67         3.18 o                         
  -4   3  27          3.42          1.68         1.43 o                         
  -3   3  27         13.30         15.44         2.07 o                         
  -2   3  27          7.47          7.20         1.63 o                         
  -1   3  27        225.55        215.44        19.65 o                         
   0   3  27         42.96         44.42         3.32 o                         
   1   3  27          0.18          1.03         1.10 o                         
   2   3  27         16.64         18.82         2.41 o                         
   3   3  27         41.08         41.70         3.24 o                         
   4   3  27         10.43         17.27         2.06 o                         
  -4   4  27         33.97         46.95         3.69 o                         
  -3   4  27          3.94          1.70         1.33 o                         
  -2   4  27          8.07          8.97         1.83 o                         
  -1   4  27          1.78          2.82         1.25 o                         
   0   4  27        235.42        229.59         9.56 o                         
   1   4  27          0.77         -0.93         1.21 o                         
   2   4  27         70.36         80.38         4.40 o                         
   3   4  27          2.19          3.18         2.03 o                         
   4   4  27         45.13         53.66         4.29 o                         
  -3   5  27          6.29          5.62         1.80 o                         
  -2   5  27          1.17          1.30         1.28 o                         
  -1   5  27         19.75         18.66         2.32 o                         
   0   5  27          4.62          5.60         1.53 o                         
   1   5  27        245.61        257.40         8.59 o                         
   2   5  27         23.95         17.18         2.30 o                         
   3   5  27         70.09         84.03         6.85 o                         
  -2   6  27          0.14         -0.54         1.87 o                         
  -1   6  27          1.11         -0.01         2.18 o                         
   0   6  27         71.35         69.74         4.13 o                         
   1   6  27         31.76         26.07         2.67 o                         
   2   6  27          3.47          3.89         4.70 o                         
  -4   0  28        103.15        125.55        25.08 o                         
  -2   0  28          0.11          0.36         1.43 o                         
   0   0  28         36.29         48.16         3.65 o                         
   2   0  28        127.18        119.81         4.61 o                         
   4   0  28         11.74         13.49         2.15 o                         
  -4   1  28         16.05         13.88         1.89 o                         
  -3   1  28         13.96         11.97         1.69 o                         
  -2   1  28         22.75         15.54         1.84 o                         
  -1   1  28         31.27         16.91         2.06 o                         
   0   1  28          3.27          3.11         0.95 o                         
   1   1  28         32.58         32.04         1.83 o                         
   2   1  28          4.40          5.04         0.88 o                         
   3   1  28         91.19         93.43         3.55 o                         
   4   1  28          0.44          1.58         1.02 o                         
  -4   2  28         22.47         29.26         2.65 o                         
  -3   2  28          4.59         10.07         1.81 o                         
  -2   2  28          4.69          5.81         1.29 o                         
  -1   2  28          4.48          6.38         1.47 o                         
   0   2  28          0.24         -0.61         0.75 o                         
   1   2  28          9.80         11.88         1.41 o                         
   2   2  28         42.86         48.79         2.80 o                         
   3   2  28         24.00         20.87         2.58 o                         
   4   2  28          0.84          1.89         1.10 o                         
  -4   3  28          0.87          0.50         1.30 o                         
  -3   3  28         25.34         20.88         2.55 o                         
  -2   3  28          7.68          8.20         1.80 o                         
  -1   3  28         30.22         33.35         2.84 o                         
   0   3  28         15.78         11.68         1.93 o                         
   1   3  28         25.73         35.58         4.62 o                         
   2   3  28         38.90         38.49         3.14 o                         
   3   3  28        178.77        189.70         9.32 o                         
   4   3  28         16.15         14.83         2.75 o                         
  -3   4  28          2.79          6.29         1.85 o                         
  -2   4  28          0.09          0.73         1.40 o                         
  -1   4  28         84.49         77.92         4.33 o                         
   0   4  28         19.32         23.94         2.50 o                         
   1   4  28         22.09         18.25         2.33 o                         
   2   4  28         12.34         11.39         1.92 o                         
   3   4  28        211.30        191.39         7.09 o                         
  -3   5  28         36.34         39.89         3.52 o                         
  -2   5  28         25.60         27.85         3.38 o                         
  -1   5  28          7.77          7.95         1.78 o                         
   0   5  28         42.11         43.24         3.28 o                         
   1   5  28        386.39        415.78        14.07 o                         
   2   5  28          0.06          2.29         1.48 o                         
   3   5  28        105.07        123.32         7.71 o                         
  -1   6  28          9.68          8.98         1.97 o                         
   0   6  28         72.56         73.92         4.35 o                         
   1   6  28          0.69          1.00         1.38 o                         
  -3   0  29        104.90        125.81        29.45 o                         
  -1   0  29         50.72         45.36         5.63 o                         
   1   0  29         18.87         17.18         3.32 o                         
   3   0  29         24.48         25.56         2.51 o                         
  -4   1  29         10.71          8.15         1.68 o                         
  -3   1  29          0.04          1.15         1.13 o                         
  -2   1  29         29.08         25.96         3.11 o                         
  -1   1  29         29.44         17.37         1.89 o                         
   0   1  29         11.15          8.98         1.30 o                         
   1   1  29          6.13          5.24         0.94 o                         
   2   1  29          2.86          1.73         1.04 o                         
   3   1  29        140.99        138.29         4.35 o                         
   4   1  29          2.38          4.66         1.25 o                         
  -4   2  29         91.98         77.01         9.26 o                         
  -3   2  29          2.79          4.61         1.36 o                         
  -2   2  29          1.65          1.45         1.12 o                         
  -1   2  29          3.71          2.72         1.60 o                         
   0   2  29         35.10         39.09         3.06 o                         
   1   2  29         16.32         17.19         3.17 o                         
   2   2  29          7.10          7.79         1.42 o                         
   3   2  29        377.37        379.21         9.62 o                         
   4   2  29         18.30         17.32         1.84 o                         
  -4   3  29         20.49         28.98         4.49 o                         
  -3   3  29         21.74         23.05         2.81 o                         
  -2   3  29         26.91         26.29         3.26 o                         
  -1   3  29         28.69         38.01         3.09 o                         
   0   3  29         93.54         98.54         4.76 o                         
   1   3  29        162.79        167.60         6.24 o                         
   2   3  29          0.02         -0.72         1.26 o                         
   3   3  29         63.73         62.36         4.12 o                         
   4   3  29          0.89          1.92         1.24 o                         
  -3   4  29          1.01          1.20         1.44 o                         
  -2   4  29          1.14          1.41         1.29 o                         
  -1   4  29          0.03         -0.35         1.31 o                         
   0   4  29         32.96         34.77         2.96 o                         
   1   4  29          0.47          1.08         1.30 o                         
   2   4  29          1.19          1.30         1.89 o                         
   3   4  29         21.68         20.75         3.56 o                         
  -2   5  29          3.80          4.77         1.97 o                         
  -1   5  29         31.65         32.39         3.02 o                         
   0   5  29          2.89          8.97         2.26 o                         
   1   5  29         10.00         20.73         4.76 o                         
   2   5  29         21.95         24.68         2.79 o                         
   0   6  29        116.22        119.49         5.59 o                         
  -4   0  30         67.26         86.10         8.11 o                         
  -2   0  30          5.41          6.82         2.06 o                         
   0   0  30          0.61          1.16         1.21 o                         
   2   0  30         15.56          9.94         1.66 o                         
   4   0  30          3.56          1.27         1.60 o                         
  -4   1  30         17.40         24.88         2.79 o                         
  -3   1  30          0.20         -0.47         1.17 o                         
  -2   1  30         54.63         49.56         4.69 o                         
  -1   1  30          4.20          7.07         2.06 o                         
   0   1  30          1.31          1.25         0.85 o                         
   1   1  30          3.65          2.05         1.16 o                         
   2   1  30         16.47         16.37         1.76 o                         
   3   1  30          0.27          2.66         0.98 o                         
   4   1  30          9.34         11.47         1.62 o                         
  -4   2  30         15.61         17.13         2.26 o                         
  -3   2  30          8.82         12.69         2.52 o                         
  -2   2  30          4.70          3.83         1.88 o                         
  -1   2  30          5.73          3.98         1.70 o                         
   0   2  30         23.42         25.14         2.52 o                         
   1   2  30         22.07         21.53         2.41 o                         
   2   2  30          2.35          3.09         1.39 o                         
   3   2  30          5.69          5.37         1.70 o                         
   4   2  30          0.33          0.81         1.21 o                         
  -3   3  30          0.02          2.09         2.63 o                         
  -2   3  30          2.31         12.42         3.77 o                         
  -1   3  30         46.65         42.03         3.26 o                         
   0   3  30          0.13         -0.58         1.17 o                         
   1   3  30          3.96          6.21         1.64 o                         
   2   3  30         36.60         39.76         3.35 o                         
   3   3  30        118.07        132.16         5.93 o                         
  -3   4  30         16.76         14.82         2.60 o                         
  -2   4  30         49.72         62.52         4.25 o                         
  -1   4  30          9.10         11.73         1.96 o                         
   0   4  30         86.21         79.37         4.48 o                         
   1   4  30         17.58         16.50         2.29 o                         
   2   4  30         30.87         35.47         3.27 o                         
   3   4  30        197.65        194.34         7.36 o                         
  -2   5  30          0.00          0.78         1.40 o                         
  -1   5  30         23.60         24.30         4.05 o                         
   0   5  30         47.54         45.92         3.54 o                         
   1   5  30         85.34         81.42         5.70 o                         
   2   5  30          0.06          3.57         1.64 o                         
  -3   0  31         11.95          9.19         2.56 o                         
  -1   0  31          8.71         12.03         3.56 o                         
   1   0  31         24.08         29.08         3.12 o                         
   3   0  31          0.11          1.99         1.55 o                         
  -4   1  31         12.52         14.16         2.18 o                         
  -3   1  31          0.72          2.12         1.67 o                         
  -2   1  31          0.01         -1.25         1.46 o                         
  -1   1  31          1.82          3.80         1.92 o                         
   0   1  31          0.81          3.62         1.05 o                         
   1   1  31          4.26          9.98         1.44 o                         
   2   1  31          2.02          4.29         1.16 o                         
   3   1  31          0.21          0.40         1.06 o                         
   4   1  31          0.63          1.51         1.14 o                         
  -3   2  31         49.59         64.35         4.41 o                         
  -2   2  31         19.78         20.15         3.19 o                         
  -1   2  31         28.34         35.16         3.01 o                         
   0   2  31          2.13          0.80         1.31 o                         
   1   2  31          2.23          2.87         1.39 o                         
   2   2  31         50.44         56.77         3.85 o                         
   3   2  31         16.63         16.50         2.04 o                         
  -3   3  31         37.73         35.81         4.74 o                         
  -2   3  31          1.13          2.10         1.49 o                         
  -1   3  31          6.53          7.03         1.69 o                         
   0   3  31         12.70         14.87         2.08 o                         
   1   3  31          0.55          1.68         1.69 o                         
   2   3  31        120.51        140.34         8.10 o                         
   3   3  31         14.87         22.34         2.71 o                         
  -2   4  31         18.26         19.75         2.66 o                         
  -1   4  31          6.61          6.63         1.97 o                         
   0   4  31         17.84         19.11         2.43 o                         
   1   4  31         94.31        113.52         6.25 o                         
   2   4  31         10.03         12.81         2.24 o                         
  -1   5  31         14.78         14.15         2.26 o                         
   0   5  31         29.09         30.53         3.04 o                         
   1   5  31         11.52         11.97         2.10 o                         
  -2   0  32         31.89         29.90         4.05 o                         
   0   0  32          2.95          5.45         2.13 o                         
   2   0  32         58.04         58.98         5.58 o                         
  -3   1  32          6.70          4.66         2.15 o                         
  -2   1  32          6.13          3.55         1.61 o                         
  -1   1  32          1.60          3.62         1.12 o                         
   0   1  32         53.63         70.81         4.10 o                         
   1   1  32          0.12          4.17         2.24 o                         
   2   1  32         72.84         71.19         4.20 o                         
   3   1  32          0.27          0.87         1.15 o                         
  -3   2  32         20.24         20.99         2.71 o                         
  -2   2  32         11.66         20.24         2.69 o                         
  -1   2  32         14.17         17.87         2.33 o                         
   0   2  32         71.70         72.66         4.29 o                         
   1   2  32          0.07         -0.70         1.47 o                         
   2   2  32          9.92         13.63         2.19 o                         
   3   2  32          4.50          5.14         1.45 o                         
  -3   3  32         11.42          7.28         2.60 o                         
  -2   3  32          0.06          0.63         1.35 o                         
  -1   3  32         66.39         91.50         4.86 o                         
   0   3  32         14.35         11.77         2.22 o                         
   1   3  32         11.53          9.60         1.89 o                         
   2   3  32          0.03         -0.15         1.61 o                         
  -2   4  32          0.10          0.10         3.72 o                         
  -1   4  32         72.05         89.44         4.91 o                         
   0   4  32          2.09          4.10         1.91 o                         
   1   4  32          0.33          1.39         1.69 o                         
   2   4  32         44.47         53.46         4.04 o                         
  -3   0  33          1.34          5.01         2.41 o                         
  -1   0  33          3.86          3.74         1.84 o                         
   1   0  33         10.95         19.81         2.73 o                         
   3   0  33          1.62          1.30         1.73 o                         
  -3   1  33          5.40          7.48         1.72 o                         
  -2   1  33          1.76          3.32         1.99 o                         
  -1   1  33         49.67         72.65         6.50 o                         
   0   1  33          8.36         14.04         2.10 o                         
   1   1  33          0.00          0.51         1.21 o                         
   2   1  33         11.68         14.33         2.12 o                         
   3   1  33         47.12         48.43         3.23 o                         
  -3   2  33          4.01          5.79         1.86 o                         
  -2   2  33          0.04          2.51         1.52 o                         
  -1   2  33         40.70         67.27         4.27 o                         
   0   2  33         10.30         14.16         3.10 o                         
   1   2  33          3.95          5.67         1.64 o                         
   2   2  33          3.06          2.04         1.47 o                         
  -2   3  33          5.97          5.16         1.78 o                         
  -1   3  33          1.52          4.81         1.66 o                         
   0   3  33         11.35         14.28         2.22 o                         
   1   3  33          0.11          1.18         1.37 o                         
   2   3  33         40.32         55.45         4.08 o                         
  -1   4  33          6.18          8.10         1.83 o                         
   0   4  33          2.49          4.04         1.57 o                         
   1   4  33          0.11          1.91         1.49 o                         
  -2   0  34         15.03         25.33         3.83 o                         
   0   0  34        166.06        238.60         8.82 o                         
   2   0  34         11.12         14.02         2.63 o                         
  -2   1  34         10.14          9.75         2.19 o                         
  -1   1  34          7.48         13.29         2.25 o                         
   0   1  34          1.80          4.73         1.59 o                         
   1   1  34          0.37          2.22         1.72 o                         
   2   1  34         11.96         14.52         2.79 o                         
  -2   2  34          0.54          0.85         1.63 o                         
  -1   2  34          0.63          0.46         1.41 o                         
   0   2  34         17.64         17.69         2.49 o                         
   1   2  34         23.49         26.75         2.87 o                         
   2   2  34         66.12         74.67         4.60 o                         
  -1   3  34          3.43          0.00         1.76 o                         
   0   3  34          2.09          0.69         1.51 o                         
   1   3  34         11.68         20.22         2.64 o                         
  -1   0  35          8.97         25.11         3.33 o                         
   1   0  35         61.86         79.35         8.79 o                         
  -2   1  35          1.05          3.47         1.88 o                         
  -1   1  35          5.30          9.07         2.02 o                         
   0   1  35         20.59         28.76         2.89 o                         
   1   1  35         22.63         24.01         2.80 o                         
   2   1  35          0.71          3.57         2.14 o                         
  -1   2  35         16.30         21.09         2.76 o                         
   0   2  35        108.45        153.48         6.54 o                         
   1   2  35          0.00          0.75         2.08 o                         
   0   3  35          4.07          5.08         1.62 o                         
   0   0  36         90.32        119.58        10.52 o                         
  -1   1  36          0.39          2.38         1.72 o                         
   0   1  36          0.98          2.77         1.61 o                         
   1   1  36          2.00          0.76         1.43 o                         
   0   2  36          2.68          6.66         1.92 o                         
                                                                                
